# Supplementary material for: CD14+CXCL10+ monocytes are associated with peripheral immune network alterations in systemic juvenile idiopathic arthritis: From multiple centers
Source: Genes Dis. 2025 Nov 19;13(4):101942. doi: 10.1016/j.gendis.2025.101942 (PMC13091345; doi:10.1016/j.gendis.2025.101942)
Supplement: Multimedia component 2 [file mmc2.xls]

## Sheet: Table S1
Table S1: Clinical characteristics of scRNA-seq
Disease	sex	age	Fever	Joint pain	monocyte absolute value	platelet count	lymphocyte absolute value	neutrophil absolute value	erythrocyte sedimentation rate	C-reactive protein	IL-17A	IL-8	IL-4	IL-2	IL-1β	IL-5	TNF-α	IL-6	IFN-γ	IL-10	Ferritin
scRNA-seq
sJIA	female	6.25	1	1	0.53	276	2.38	38.04	85	244.27	3.39	5.54	0.46	0.98	0.28	0	0	44.57	0.64	7.6	1484.8
sJIA	man	11.14	1	1	0.4	417	1.11	6.44	85	140	0		0	0			0	95.92	0	2.08	1620.7
sJIA	female	10.49	1	1	0.46	379	2.98	5.93	22	3.8	4.77	19.86	0	2.07	4.05	0	2.94	37.23	7.39	9.8
sJIA	female	7.07	1	1	0.34	369	3.75	5.78	40	19.3	1.6	5.9	0	0	1.03	0.78	0.65	97.31	0.62	5.38
sJIA	man	12.9	1	1	0.71	204	1.49	3.03	5	5.41	8.71	7.33	0.64	1.51	1.85	0.53	0.48	47.84	1.28	4.65	14956.6
sJIA	female	8.9	1	0	0.29	301	2.5	3.38	3	29.45	0	35.97	0	0.67	2.37	0.18	1.57	67.27	1.2	36.16	949.6
sJIA	man	13.11	1	1	0.56	386	3.05	3.01	7	150.82	56.55	34.27	14.29	6.74	5.68	2.54	10.99	298.38	5.61	35.18	3736
sJIA	female	14.1	1	0	0.35	440	2.06	2.76	9	11.4	0	286.09	1.76	1.29	1.16	1.23	1.73	106.61	9.81	46.71	510.5
sJIA	man	6.6	1	0	0.31	254	1.66	4.51	16	<0.08
sJIA	female	4.8	1	1	0.41	457	1.95	4.15	104	119	3.17	7.24	1.87	0.68	1.97	1.17	1.05	112.4	1.27	5.83	283.1

## Sheet: Table S2
Table S2: Clinical characteristics of 773 JIA patients
	Total (n = 772)	sJIA (n = 165)	pJIA (n = 136)	OJIA (n = 146)	ERA (n = 59)	Unnamed JIA (n = 266)	Statistic	P
Age, Mean ± SD	9.44 ± 3.49	8.80 ± 3.56	9.43 ± 3.58	10.90 ± 2.94	9.24 ± 3.45	9.09 ± 3.50	F=8.87	<.001
Immunoglobulin G, Mean ± SD	13.17 ± 4.18	13.42 ± 6.02	13.88 ± 4.09	13.57 ± 2.85	12.83 ± 3.62	12.53 ± 3.57	F=3.16	0.014
Immunoglobulin M, Mean ± SD	1.53 ± 0.61	1.55 ± 0.69	1.72 ± 0.60	1.49 ± 0.55	1.49 ± 0.55	1.44 ± 0.60	F=5.12	<.001
Complement C4, Mean ± SD	0.25 ± 0.09	0.28 ± 0.10	0.24 ± 0.09	0.26 ± 0.08	0.22 ± 0.05	0.23 ± 0.08	F=12.64	<.001
Immunoglobulin A, Mean ± SD	2.31 ± 1.23	2.30 ± 1.20	2.35 ± 1.29	2.58 ± 1.13	1.98 ± 1.41	2.21 ± 1.20	F=3.44	0.008
Immunoglobulin E, Mean ± SD	204.75 ± 636.61	267.40 ± 494.26	246.49 ± 1237.57	182.92 ± 336.99	168.77 ± 351.64	168.05 ± 379.97	F=0.82	0.513
Complement C3, Mean ± SD	1.14 ± 0.28	1.25 ± 0.28	1.11 ± 0.25	1.20 ± 0.26	1.04 ± 0.25	1.06 ± 0.29	F=14.56	<.001
Monocyte Absolute Count, Mean ± SD	0.35 ± 0.20	0.45 ± 0.25	0.34 ± 0.17	0.33 ± 0.17	0.31 ± 0.15	0.31 ± 0.18	F=15.28	<.001
Platelet Count, Mean ± SD	366.41 ± 126.85	399.60 ± 148.06	359.13 ± 113.25	365.06 ± 116.19	344.66 ± 101.62	355.10 ± 126.96	F=3.96	0.003
Lymphocyte Absolute Count, Mean ± SD	2.53 ± 1.17	2.44 ± 1.36	2.64 ± 1.01	2.52 ± 1.15	2.49 ± 1.29	2.55 ± 1.11	F=0.60	0.662
Neutrophil Absolute Count, Mean ± SD	5.94 ± 4.54	10.16 ± 6.58	5.01 ± 3.54	4.95 ± 1.93	4.26 ± 2.52	4.71 ± 3.03	F=59.60	<.001
Erythrocyte Sedimentation Rate, Mean ± SD	42.25 ± 32.64	63.79 ± 35.09	37.33 ± 27.84	42.08 ± 30.66	30.48 ± 23.66	34.50 ± 30.43	F=27.10	<.001
White Blood Cell Count, Mean ± SD	9.01 ± 4.82	13.22 ± 6.75	8.16 ± 4.01	8.01 ± 2.67	7.22 ± 2.86	7.77 ± 3.36	F=51.14	<.001
C-Reactive Protein, Mean ± SD	31.89 ± 51.39	76.39 ± 71.21	20.66 ± 35.23	23.47 ± 37.76	9.53 ± 14.91	20.46 ± 39.86	F=48.22	<.001
IL-4, Mean ± SD	1.20 ± 2.93	1.34 ± 3.38	0.88 ± 1.89	0.90 ± 1.45	1.34 ± 3.53	1.43 ± 3.53	F=1.03	0.389
IL-17A, Mean ± SD	6.88 ± 37.82	5.20 ± 8.69	11.92 ± 76.66	5.47 ± 10.27	3.92 ± 9.45	6.20 ± 23.33	F=0.50	0.739
IL-2, Mean ± SD	1.37 ± 3.12	1.08 ± 2.39	2.09 ± 5.00	0.93 ± 1.39	1.11 ± 1.75	1.47 ± 3.12	F=2.13	0.076
TNF-α, Mean ± SD	4.18 ± 11.49	2.74 ± 7.25	6.84 ± 18.39	2.75 ± 5.06	2.72 ± 5.01	5.12 ± 12.97	F=2.94	0.02
IL-6, Mean ± SD	77.31 ± 415.11	86.28 ± 152.75	172.97 ± 895.25	34.85 ± 140.09	52.56 ± 220.02	53.34 ± 243.71	F=1.76	0.135
IFN-γ, Mean ± SD	2.30 ± 11.67	2.06 ± 6.43	1.08 ± 1.83	1.94 ± 4.94	2.23 ± 7.61	3.39 ± 19.19	F=0.55	0.7
IL-10, Mean ± SD	4.46 ± 14.37	8.06 ± 20.60	3.26 ± 5.50	2.59 ± 3.07	3.26 ± 4.44	4.20 ± 17.46	F=2.56	0.038
IL-8, Mean ± SD	6.83 ± 8.20	8.38 ± 10.89	6.58 ± 6.43	6.26 ± 4.24	4.12 ± 3.51	5.94 ± 7.30	F=1.54	0.192
IL-1β, Mean ± SD	2.30 ± 4.38	2.16 ± 3.60	2.51 ± 4.24	2.00 ± 2.53	3.32 ± 6.62	2.31 ± 5.35	F=0.32	0.864
IL-5, Mean ± SD	0.59 ± 0.87	0.55 ± 0.76	0.72 ± 1.35	0.69 ± 0.71	0.60 ± 1.11	0.53 ± 0.74	F=0.46	0.767
IFN-α, Mean ± SD	4.13 ± 6.92	1.43 ± 0.85	6.81 ± 9.48	3.32 ± 3.62	1.00 ± 1.20	4.61 ± 7.86	F=0.86	0.495
IL-12p70, Mean ± SD	2.15 ± 5.17	1.93 ± 3.15	4.07 ± 11.01	1.79 ± 1.49	2.07 ± 5.08	1.73 ± 3.88	F=1.52	0.197
Sex, n(%)							χ²=72.58	<.001
Man	434 (56.22)	94 (56.97)	47 (34.56)	119 (81.51)	22 (37.29)	152 (57.14)
Woman	338 (43.78)	71 (43.03)	89 (65.44)	27 (18.49)	37 (62.71)	114 (42.86)

## Sheet: Table S3
Table S3: Single cell findallamrkers results
	p_val	avg_log2FC	pct.1	pct.2	p_val_adj	cluster	gene
IL7R	0	1.26273	0.911	0.377	0	0	IL7R
RPL21	0	1.20283	1	0.983	0	0	RPL21
RPS29	0	1.16632	0.999	0.996	0	0	RPS29
TPT1	0	1.0455	1	1	0	0	TPT1
RPS3A	0	1.03275	1	0.998	0	0	RPS3A
RPL34	0	1.0152	1	1	0	0	RPL34
RPS12	0	1.01504	1	0.999	0	0	RPS12
RPS20	0	1.00817	0.957	0.92	0	0	RPS20
RPL9	0	1.00679	1	0.99	0	0	RPL9
LYZ	0	2.97399	0.997	0.348	0	1	LYZ
S100A9	0	2.95722	1	0.494	0	1	S100A9
IFI27	0	2.80242	0.285	0.077	0	1	IFI27
VCAN	0	2.7187	0.959	0.153	0	1	VCAN
S100A8	0	2.6543	0.999	0.428	0	1	S100A8
S100A12	0	2.36423	0.954	0.164	0	1	S100A12
MNDA	0	2.21621	0.986	0.207	0	1	MNDA
CTSS	0	2.15906	0.997	0.574	0	1	CTSS
FCN1	0	2.15862	0.98	0.178	0	1	FCN1
S100A6	0	2.01417	1	0.851	0	1	S100A6
CD14	0	1.89987	0.923	0.135	0	1	CD14
CST3	0	1.89518	0.976	0.215	0	1	CST3
LGALS1	0	1.84267	0.985	0.414	0	1	LGALS1
TYMP	0	1.84254	0.964	0.303	0	1	TYMP
FTL	0	1.81227	1	0.994	0	1	FTL
CYBB	0	1.78077	0.932	0.219	0	1	CYBB
TYROBP	0	1.74262	0.997	0.363	0	1	TYROBP
S100A11	0	1.70588	0.997	0.603	0	1	S100A11
MS4A6A	0	1.68742	0.917	0.129	0	1	MS4A6A
S100A4	0	1.67607	1	0.746	0	1	S100A4
GRN	0	1.67543	0.945	0.229	0	1	GRN
TSPO	0	1.6717	0.978	0.498	0	1	TSPO
AIF1	0	1.64441	0.982	0.33	0	1	AIF1
FGL2	0	1.63062	0.915	0.182	0	1	FGL2
NEAT1	0	1.63041	0.977	0.711	0	1	NEAT1
CD36	0	1.60486	0.845	0.111	0	1	CD36
IFITM3	0	1.59237	0.771	0.363	0	1	IFITM3
PSAP	0	1.59039	0.986	0.487	0	1	PSAP
VIM	0	1.56565	0.999	0.87	0	1	VIM
S100A10	0	1.55868	0.978	0.711	0	1	S100A10
CSTA	0	1.54603	0.908	0.13	0	1	CSTA
BRI3	0	1.53478	0.941	0.362	0	1	BRI3
PLBD1	0	1.53337	0.804	0.108	0	1	PLBD1
APLP2	0	1.53218	0.916	0.269	0	1	APLP2
CEBPD	0	1.48475	0.862	0.207	0	1	CEBPD
SERPINA1	0	1.42652	0.915	0.161	0	1	SERPINA1
KCTD12	0	1.42523	0.813	0.113	0	1	KCTD12
RP11-1143G9.4	0	1.39813	0.487	0.076	0	1	RP11-1143G9.4
LST1	0	1.39645	0.972	0.238	0	1	LST1
CTSD	0	1.38429	0.898	0.342	0	1	CTSD
TKT	0	1.376	0.941	0.427	0	1	TKT
FCER1G	0	1.36748	0.965	0.331	0	1	FCER1G
FOS	0	1.36279	0.938	0.469	0	1	FOS
MPEG1	0	1.35371	0.822	0.157	0	1	MPEG1
RNASE2	0	1.33295	0.547	0.058	0	1	RNASE2
NCF2	0	1.32823	0.876	0.151	0	1	NCF2
DUSP6	0	1.31642	0.736	0.135	0	1	DUSP6
CLEC12A	0	1.29226	0.816	0.125	0	1	CLEC12A
COTL1	0	1.25991	0.988	0.588	0	1	COTL1
SAT1	0	1.25154	0.979	0.591	0	1	SAT1
TALDO1	0	1.24943	0.922	0.42	0	1	TALDO1
TNFSF13B	0	1.24551	0.841	0.154	0	1	TNFSF13B
SRGN	0	1.24308	0.993	0.687	0	1	SRGN
GPX1	0	1.22389	0.754	0.309	0	1	GPX1
GCA	0	1.21658	0.834	0.189	0	1	GCA
BLVRB	0	1.21174	0.78	0.154	0	1	BLVRB
AP1S2	0	1.17755	0.826	0.266	0	1	AP1S2
CTSB	0	1.16682	0.833	0.213	0	1	CTSB
NCF1	0	1.15566	0.871	0.361	0	1	NCF1
SPI1	0	1.15205	0.853	0.205	0	1	SPI1
CSF3R	0	1.15195	0.766	0.133	0	1	CSF3R
PYCARD	0	1.12298	0.866	0.359	0	1	PYCARD
LGALS3	0	1.11891	0.792	0.183	0	1	LGALS3
FPR1	0	1.11763	0.795	0.127	0	1	FPR1
ANXA2	0	1.11701	0.899	0.367	0	1	ANXA2
VMP1	0	1.10945	0.807	0.288	0	1	VMP1
SDCBP	0	1.09233	0.879	0.343	0	1	SDCBP
LTA4H	0	1.08923	0.795	0.271	0	1	LTA4H
CYP1B1	0	1.08861	0.519	0.061	0	1	CYP1B1
DUSP1	0	1.08715	0.889	0.507	0	1	DUSP1
CPVL	0	1.08498	0.725	0.104	0	1	CPVL
CD63	0	1.08027	0.803	0.407	0	1	CD63
RETN	0	1.07907	0.412	0.058	0	1	RETN
ANXA1	0	1.07895	0.94	0.504	0	1	ANXA1
IGSF6	0	1.07873	0.731	0.123	0	1	IGSF6
GAPDH	0	1.07864	0.994	0.877	0	1	GAPDH
SERPINB1	0	1.0781	0.898	0.463	0	1	SERPINB1
CFD	0	1.07624	0.742	0.12	0	1	CFD
FOLR3	0	1.07045	0.446	0.048	0	1	FOLR3
NPC2	0	1.05953	0.835	0.316	0	1	NPC2
LGALS2	0	1.05051	0.545	0.073	0	1	LGALS2
RNF130	0	1.04359	0.803	0.175	0	1	RNF130
ZEB2	0	1.04251	0.841	0.344	0	1	ZEB2
CLEC7A	0	1.03402	0.732	0.116	0	1	CLEC7A
CD68	0	1.02294	0.762	0.132	0	1	CD68
MEGF9	0	1.01724	0.711	0.133	0	1	MEGF9
SLC11A1	0	1.00964	0.701	0.118	0	1	SLC11A1
CEBPB	0	1.00536	0.844	0.33	0	1	CEBPB
NAIP	0	1.00186	0.718	0.14	0	1	NAIP
IGLC2	0	1.98996	0.895	0.136	0	10	IGLC2
HLA-DRA	0	1.60722	0.997	0.527	0	10	HLA-DRA
IGHD	0	1.56294	0.672	0.078	0	10	IGHD
IGLC3	0	1.48504	0.678	0.084	0	10	IGLC3
IGHM	0	1.46562	0.793	0.141	0	10	IGHM
MS4A1	0	1.45474	0.905	0.165	0	10	MS4A1
HLA-DQB1	0	1.40526	0.887	0.27	0	10	HLA-DQB1
CD79A	0	1.40493	0.913	0.188	0	10	CD79A
HLA-DPB1	0	1.38691	0.972	0.498	0	10	HLA-DPB1
BANK1	0	1.27965	0.782	0.141	0	10	BANK1
TNFRSF13C	0	1.25346	0.637	0.098	0	10	TNFRSF13C
RALGPS2	0	1.23768	0.752	0.169	0	10	RALGPS2
HLA-DRB1	0	1.22317	0.97	0.508	0	10	HLA-DRB1
CD37	0	1.17525	0.993	0.838	0	10	CD37
HLA-DQA1	0	1.15435	0.826	0.225	0	10	HLA-DQA1
CD79B	0	1.14659	0.757	0.22	0	10	CD79B
CD74	0	1.07024	0.999	0.784	0	10	CD74
RPS17	0	1.04529	0.915	0.604	0	10	RPS17
HLA-DPA1	0	1.03745	0.957	0.496	0	10	HLA-DPA1
RPS11	0	1.00825	0.999	0.987	0	10	RPS11
S100A81	0	3.33195	1	0.454	0	11	S100A8
S100A91	0	3.24273	1	0.517	0	11	S100A9
S100A121	0	2.9505	0.998	0.199	0	11	S100A12
LYZ1	0	2.87363	1	0.377	0	11	LYZ
VCAN1	0	2.70749	0.974	0.189	0	11	VCAN
MNDA1	0	2.35413	0.998	0.242	0	11	MNDA
FCN11	0	2.34498	0.991	0.214	0	11	FCN1
CD141	0	2.16455	0.957	0.169	0	11	CD14
CTSS1	0	1.95106	0.999	0.593	0	11	CTSS
PLBD11	0	1.93601	0.915	0.136	0	11	PLBD1
S100A61	0	1.91171	1	0.858	0	11	S100A6
LGALS11	0	1.81574	0.986	0.439	0	11	LGALS1
AC020656.1	0	1.79507	0.296	0.036	0	11	AC020656.1
TYROBP1	0	1.78337	0.999	0.391	0	11	TYROBP
GRN1	0	1.7692	0.967	0.261	0	11	GRN
TSPO1	0	1.75875	0.992	0.519	0	11	TSPO
CST31	0	1.74224	0.978	0.249	0	11	CST3
S100A111	0	1.7205	1	0.62	0	11	S100A11
CSTA1	0	1.71698	0.955	0.164	0	11	CSTA
CD361	0	1.68687	0.898	0.142	0	11	CD36
FTL1	0	1.6452	1	0.994	0	11	FTL
S100A41	0	1.62289	1	0.758	0	11	S100A4
SERPINA11	0	1.59169	0.953	0.194	0	11	SERPINA1
CYP1B11	0	1.58486	0.689	0.077	0	11	CYP1B1
MS4A6A1	0	1.58061	0.934	0.164	0	11	MS4A6A
AIF11	0	1.57415	0.987	0.359	0	11	AIF1
APLP21	0	1.56007	0.944	0.297	0	11	APLP2
TYMP1	0	1.5464	0.938	0.333	0	11	TYMP
CYBB1	0	1.54373	0.868	0.252	0	11	CYBB
GCA1	0	1.53367	0.914	0.216	0	11	GCA
PSAP1	0	1.49446	0.987	0.509	0	11	PSAP
RP11-1143G9.41	0	1.48066	0.417	0.096	0	11	RP11-1143G9.4
BRI31	0	1.47898	0.968	0.387	0	11	BRI3
CTSD1	0	1.45104	0.857	0.368	0	11	CTSD
FPR11	0	1.44123	0.883	0.155	0	11	FPR1
TKT1	0	1.43815	0.953	0.45	0	11	TKT
FGL21	0	1.37926	0.925	0.214	0	11	FGL2
VIM1	0	1.37239	1	0.876	0	11	VIM
CEBPD1	0	1.36652	0.881	0.235	0	11	CEBPD
RETN1	0	1.35966	0.499	0.071	0	11	RETN
NCF21	0	1.34996	0.908	0.183	0	11	NCF2
LST11	0	1.32519	0.982	0.271	0	11	LST1
TALDO11	0	1.30969	0.957	0.442	0	11	TALDO1
CLEC12A1	0	1.30925	0.857	0.155	0	11	CLEC12A
KCTD121	0	1.30175	0.822	0.144	0	11	KCTD12
MPEG11	0	1.28488	0.863	0.186	0	11	MPEG1
TNFSF13B1	0	1.27213	0.879	0.184	0	11	TNFSF13B
CLU	0	1.25707	0.649	0.115	0	11	CLU
FCER1G1	0	1.25564	0.985	0.359	0	11	FCER1G
SERPINB11	0	1.23296	0.944	0.482	0	11	SERPINB1
MEGF91	0	1.20818	0.807	0.156	0	11	MEGF9
SLC11A11	0	1.20578	0.8	0.142	0	11	SLC11A1
NCF11	0	1.20339	0.914	0.383	0	11	NCF1
BLVRB1	0	1.19892	0.824	0.181	0	11	BLVRB
CSF3R1	0	1.19606	0.85	0.159	0	11	CSF3R
GAPDH1	0	1.19439	0.998	0.882	0	11	GAPDH
RGS2	0	1.17348	0.725	0.208	0	11	RGS2
ANXA21	0	1.16491	0.919	0.39	0	11	ANXA2
SPI11	0	1.15711	0.879	0.233	0	11	SPI1
CTSB1	0	1.15307	0.85	0.241	0	11	CTSB
SRGN1	0	1.14696	0.997	0.701	0	11	SRGN
COTL11	0	1.13228	0.988	0.606	0	11	COTL1
S100A101	0	1.12503	0.98	0.723	0	11	S100A10
IGSF61	0	1.10629	0.76	0.15	0	11	IGSF6
LTA4H1	0	1.10375	0.823	0.293	0	11	LTA4H
PGD	0	1.1	0.812	0.179	0	11	PGD
SDCBP1	0	1.09601	0.906	0.367	0	11	SDCBP
RBP7	0	1.09588	0.626	0.077	0	11	RBP7
ANXA11	0	1.08262	0.949	0.523	0	11	ANXA1
METTL9	0	1.07867	0.868	0.349	0	11	METTL9
PYCARD1	0	1.07829	0.903	0.38	0	11	PYCARD
CFD1	0	1.07025	0.754	0.148	0	11	CFD
ITGB2	0	1.05322	0.978	0.666	0	11	ITGB2
AP1S21	0	1.04937	0.831	0.291	0	11	AP1S2
CDA	0	1.04821	0.722	0.097	0	11	CDA
RNASE21	0	1.04609	0.595	0.079	0	11	RNASE2
NEAT11	0	1.03961	0.944	0.724	0	11	NEAT1
CD681	0	1.0396	0.787	0.16	0	11	CD68
LRRK2	0	1.0391	0.741	0.156	0	11	LRRK2
LGALS31	0	1.03756	0.807	0.209	0	11	LGALS3
PKM	0	1.03316	0.9	0.475	0	11	PKM
VMP11	0	1.03306	0.839	0.31	0	11	VMP1
RAB31	0	1.02907	0.781	0.154	0	11	RAB31
RNF1301	0	1.02463	0.818	0.203	0	11	RNF130
DUSP61	0	1.02174	0.703	0.163	0	11	DUSP6
CAPG	0	1.01462	0.793	0.212	0	11	CAPG
STXBP2	0	1.0145	0.813	0.26	0	11	STXBP2
NAIP1	0	1.01065	0.729	0.166	0	11	NAIP
AC090498.1	0	2.86681	0.942	0.318	0	12	AC090498.1
EEF1G	0	1.95598	0.953	0.274	0	12	EEF1G
IFITM1	0	1.87843	0.993	0.517	0	12	IFITM1
RPL17	0	1.70816	0.987	0.756	0	12	RPL17
RPS10	0	1.59603	0.995	0.929	0	12	RPS10
CD3E	0	1.39469	0.995	0.498	0	12	CD3E
SARAF	0	1.33416	0.992	0.621	0	12	SARAF
LTB	0	1.24203	0.992	0.658	0	12	LTB
TCF7	0	1.23764	0.926	0.339	0	12	TCF7
LDHB	0	1.23128	0.99	0.625	0	12	LDHB
NME2	0	1.19505	0.891	0.237	0	12	NME2
RP11-291B21.2	0	1.18246	0.322	0.06	0	12	RP11-291B21.2
RPLP0	0	1.1361	1	0.969	0	12	RPLP0
EEF1A1	0	1.1026	1	1	0	12	EEF1A1
FLT3LG	0	1.08916	0.799	0.189	0	12	FLT3LG
MIF	0	1.06463	0.96	0.51	0	12	MIF
GNB2L1	0	1.04836	0.949	0.777	0	12	GNB2L1
LEF1	0	1.0082	0.828	0.264	0	12	LEF1
RACK1	0	1.67959	0.936	0.248	0	13	RACK1
ATP5F1E	0	1.11931	0.873	0.235	0	13	ATP5F1E
ATP5MG	0	1.09849	0.798	0.194	0	13	ATP5MG
RPL41	0	1.07969	1	0.996	0	13	RPL41
PPBP	0	5.64068	0.987	0.115	0	14	PPBP
PF4	0	4.79818	0.976	0.084	0	14	PF4
NRGN	0	4.11941	0.968	0.135	0	14	NRGN
GNG11	0	3.6274	0.95	0.065	0	14	GNG11
GPX11	0	3.38034	0.868	0.326	0	14	GPX1
TUBB1	0	2.98144	0.852	0.037	0	14	TUBB1
SDPR	0	2.96461	0.822	0.037	0	14	SDPR
HIST1H2AC	0	2.81261	0.805	0.174	0	14	HIST1H2AC
RGS18	0	2.73217	0.752	0.126	0	14	RGS18
TSC22D1	0	2.55253	0.629	0.062	0	14	TSC22D1
GP9	0	2.54432	0.767	0.017	0	14	GP9
OAZ1	0	2.3663	0.998	0.923	0	14	OAZ1
CLU1	0	2.3618	0.762	0.113	0	14	CLU
ACRBP	0	2.34952	0.638	0.026	0	14	ACRBP
PRKAR2B	0	2.23311	0.725	0.043	0	14	PRKAR2B
MYL9	0	2.22752	0.663	0.025	0	14	MYL9
RGS10	0	2.22023	0.845	0.438	0	14	RGS10
FTH1	0	2.19366	1	0.994	0	14	FTH1
TREML1	0	2.13558	0.697	0.021	0	14	TREML1
TLN1	0	2.11591	0.894	0.518	0	14	TLN1
CMTM5	0	2.10025	0.662	0.014	0	14	CMTM5
LIMS1	0	2.07997	0.726	0.267	0	14	LIMS1
OST4	0	2.06462	0.995	0.827	0	14	OST4
TAGLN2	0	1.95674	0.987	0.693	0	14	TAGLN2
TUBA4A	0	1.92252	0.707	0.322	0	14	TUBA4A
H3F3A	0	1.92019	0.999	0.971	0	14	H3F3A
SPARC	0	1.91381	0.65	0.032	0	14	SPARC
NCOA4	0	1.90789	0.68	0.312	0	14	NCOA4
MYL6	0	1.90298	0.998	0.952	0	14	MYL6
RUFY1	0	1.84282	0.601	0.134	0	14	RUFY1
ARPC1B	0	1.83284	0.985	0.769	0	14	ARPC1B
TPM4	0	1.81749	0.711	0.35	0	14	TPM4
TIMP1	0	1.81516	0.745	0.285	0	14	TIMP1
CLEC1B	0	1.80879	0.465	0.008	0	14	CLEC1B
ITGA2B	0	1.80782	0.579	0.018	0	14	ITGA2B
PTCRA	0	1.78995	0.473	0.01	0	14	PTCRA
F13A1	0	1.78991	0.633	0.068	0	14	F13A1
YWHAH	0	1.77681	0.663	0.231	0	14	YWHAH
NGFRAP1	0	1.76032	0.607	0.087	0	14	NGFRAP1
CTSA	0	1.76001	0.693	0.224	0	14	CTSA
MTURN	0	1.73187	0.611	0.052	0	14	MTURN
GPX4	0	1.72743	0.886	0.52	0	14	GPX4
VCL	0	1.72738	0.606	0.18	0	14	VCL
NAP1L1	0	1.70782	0.98	0.699	0	14	NAP1L1
PGRMC1	0	1.70431	0.632	0.105	0	14	PGRMC1
2025-03-02	0	1.69805	0.643	0.132	0	14	2025-03-02
TMEM40	0	1.68981	0.495	0.009	0	14	TMEM40
RAP1B	0	1.67748	0.947	0.653	0	14	RAP1B
CALM3	0	1.67623	0.867	0.499	0	14	CALM3
GNAS	0	1.66988	0.992	0.807	0	14	GNAS
SNCA	0	1.66529	0.56	0.029	0	14	SNCA
TMSB4X	0	1.64202	1	0.999	0	14	TMSB4X
SH3BGRL3	0	1.64113	0.997	0.952	0	14	SH3BGRL3
C2orf88	0	1.61663	0.492	0.032	0	14	C2orf88
PDLIM1	0	1.6035	0.611	0.129	0	14	PDLIM1
CCL5	0	1.54852	0.971	0.336	0	14	CCL5
FERMT3	0	1.54311	0.651	0.358	0	14	FERMT3
RP11-367G6.3	0	1.50293	0.377	0.024	0	14	RP11-367G6.3
GSTO1	0	1.49782	0.54	0.347	0	14	GSTO1
TGFB1	0	1.49391	0.707	0.454	0	14	TGFB1
CD9	0	1.49391	0.488	0.042	0	14	CD9
MPP1	0	1.47056	0.531	0.112	0	14	MPP1
RAB32	0	1.42979	0.446	0.131	0	14	RAB32
CDKN2D	0	1.39729	0.623	0.378	0	14	CDKN2D
KIF2A	0	1.39726	0.579	0.359	0	14	KIF2A
MMD	0	1.38981	0.454	0.07	0	14	MMD
NT5C3A	0	1.37985	0.48	0.264	0	14	NT5C3A
ODC1	0	1.36034	0.55	0.222	0	14	ODC1
TPM1	0	1.3524	0.461	0.052	0	14	TPM1
MYL12A	0	1.34991	0.997	0.938	0	14	MYL12A
GRAP2	0	1.343	0.531	0.152	0	14	GRAP2
ITM2B	0	1.33858	0.997	0.912	0	14	ITM2B
LAMTOR1	0	1.32449	0.658	0.448	0	14	LAMTOR1
SERF2	0	1.32172	0.999	0.976	0	14	SERF2
HBG2	0	1.31861	0.269	0.021	0	14	HBG2
PRDX6	0	1.28995	0.61	0.396	0	14	PRDX6
RAB11A	0	1.27132	0.489	0.294	0	14	RAB11A
C6orf25	0	1.2616	0.425	0.012	0	14	C6orf25
HIST1H2BJ	0	1.24207	0.366	0.021	0	14	HIST1H2BJ
MAX	0	1.22906	0.535	0.33	0	14	MAX
MT-ND2	0	1.21839	0.993	0.949	0	14	MT-ND2
MAP3K7CL	0	1.21813	0.391	0.059	0	14	MAP3K7CL
PPDPF	0	1.19732	0.922	0.608	0	14	PPDPF
DAB2	0	1.1804	0.322	0.041	0	14	DAB2
NEXN	0	1.14774	0.299	0.046	0	14	NEXN
MTPN	0	1.14448	0.907	0.58	0	14	MTPN
RAB27B	0	1.0872	0.331	0.034	0	14	RAB27B
CA2	0	1.06569	0.295	0.019	0	14	CA2
PARVB	0	1.05572	0.377	0.079	0	14	PARVB
C9orf16	0	1.04873	0.733	0.512	0	14	C9orf16
PLA2G12A	0	1.03616	0.378	0.071	0	14	PLA2G12A
PKM1	0	1.00842	0.727	0.48	0	14	PKM
ARHGAP18	0	1.00122	0.371	0.09	0	14	ARHGAP18
STMN1	0	2.80405	0.933	0.166	0	15	STMN1
HMGB2	0	2.67727	0.958	0.419	0	15	HMGB2
TUBA1B	0	2.63722	0.922	0.512	0	15	TUBA1B
HIST1H4C	0	2.36368	0.79	0.441	0	15	HIST1H4C
MKI67	0	2.27978	0.804	0.022	0	15	MKI67
H2AFZ	0	2.23026	0.946	0.543	0	15	H2AFZ
FABP5	0	2.15753	0.788	0.119	0	15	FABP5
TYMS	0	2.07314	0.764	0.017	0	15	TYMS
TUBB	0	2.06187	0.89	0.374	0	15	TUBB
DUT	0	1.98399	0.842	0.295	0	15	DUT
HMGN2	0	1.88888	0.982	0.723	0	15	HMGN2
GZMA	0	1.88782	0.805	0.257	0	15	GZMA
HIST1H1B	0	1.82414	0.504	0.028	0	15	HIST1H1B
HMGB1	0	1.79725	0.998	0.929	0	15	HMGB1
PTTG1	0	1.76938	0.763	0.06	0	15	PTTG1
PCNA	0	1.75262	0.736	0.107	0	15	PCNA
RRM2	0	1.73301	0.662	0.015	0	15	RRM2
KIAA0101	0	1.72967	0.626	0.019	0	15	KIAA0101
TOP2A	0	1.72897	0.603	0.016	0	15	TOP2A
CENPF	0	1.72889	0.635	0.024	0	15	CENPF
HIST1H1D	0	1.68415	0.717	0.284	0	15	HIST1H1D
IL32	0	1.56251	0.947	0.585	0	15	IL32
GAPDH2	0	1.55244	0.998	0.882	0	15	GAPDH
RAN	0	1.51576	0.952	0.614	0	15	RAN
GZMB	0	1.48765	0.575	0.205	0	15	GZMB
NUSAP1	0	1.4735	0.626	0.022	0	15	NUSAP1
SMC4	0	1.47174	0.759	0.149	0	15	SMC4
HSP90AA1	0	1.46711	0.995	0.873	0	15	HSP90AA1
H2AFV	0	1.43902	0.912	0.408	0	15	H2AFV
PFN1	0	1.42724	1	0.975	0	15	PFN1
ANP32E	0	1.41531	0.854	0.287	0	15	ANP32E
ACTG1	0	1.41228	0.999	0.95	0	15	ACTG1
C12orf75	0	1.39674	0.885	0.248	0	15	C12orf75
NASP	0	1.39671	0.843	0.313	0	15	NASP
GZMK	0	1.38547	0.491	0.084	0	15	GZMK
HN1	0	1.37946	0.679	0.242	0	15	HN1
ASPM	0	1.37891	0.511	0.01	0	15	ASPM
SUB1	0	1.36025	0.984	0.82	0	15	SUB1
DEK	0	1.35741	0.926	0.539	0	15	DEK
GNLY	0	1.33735	0.545	0.264	0	15	GNLY
HIST1H1C	0	1.32624	0.693	0.286	0	15	HIST1H1C
RANBP1	0	1.30703	0.794	0.294	0	15	RANBP1
TXN	0	1.29018	0.875	0.418	0	15	TXN
SNRPG	0	1.27923	0.905	0.464	0	15	SNRPG
PPIA	0	1.27251	0.997	0.947	0	15	PPIA
UBE2S	0	1.26259	0.66	0.179	0	15	UBE2S
RPA3	0	1.25155	0.817	0.204	0	15	RPA3
SMC2	0	1.2422	0.686	0.07	0	15	SMC2
CHCHD2	0	1.22979	0.986	0.84	0	15	CHCHD2
SLC25A5	0	1.22428	0.938	0.61	0	15	SLC25A5
GZMH	0	1.2192	0.664	0.192	0	15	GZMH
MT2A	0	1.21031	0.889	0.466	0	15	MT2A
SNRPD1	0	1.20986	0.864	0.344	0	15	SNRPD1
ATP5G3	0	1.20753	0.711	0.425	0	15	ATP5G3
SNRPF	0	1.19372	0.869	0.407	0	15	SNRPF
UBE2C	0	1.1902	0.408	0.009	0	15	UBE2C
BIRC5	0	1.18887	0.617	0.011	0	15	BIRC5
TPX2	0	1.18805	0.544	0.012	0	15	TPX2
HSPD1	0	1.18547	0.781	0.36	0	15	HSPD1
MCM7	0	1.18546	0.656	0.088	0	15	MCM7
LDHA	0	1.17193	0.903	0.525	0	15	LDHA
LGALS12	0	1.16673	0.83	0.444	0	15	LGALS1
CLSPN	0	1.16139	0.588	0.015	0	15	CLSPN
TUBB4B	0	1.1611	0.673	0.243	0	15	TUBB4B
NUCKS1	0	1.16075	0.905	0.483	0	15	NUCKS1
MT1E	0	1.15759	0.577	0.071	0	15	MT1E
TK1	0	1.15707	0.616	0.013	0	15	TK1
HELLS	0	1.15451	0.608	0.05	0	15	HELLS
ACTB	0	1.15397	1	0.995	0	15	ACTB
CKS1B	0	1.15271	0.64	0.08	0	15	CKS1B
PSME2	0	1.14715	0.964	0.643	0	15	PSME2
CFL1	0	1.14457	0.999	0.971	0	15	CFL1
SNRPB	0	1.14209	0.91	0.484	0	15	SNRPB
HSPE1	0	1.14121	0.799	0.408	0	15	HSPE1
ANP32B	0	1.13404	0.954	0.666	0	15	ANP32B
PSMA4	0	1.13292	0.883	0.409	0	15	PSMA4
HNRNPAB	0	1.12077	0.766	0.274	0	15	HNRNPAB
NUDT1	0	1.11703	0.791	0.166	0	15	NUDT1
CKS2	0	1.11594	0.587	0.075	0	15	CKS2
PRDX1	0	1.11097	0.798	0.432	0	15	PRDX1
IDH2	0	1.09013	0.797	0.245	0	15	IDH2
COX8A	0	1.08857	0.941	0.608	0	15	COX8A
CENPM	0	1.08687	0.645	0.029	0	15	CENPM
ATAD2	0	1.08286	0.601	0.07	0	15	ATAD2
ENO1	0	1.07754	0.953	0.659	0	15	ENO1
MCM3	0	1.07393	0.634	0.113	0	15	MCM3
CARHSP1	0	1.07333	0.774	0.18	0	15	CARHSP1
PSMB2	0	1.07226	0.826	0.305	0	15	PSMB2
MCM4	0	1.06559	0.579	0.027	0	15	MCM4
CDKN3	0	1.06131	0.562	0.015	0	15	CDKN3
PTMA	0	1.06093	1	0.998	0	15	PTMA
HIST1H1E	0	1.06016	0.6	0.312	0	15	HIST1H1E
PSMB8	0	1.05718	0.954	0.625	0	15	PSMB8
PSMA7	0	1.03887	0.967	0.715	0	15	PSMA7
TMPO	0	1.03731	0.776	0.346	0	15	TMPO
MAD2L1	0	1.03353	0.631	0.047	0	15	MAD2L1
CBX3	0	1.02782	0.897	0.476	0	15	CBX3
H2AFX	0	1.02186	0.576	0.087	0	15	H2AFX
SNRPE	0	1.02027	0.828	0.375	0	15	SNRPE
DHFR	0	1.019	0.625	0.063	0	15	DHFR
HNRNPA2B1	0	1.01806	0.996	0.939	0	15	HNRNPA2B1
YBX1	0	1.01122	0.991	0.894	0	15	YBX1
CORO1A	0	1.00625	0.991	0.867	0	15	CORO1A
MRPL51	0	1.00362	0.832	0.337	0	15	MRPL51
AC090498.11	0	1.55731	0.968	0.318	0	16	AC090498.1
IFITM11	0	1.50363	0.98	0.518	0	16	IFITM1
RPL171	0	1.01067	0.99	0.756	0	16	RPL17
TRBV20-1	0	2.6304	0.4	0.01	0	17	TRBV20-1
TRBV5-1	0	2.22658	0.253	0.006	0	17	TRBV5-1
AC090498.12	0	1.95576	0.664	0.326	0	17	AC090498.1
IFITM12	0	1.72148	0.993	0.519	0	17	IFITM1
CD3E1	0	1.41279	0.994	0.5	0	17	CD3E
SARAF1	0	1.28556	0.986	0.622	0	17	SARAF
EEF1G1	0	1.23796	0.726	0.281	0	17	EEF1G
LDHB1	0	1.15213	0.966	0.627	0	17	LDHB
RPL172	0	1.10604	0.924	0.758	0	17	RPL17
RPLP01	0	1.02765	1	0.969	0	17	RPLP0
LST12	0	2.94312	0.97	0.276	0	18	LST1
AIF12	0	2.63462	0.978	0.364	0	18	AIF1
FCGR3A	0	2.467	0.803	0.193	0	18	FCGR3A
MS4A7	0	2.35931	0.811	0.115	0	18	MS4A7
CST32	0	2.26207	0.929	0.255	0	18	CST3
SAT11	0	2.24601	0.996	0.61	0	18	SAT1
FTL2	0	2.16329	1	0.994	0	18	FTL
FCER1G2	0	2.11302	0.971	0.364	0	18	FCER1G
IFITM31	0	2.06114	0.952	0.38	0	18	IFITM3
FTH11	0	2.04667	1	0.994	0	18	FTH1
CFD2	0	2.02927	0.807	0.151	0	18	CFD
CDKN1C	0	2.0142	0.583	0.02	0	18	CDKN1C
SERPINA12	0	1.97494	0.93	0.2	0	18	SERPINA1
PSAP2	0	1.93375	0.982	0.512	0	18	PSAP
COTL12	0	1.89895	0.994	0.608	0	18	COTL1
CTSS2	0	1.89439	0.998	0.596	0	18	CTSS
TYROBP2	0	1.80802	0.995	0.395	0	18	TYROBP
S100A112	0	1.69312	0.997	0.623	0	18	S100A11
NEAT12	0	1.64452	0.977	0.725	0	18	NEAT1
CEBPB1	0	1.61078	0.881	0.356	0	18	CEBPB
FGL22	0	1.55691	0.898	0.22	0	18	FGL2
LILRB2	0	1.52233	0.814	0.144	0	18	LILRB2
TYMP2	0	1.45648	0.928	0.338	0	18	TYMP
TNFRSF1B	0	1.43467	0.872	0.316	0	18	TNFRSF1B
CD682	0	1.43301	0.802	0.164	0	18	CD68
SPI12	0	1.41698	0.868	0.238	0	18	SPI1
TIMP11	0	1.39647	0.797	0.286	0	18	TIMP1
MARCKS	0	1.37535	0.718	0.16	0	18	MARCKS
WARS	0	1.36859	0.754	0.184	0	18	WARS
NPC21	0	1.34964	0.873	0.342	0	18	NPC2
LYN	0	1.34716	0.864	0.326	0	18	LYN
FCN12	0	1.3388	0.853	0.222	0	18	FCN1
S100A42	0	1.32984	0.999	0.759	0	18	S100A4
BRI32	0	1.3281	0.904	0.392	0	18	BRI3
CSF1R	0	1.32679	0.709	0.067	0	18	CSF1R
APOBEC3A	0	1.32489	0.554	0.086	0	18	APOBEC3A
TNFSF10	0	1.31923	0.753	0.334	0	18	TNFSF10
MAFB	0	1.31635	0.742	0.113	0	18	MAFB
LRRC25	0	1.29873	0.756	0.113	0	18	LRRC25
TCF7L2	0	1.28462	0.657	0.053	0	18	TCF7L2
IFI30	0	1.28202	0.607	0.098	0	18	IFI30
DUSP62	0	1.27061	0.763	0.166	0	18	DUSP6
HLA-DPA11	0	1.26123	0.94	0.5	0	18	HLA-DPA1
PILRA	0	1.24818	0.721	0.109	0	18	PILRA
S100A62	0	1.21949	0.999	0.859	0	18	S100A6
CYBB2	0	1.1916	0.865	0.257	0	18	CYBB
HMOX1	0	1.15752	0.665	0.092	0	18	HMOX1
SOD2	0	1.1545	0.758	0.337	0	18	SOD2
ASAH1	0	1.12547	0.824	0.31	0	18	ASAH1
HCK	0	1.12312	0.759	0.163	0	18	HCK
STXBP21	0	1.12082	0.767	0.264	0	18	STXBP2
C5AR1	0	1.11527	0.669	0.115	0	18	C5AR1
POU2F2	0	1.1091	0.784	0.314	0	18	POU2F2
FAM26F	0	1.1028	0.514	0.17	0	18	FAM26F
CLEC7A1	0	1.09005	0.769	0.147	0	18	CLEC7A
LILRB1	0	1.08082	0.652	0.118	0	18	LILRB1
NAMPT	0	1.07763	0.758	0.233	0	18	NAMPT
LILRA5	0	1.07741	0.641	0.117	0	18	LILRA5
ANXA5	0	1.07492	0.84	0.344	0	18	ANXA5
RP11-290F20.3	0	1.06504	0.328	0.024	0	18	RP11-290F20.3
RHOC	0	1.06452	0.605	0.141	0	18	RHOC
HLA-DRB11	0	1.05444	0.946	0.512	0	18	HLA-DRB1
IFITM2	0	1.0497	0.975	0.829	0	18	IFITM2
BID	0	1.04539	0.712	0.202	0	18	BID
TMEM176B	0	1.03654	0.537	0.092	0	18	TMEM176B
PYCARD2	0	1.01868	0.84	0.385	0	18	PYCARD
CLEC12A2	0	1.01059	0.728	0.162	0	18	CLEC12A
IGSF62	0	1.00966	0.691	0.155	0	18	IGSF6
SLC7A7	0	1.00378	0.693	0.126	0	18	SLC7A7
PRELID1	0	1.003	0.884	0.549	0	18	PRELID1
BCL2A1	0	1.00286	0.642	0.18	0	18	BCL2A1
IGKC	0	6.99745	0.6	0.235	0	19	IGKC
IGLC21	0	6.45685	0.475	0.149	0	19	IGLC2
IGHA1	0	6.44156	0.546	0.11	0	19	IGHA1
JCHAIN	0	5.85029	0.687	0.096	0	19	JCHAIN
IGLC31	0	5.7006	0.381	0.094	0	19	IGLC3
IGHG1	0	5.55084	0.37	0.049	0	19	IGHG1
IGHA2	0	5.37638	0.333	0.038	0	19	IGHA2
IGLL5	0	5.12564	0.405	0.098	0	19	IGLL5
IGHG4	0	4.79383	0.34	0.052	0	19	IGHG4
MZB1	0	4.40143	0.818	0.093	0	19	MZB1
IGHM1	0	4.08822	0.396	0.153	0	19	IGHM
HSP90B1	0	3.37318	0.906	0.592	0	19	HSP90B1
SEC11C	0	2.77561	0.789	0.257	0	19	SEC11C
PPIB	0	2.36106	0.948	0.719	0	19	PPIB
FKBP11	0	2.26939	0.733	0.204	0	19	FKBP11
ITM2C	0	2.17258	0.754	0.1	0	19	ITM2C
XBP1	0	2.16808	0.781	0.323	0	19	XBP1
SSR4	0	2.12789	0.943	0.719	0	19	SSR4
DERL3	0	2.11218	0.698	0.03	0	19	DERL3
TNFRSF17	0	2.07661	0.685	0.014	0	19	TNFRSF17
SSR3	0	2.02665	0.771	0.312	0	19	SSR3
TXNDC5	0	1.93404	0.588	0.023	0	19	TXNDC5
SUB11	0	1.92183	0.963	0.821	0	19	SUB1
LMAN1	0	1.89604	0.745	0.219	0	19	LMAN1
SDF2L1	0	1.83657	0.738	0.215	0	19	SDF2L1
AL928768.3	0	1.83228	0.321	0.013	0	19	AL928768.3
MYDGF	0	1.72023	0.617	0.212	0	19	MYDGF
HSPA5	0	1.69238	0.796	0.429	0	19	HSPA5
PDIA4	0	1.68262	0.725	0.177	0	19	PDIA4
PDIA6	0	1.66327	0.768	0.356	0	19	PDIA6
MANF	0	1.66078	0.702	0.196	0	19	MANF
SEC61B	0	1.63891	0.861	0.583	0	19	SEC61B
UBE2J1	0	1.60367	0.796	0.266	0	19	UBE2J1
SPCS2	0	1.60318	0.826	0.453	0	19	SPCS2
SPCS3	0	1.59804	0.774	0.4	0	19	SPCS3
CALR	0	1.58766	0.883	0.559	0	19	CALR
CD38	0	1.51517	0.726	0.158	0	19	CD38
FKBP2	0	1.44306	0.703	0.247	0	19	FKBP2
PRDX4	0	1.42011	0.642	0.106	0	19	PRDX4
SEC61G	0	1.39064	0.811	0.523	0	19	SEC61G
KDELR2	0	1.36824	0.697	0.232	0	19	KDELR2
ERLEC1	0	1.3562	0.69	0.174	0	19	ERLEC1
POU2AF1	0	1.3223	0.705	0.071	0	19	POU2AF1
RRBP1	0	1.31699	0.629	0.181	0	19	RRBP1
ISG20	0	1.29994	0.903	0.589	0	19	ISG20
TMEM258	0	1.25387	0.848	0.588	0	19	TMEM258
VIMP	0	1.2103	0.574	0.173	0	19	VIMP
FAM46C	0	1.18844	0.58	0.086	0	19	FAM46C
RPN2	0	1.18304	0.744	0.337	0	19	RPN2
ELL2	0	1.17297	0.623	0.054	0	19	ELL2
CRELD2	0	1.17096	0.621	0.13	0	19	CRELD2
OSTC	0	1.16801	0.74	0.347	0	19	OSTC
SPCS1	0	1.13867	0.817	0.55	0	19	SPCS1
EAF2	0	1.12684	0.685	0.129	0	19	EAF2
MAN1A1	0	1.12595	0.582	0.119	0	19	MAN1A1
DNAJB11	0	1.11577	0.642	0.169	0	19	DNAJB11
SRM	0	1.10801	0.646	0.211	0	19	SRM
HM13	0	1.07863	0.717	0.261	0	19	HM13
HERPUD1	0	1.06598	0.711	0.339	0	19	HERPUD1
TXNDC11	0	1.04535	0.608	0.09	0	19	TXNDC11
LMAN2	0	1.00683	0.749	0.364	0	19	LMAN2
HIST1H4C1	2.89027e-25	1.18133	0.472	0.449	9.68932e-21	19	HIST1H4C
NKG7	0	2.59308	1	0.359	0	2	NKG7
CCL51	0	2.10669	0.933	0.312	0	2	CCL5
FGFBP2	0	2.04107	0.879	0.145	0	2	FGFBP2
CST7	0	1.99941	0.973	0.238	0	2	CST7
GZMH1	0	1.99878	0.878	0.158	0	2	GZMH
GZMB1	0	1.90009	0.885	0.169	0	2	GZMB
PRF1	0	1.83993	0.916	0.206	0	2	PRF1
GZMA1	0	1.79132	0.951	0.224	0	2	GZMA
CCL4	0	1.63444	0.791	0.145	0	2	CCL4
SPON2	0	1.55013	0.728	0.135	0	2	SPON2
CTSW	0	1.51335	0.859	0.225	0	2	CTSW
KLRD1	0	1.50035	0.856	0.152	0	2	KLRD1
CLIC3	0	1.32995	0.643	0.12	0	2	CLIC3
GNLY1	0	1.26549	0.773	0.237	0	2	GNLY
KLRB1	0	1.24933	0.578	0.149	0	2	KLRB1
FCGR3A1	0	1.22716	0.746	0.168	0	2	FCGR3A
HCST	0	1.21226	0.959	0.684	0	2	HCST
CD247	0	1.17221	0.838	0.373	0	2	CD247
IL321	0	1.1606	0.841	0.577	0	2	IL32
GZMM	0	1.15811	0.836	0.326	0	2	GZMM
EFHD2	0	1.06037	0.859	0.447	0	2	EFHD2
ARL4C	0	1.05914	0.891	0.517	0	2	ARL4C
CX3CR1	0	1.04712	0.654	0.163	0	2	CX3CR1
HOPX	0	1.03002	0.644	0.155	0	2	HOPX
IGHV3-30	0	3.22245	0.345	0.01	0	20	IGHV3-30
IGKV4-1	0	2.93169	0.26	0.014	0	20	IGKV4-1
IGHV3-23	0	2.85462	0.292	0.009	0	20	IGHV3-23
CD741	0	2.82743	0.996	0.786	0	20	CD74
CD79A1	0	2.32392	0.976	0.193	0	20	CD79A
IGHM2	0	2.21514	0.853	0.146	0	20	IGHM
MS4A11	0	2.04229	0.957	0.17	0	20	MS4A1
AC090498.13	0	2.0158	0.81	0.325	0	20	AC090498.1
TCL1A	0	1.95826	0.804	0.107	0	20	TCL1A
HLA-DRA1	0	1.92463	0.986	0.531	0	20	HLA-DRA
CD371	0	1.88491	0.987	0.84	0	20	CD37
HLA-DPA12	0	1.79893	0.982	0.499	0	20	HLA-DPA1
HLA-DRB12	0	1.76713	0.982	0.512	0	20	HLA-DRB1
HLA-DQA11	0	1.73285	0.919	0.228	0	20	HLA-DQA1
HLA-DPB11	0	1.67804	0.976	0.502	0	20	HLA-DPB1
HLA-DRB5	0	1.55026	0.614	0.194	0	20	HLA-DRB5
CD79B1	0	1.54488	0.899	0.222	0	20	CD79B
HLA-DQB11	0	1.5191	0.927	0.274	0	20	HLA-DQB1
CXCR4	0	1.42928	0.861	0.54	0	20	CXCR4
FAM129C	0	1.36154	0.747	0.096	0	20	FAM129C
IGKC1	0	1.32925	0.52	0.237	0	20	IGKC
EEF1G2	0	1.23418	0.801	0.282	0	20	EEF1G
FCMR	0	1.19185	0.846	0.296	0	20	FCMR
RALGPS21	0	1.18991	0.769	0.174	0	20	RALGPS2
HVCN1	0	1.15981	0.755	0.19	0	20	HVCN1
BANK11	0	1.14102	0.792	0.146	0	20	BANK1
HLA-DMA	0	1.14046	0.828	0.273	0	20	HLA-DMA
LINC00926	0	1.12565	0.703	0.116	0	20	LINC00926
FCRLA	0	1.08913	0.643	0.08	0	20	FCRLA
PTPRCAP	0	1.06655	0.881	0.38	0	20	PTPRCAP
PLPP5	0	1.06532	0.612	0.11	0	20	PLPP5
VPREB3	0	1.04892	0.623	0.101	0	20	VPREB3
FCER2	0	1.04417	0.598	0.083	0	20	FCER2
BTG1	0	1.03687	0.982	0.932	0	20	BTG1
RPL173	0	1.03192	0.938	0.758	0	20	RPL17
GNLY2	0	4.06224	1	0.259	0	21	GNLY
GZMB2	0	2.78198	0.956	0.202	0	21	GZMB
NKG71	0	2.44063	1	0.389	0	21	NKG7
PRF11	0	2.21013	0.979	0.239	0	21	PRF1
CTSW1	0	2.16655	0.961	0.253	0	21	CTSW
GZMA2	0	2.14046	0.958	0.258	0	21	GZMA
SPON21	0	1.92296	0.769	0.163	0	21	SPON2
CST71	0	1.81802	0.978	0.273	0	21	CST7
CCL52	0	1.81505	0.844	0.343	0	21	CCL5
KLRD11	0	1.79526	0.95	0.184	0	21	KLRD1
HOPX1	0	1.73894	0.893	0.174	0	21	HOPX
CCL41	0	1.73857	0.752	0.177	0	21	CCL4
FGFBP21	0	1.68689	0.804	0.181	0	21	FGFBP2
CLIC31	0	1.6082	0.774	0.143	0	21	CLIC3
GZMH2	0	1.57888	0.83	0.193	0	21	GZMH
KLRF1	0	1.46126	0.766	0.088	0	21	KLRF1
FCGR3A2	0	1.456	0.83	0.194	0	21	FCGR3A
CD7	0	1.40137	0.907	0.428	0	21	CD7
HCST1	0	1.31142	0.987	0.697	0	21	HCST
LAIR2	0	1.30964	0.531	0.105	0	21	LAIR2
IL2RB	0	1.30618	0.783	0.146	0	21	IL2RB
KLRC1	0	1.26944	0.506	0.053	0	21	KLRC1
CD2471	0	1.25125	0.896	0.394	0	21	CD247
CMC1	0	1.21915	0.635	0.191	0	21	CMC1
EFHD21	0	1.15681	0.909	0.466	0	21	EFHD2
IFITM21	0	1.14687	0.992	0.829	0	21	IFITM2
ID2	0	1.13527	0.833	0.368	0	21	ID2
XCL2	0	1.12564	0.382	0.051	0	21	XCL2
IFITM13	0	1.10987	0.811	0.524	0	21	IFITM1
FCER1G3	0	1.05937	0.839	0.367	0	21	FCER1G
ABHD17A	0	1.05529	0.834	0.4	0	21	ABHD17A
ARL4C1	0	1.0375	0.92	0.534	0	21	ARL4C
CX3CR11	0	1.01252	0.632	0.186	0	21	CX3CR1
CD742	0	2.81274	0.999	0.786	0	22	CD74
CD79A2	0	2.26148	0.955	0.194	0	22	CD79A
MS4A12	0	2.09339	0.963	0.171	0	22	MS4A1
HLA-DRA2	0	1.93623	0.998	0.531	0	22	HLA-DRA
TCL1A1	0	1.91526	0.755	0.109	0	22	TCL1A
CD372	0	1.87218	0.998	0.84	0	22	CD37
HLA-DRB13	0	1.80417	0.994	0.512	0	22	HLA-DRB1
HLA-DPA13	0	1.79343	0.99	0.5	0	22	HLA-DPA1
AC090498.14	0	1.78736	0.781	0.326	0	22	AC090498.1
HLA-DQA12	0	1.71773	0.899	0.229	0	22	HLA-DQA1
HLA-DPB12	0	1.68117	0.989	0.503	0	22	HLA-DPB1
HLA-DQB12	0	1.58834	0.915	0.276	0	22	HLA-DQB1
HLA-DRB51	0	1.50539	0.604	0.195	0	22	HLA-DRB5
CD79B2	0	1.47172	0.85	0.224	0	22	CD79B
CXCR41	0	1.41824	0.868	0.54	0	22	CXCR4
FAM129C1	0	1.30981	0.701	0.098	0	22	FAM129C
RALGPS22	0	1.26195	0.769	0.175	0	22	RALGPS2
BANK12	0	1.25401	0.797	0.147	0	22	BANK1
LINC009261	0	1.19774	0.698	0.117	0	22	LINC00926
HLA-DMA1	0	1.14605	0.781	0.275	0	22	HLA-DMA
FCMR1	0	1.12227	0.786	0.297	0	22	FCMR
HVCN11	0	1.12175	0.696	0.192	0	22	HVCN1
FCER21	0	1.0863	0.576	0.084	0	22	FCER2
EEF1G3	0	1.08419	0.734	0.284	0	22	EEF1G
PLPP51	0	1.0815	0.581	0.111	0	22	PLPP5
IGHM3	0	1.05986	0.819	0.148	0	22	IGHM
BTG11	0	1.05959	0.991	0.932	0	22	BTG1
VPREB31	0	1.05915	0.606	0.102	0	22	VPREB3
IGHD1	0	1.03948	0.597	0.085	0	22	IGHD
MEF2C	0	1.01993	0.715	0.24	0	22	MEF2C
FCRLA1	0	1.01247	0.589	0.082	0	22	FCRLA
RPS171	0	2.08284	0.989	0.606	0	23	RPS17
RPS201	0	1.53004	0.999	0.923	0	23	RPS20
AP000769.1	0	1.45027	0.741	0.153	0	23	AP000769.1
RPL13A	0	1.43531	0.999	0.987	0	23	RPL13A
TNFAIP3	0	1.30516	0.802	0.296	0	23	TNFAIP3
RPL23	0	1.29634	1	0.955	0	23	RPL23
RPL7	0	1.26835	0.999	0.963	0	23	RPL7
RPL31	0	1.223	0.989	0.946	0	23	RPL31
RPL211	0	1.18491	1	0.985	0	23	RPL21
RPL91	0	1.04332	1	0.991	0	23	RPL9
JUN	0	1.0286	0.869	0.467	0	23	JUN
YPEL5	0	1.00822	0.78	0.364	0	23	YPEL5
IGHV4-34	0	3.9756	0.396	0.007	0	24	IGHV4-34
IGKV3-15	0	3.63886	0.289	0.007	0	24	IGKV3-15
IGHV4-39	0	3.15041	0.296	0.005	0	24	IGHV4-39
CD743	0	2.80346	0.998	0.787	0	24	CD74
CD79A3	0	2.27032	0.958	0.196	0	24	CD79A
MS4A13	0	2.02198	0.946	0.173	0	24	MS4A1
AC090498.15	0	1.93251	0.797	0.327	0	24	AC090498.1
HLA-DRA3	0	1.89575	0.993	0.532	0	24	HLA-DRA
TCL1A2	0	1.88598	0.803	0.11	0	24	TCL1A
CD373	0	1.85336	0.995	0.84	0	24	CD37
HLA-DPA14	0	1.82558	0.98	0.501	0	24	HLA-DPA1
HLA-DRB14	0	1.7624	0.985	0.513	0	24	HLA-DRB1
HLA-DQA13	0	1.66885	0.897	0.231	0	24	HLA-DQA1
HLA-DPB13	0	1.6673	0.983	0.504	0	24	HLA-DPB1
HLA-DRB52	0	1.64706	0.639	0.195	0	24	HLA-DRB5
HLA-DQB13	0	1.54332	0.898	0.277	0	24	HLA-DQB1
CD79B3	0	1.45217	0.868	0.225	0	24	CD79B
CXCR42	0	1.37634	0.855	0.541	0	24	CXCR4
IGHM4	0	1.2928	0.834	0.149	0	24	IGHM
FAM129C2	0	1.28802	0.708	0.099	0	24	FAM129C
FCMR2	0	1.20381	0.828	0.298	0	24	FCMR
EEF1G4	0	1.17413	0.777	0.284	0	24	EEF1G
HLA-DMA2	0	1.15637	0.799	0.275	0	24	HLA-DMA
RALGPS23	0	1.12421	0.752	0.176	0	24	RALGPS2
HVCN12	0	1.12022	0.725	0.192	0	24	HVCN1
BANK13	0	1.10989	0.759	0.148	0	24	BANK1
PLPP52	0	1.10234	0.604	0.111	0	24	PLPP5
LINC009262	0	1.10117	0.675	0.118	0	24	LINC00926
FCER22	0	1.08548	0.592	0.085	0	24	FCER2
BTG12	0	1.0828	0.994	0.932	0	24	BTG1
FCRLA2	0	1.0184	0.609	0.083	0	24	FCRLA
VPREB32	0	1.00372	0.606	0.103	0	24	VPREB3
TSC22D3	0	1.00183	0.878	0.68	0	24	TSC22D3
BCL11B	0	1.50552	0.815	0.257	0	25	BCL11B
FYB1	0	1.49608	0.862	0.178	0	25	FYB1
RIPOR2	0	1.44042	0.816	0.183	0	25	RIPOR2
RPL174	0	1.40702	0.988	0.758	0	25	RPL17
EEF1G5	0	1.35069	0.858	0.283	0	25	EEF1G
GAS5	0	1.26773	0.647	0.049	0	25	GAS5
TLE5	0	1.21339	0.675	0.066	0	25	TLE5
RACK11	0	1.20933	0.922	0.256	0	25	RACK1
ATM	0	1.14848	0.829	0.514	0	25	ATM
RPS172	0	1.1423	0.968	0.607	0	25	RPS17
RESF1	0	1.1243	0.609	0.06	0	25	RESF1
IL7R1	0	1.08433	0.844	0.434	0	25	IL7R
SEPTIN7	0	1.03257	0.622	0.07	0	25	SEPTIN7
LINC01578	0	1.0322	0.57	0.043	0	25	LINC01578
PCED1B-AS1	0	1.02225	0.56	0.05	0	25	PCED1B-AS1
IFI271	0	2.89563	0.687	0.083	0	26	IFI27
S100A92	0	2.85668	0.996	0.523	0	26	S100A9
S100A122	0	2.64268	0.918	0.209	0	26	S100A12
S100A82	0	2.58802	0.987	0.46	0	26	S100A8
S100A63	0	2.09975	1	0.859	0	26	S100A6
LYZ2	0	2.07929	0.987	0.385	0	26	LYZ
IFITM32	0	1.99515	0.94	0.384	0	26	IFITM3
LGALS13	0	1.9591	0.973	0.446	0	26	LGALS1
S100A43	0	1.83634	0.998	0.761	0	26	S100A4
TSPO2	0	1.686	0.969	0.525	0	26	TSPO
S100A113	0	1.60683	0.997	0.625	0	26	S100A11
MNDA2	0	1.60271	0.968	0.252	0	26	MNDA
FCN13	0	1.56731	0.936	0.224	0	26	FCN1
FTL3	0	1.5641	1	0.994	0	26	FTL
TYMP3	0	1.53147	0.951	0.34	0	26	TYMP
S100A102	0	1.50699	0.971	0.726	0	26	S100A10
FOLR31	0	1.48879	0.608	0.069	0	26	FOLR3
RETN2	0	1.47229	0.533	0.076	0	26	RETN
PLBD12	0	1.45144	0.783	0.148	0	26	PLBD1
BRI33	0	1.43066	0.929	0.395	0	26	BRI3
RNASE22	0	1.41617	0.648	0.085	0	26	RNASE2
IFI6	0	1.40698	0.851	0.38	0	26	IFI6
CD631	0	1.38211	0.9	0.428	0	26	CD63
CST33	0	1.37127	0.935	0.259	0	26	CST3
VIM2	0	1.3567	0.997	0.877	0	26	VIM
TYROBP3	0	1.35054	0.985	0.399	0	26	TYROBP
CEBPD2	0	1.34588	0.864	0.244	0	26	CEBPD
FCER1G4	0	1.32164	0.96	0.367	0	26	FCER1G
GRN2	0	1.31676	0.898	0.27	0	26	GRN
CD142	0	1.26131	0.833	0.181	0	26	CD14
SRGN2	0	1.22666	0.992	0.705	0	26	SRGN
CSTA2	0	1.22178	0.821	0.175	0	26	CSTA
CTSD2	0	1.20801	0.888	0.373	0	26	CTSD
MS4A6A2	0	1.20598	0.82	0.175	0	26	MS4A6A
HMGB21	0	1.20057	0.818	0.427	0	26	HMGB2
VCAN2	0	1.19605	0.865	0.2	0	26	VCAN
TXN1	0	1.18793	0.842	0.423	0	26	TXN
TALDO12	0	1.17744	0.902	0.449	0	26	TALDO1
DUSP11	0	1.14104	0.898	0.529	0	26	DUSP1
PYCARD3	0	1.1407	0.882	0.387	0	26	PYCARD
GAPDH3	0	1.1357	0.996	0.884	0	26	GAPDH
APLP22	0	1.09455	0.844	0.306	0	26	APLP2
LST13	0	1.07887	0.919	0.28	0	26	LST1
GCA2	0	1.07237	0.788	0.226	0	26	GCA
GPX12	0	1.06027	0.819	0.333	0	26	GPX1
AIF13	0	1.04609	0.936	0.367	0	26	AIF1
SERPINB12	0	1.03081	0.894	0.488	0	26	SERPINB1
CYBB3	0	1.02411	0.846	0.26	0	26	CYBB
BLVRB2	0	1.01833	0.733	0.19	0	26	BLVRB
IL1R2	0	1.00535	0.459	0.032	0	26	IL1R2
FCGR3B	0	3.55247	0.897	0.032	0	27	FCGR3B
NAMPT1	0	3.42482	0.991	0.234	0	27	NAMPT
SOD21	0	3.13986	0.773	0.339	0	27	SOD2
S100A83	0	3.0683	1	0.461	0	27	S100A8
IFITM22	0	2.90225	0.996	0.829	0	27	IFITM2
S100A123	0	2.75244	0.912	0.21	0	27	S100A12
MNDA3	0	2.72447	0.995	0.252	0	27	MNDA
NEAT13	0	2.50344	0.962	0.727	0	27	NEAT1
GBP5	0	2.43855	0.719	0.278	0	27	GBP5
S100A93	0	2.41534	1	0.523	0	27	S100A9
CSF3R2	0	2.37733	0.946	0.167	0	27	CSF3R
IFITM33	0	2.36979	0.958	0.384	0	27	IFITM3
SRGN3	0	2.22951	1	0.705	0	27	SRGN
LRRK21	0	2.22864	0.873	0.162	0	27	LRRK2
FPR12	0	2.16972	0.917	0.164	0	27	FPR1
SLC25A37	0	2.01161	0.832	0.164	0	27	SLC25A37
BASP1	0	1.98699	0.8	0.147	0	27	BASP1
ACSL1	0	1.98561	0.818	0.118	0	27	ACSL1
GCA3	0	1.93534	0.896	0.225	0	27	GCA
VNN2	0	1.90386	0.843	0.125	0	27	VNN2
S100A114	0	1.88675	0.998	0.625	0	27	S100A11
IFIT2	0	1.82195	0.637	0.131	0	27	IFIT2
CMTM2	0	1.78434	0.668	0.019	0	27	CMTM2
IFIT3	0	1.77037	0.684	0.165	0	27	IFIT3
NCF12	0	1.74352	0.879	0.391	0	27	NCF1
MXD1	0	1.72546	0.818	0.16	0	27	MXD1
FTH12	0	1.7222	1	0.994	0	27	FTH1
CXCR2	0	1.69904	0.692	0.031	0	27	CXCR2
SMCHD1	0	1.68045	0.908	0.605	0	27	SMCHD1
STEAP4	0	1.6608	0.701	0.045	0	27	STEAP4
MME	0	1.63273	0.551	0.014	0	27	MME
TNFAIP6	0	1.6117	0.575	0.021	0	27	TNFAIP6
AQP9	0	1.59585	0.742	0.073	0	27	AQP9
ALOX5AP	0	1.59554	0.827	0.32	0	27	ALOX5AP
TMEM154	0	1.59385	0.781	0.214	0	27	TMEM154
MARCKS1	0	1.58184	0.662	0.164	0	27	MARCKS
SAT12	0	1.5801	0.987	0.613	0	27	SAT1
LST14	0	1.57996	0.935	0.281	0	27	LST1
GBP1	0	1.57167	0.692	0.283	0	27	GBP1
LITAF	0	1.54319	0.905	0.523	0	27	LITAF
TYROBP4	0	1.53192	0.988	0.399	0	27	TYROBP
RNF149	0	1.53024	0.863	0.321	0	27	RNF149
EVI2B	0	1.52956	0.91	0.488	0	27	EVI2B
RGS21	0	1.49653	0.671	0.215	0	27	RGS2
SERPINA13	0	1.46093	0.868	0.205	0	27	SERPINA1
JAML	0	1.45292	0.759	0.164	0	27	JAML
H3F3A1	0	1.44225	0.797	0.974	0	27	H3F3A
IGSF63	0	1.41783	0.736	0.158	0	27	IGSF6
ITM2B1	0	1.39653	0.997	0.913	0	27	ITM2B
FCGR2A	0	1.35317	0.672	0.139	0	27	FCGR2A
KCNJ15	0	1.35147	0.584	0.018	0	27	KCNJ15
NABP1	0	1.34409	0.648	0.153	0	27	NABP1
FCER1G5	0	1.33616	0.915	0.368	0	27	FCER1G
TNFSF101	0	1.33336	0.792	0.336	0	27	TNFSF10
FFAR2	0	1.32898	0.569	0.029	0	27	FFAR2
GBP2	0	1.31668	0.733	0.321	0	27	GBP2
LYN1	0	1.30896	0.821	0.33	0	27	LYN
ZFP36L1	0	1.30206	0.848	0.521	0	27	ZFP36L1
C5AR11	0	1.2985	0.705	0.118	0	27	C5AR1
NCF22	0	1.29166	0.782	0.194	0	27	NCF2
CSF2RB	0	1.27137	0.643	0.078	0	27	CSF2RB
MMP9	0	1.26633	0.398	0.011	0	27	MMP9
SDCBP2	0	1.26081	0.829	0.375	0	27	SDCBP
ANP32A	0	1.25776	0.785	0.475	0	27	ANP32A
SORL1	0	1.2563	0.777	0.331	0	27	SORL1
CTSS3	0	1.24791	0.974	0.598	0	27	CTSS
S100A64	0	1.24373	0.998	0.86	0	27	S100A6
NBN	0	1.23473	0.574	0.179	0	27	NBN
TNFSF13B2	0	1.22963	0.691	0.196	0	27	TNFSF13B
MSRB1	0	1.21861	0.678	0.141	0	27	MSRB1
CEBPB2	0	1.21526	0.823	0.359	0	27	CEBPB
MGAM	0	1.21433	0.56	0.016	0	27	MGAM
FAM129A	0	1.21414	0.514	0.147	0	27	FAM129A
SELL	0	1.2122	0.942	0.647	0	27	SELL
FCGR1A	0	1.20969	0.572	0.103	0	27	FCGR1A
FYB	0	1.20482	0.724	0.515	0	27	FYB
FGL23	0	1.18284	0.71	0.226	0	27	FGL2
PYGL	0	1.18092	0.599	0.088	0	27	PYGL
LILRB3	0	1.176	0.627	0.119	0	27	LILRB3
IRAK3	0	1.1541	0.611	0.143	0	27	IRAK3
MAPK14	0	1.1466	0.631	0.182	0	27	MAPK14
LCP1	0	1.14322	0.987	0.778	0	27	LCP1
S100P	0	1.13361	0.443	0.024	0	27	S100P
BCL6	0	1.13086	0.602	0.099	0	27	BCL6
CREB5	0	1.12973	0.611	0.104	0	27	CREB5
DDX60L	0	1.11144	0.64	0.205	0	27	DDX60L
MEGF92	0	1.10781	0.65	0.167	0	27	MEGF9
GK	0	1.10112	0.514	0.074	0	27	GK
CD46	0	1.09175	0.681	0.351	0	27	CD46
CFLAR	0	1.09102	0.791	0.482	0	27	CFLAR
SLC2A3	0	1.08768	0.684	0.336	0	27	SLC2A3
PLXNC1	0	1.08506	0.604	0.139	0	27	PLXNC1
STXBP22	0	1.08387	0.539	0.27	0	27	STXBP2
CYP4F3	0	1.08254	0.442	0.011	0	27	CYP4F3
FPR2	0	1.07433	0.55	0.067	0	27	FPR2
LYST	0	1.07419	0.726	0.333	0	27	LYST
LINC01272	0	1.06268	0.448	0.045	0	27	LINC01272
CD177	0	1.05699	0.32	0.009	0	27	CD177
SPI13	0	1.04805	0.735	0.243	0	27	SPI1
BRI34	0	1.03072	0.812	0.397	0	27	BRI3
FTL4	0	1.01624	1	0.994	0	27	FTL
IRF1	0	1.01235	0.869	0.609	0	27	IRF1
RSAD2	0	1.01184	0.42	0.114	0	27	RSAD2
BCL2A11	0	1.01181	0.589	0.184	0	27	BCL2A1
ALPL	0	1.00766	0.453	0.007	0	27	ALPL
CLEC4E	0	1.00618	0.516	0.078	0	27	CLEC4E
VMP12	0	1.00536	0.707	0.319	0	27	VMP1
TXN2	0	1.00227	0.725	0.425	0	27	TXN
PLEK	0	1.00217	0.777	0.395	0	27	PLEK
TXNRD1	2.45217e-218	1.026	0.332	0.156	8.22067e-214	27	TXNRD1
GNLY3	0	2.94483	1	0.263	0	28	GNLY
CTSW2	0	1.83577	0.882	0.257	0	28	CTSW
XCL21	0	1.58075	0.552	0.05	0	28	XCL2
KLRD12	0	1.49434	0.846	0.189	0	28	KLRD1
CMC11	0	1.44639	0.63	0.193	0	28	CMC1
CD71	0	1.31265	0.843	0.431	0	28	CD7
KLRC11	0	1.30901	0.517	0.055	0	28	KLRC1
KLRF11	0	1.22662	0.622	0.092	0	28	KLRF1
GZMK1	0	1.22571	0.5	0.088	0	28	GZMK
NKG72	0	1.22422	0.991	0.392	0	28	NKG7
IL2RB1	0	1.19929	0.687	0.15	0	28	IL2RB
HOPX2	0	1.19788	0.731	0.179	0	28	HOPX
CD2	0	1.09478	0.724	0.377	0	28	CD2
PRF12	0	1.03812	0.846	0.244	0	28	PRF1
XCL1	0	1.03326	0.403	0.017	0	28	XCL1
IGLV2-14	0	4.43731	0.459	0.014	0	29	IGLV2-14
IGLV1-44	0	3.224	0.305	0.007	0	29	IGLV1-44
IGLC32	0	2.78344	0.626	0.093	0	29	IGLC3
IGLC22	0	2.75281	0.506	0.151	0	29	IGLC2
CD744	0	2.6634	0.993	0.787	0	29	CD74
CD79A4	0	2.18815	0.958	0.197	0	29	CD79A
IGHM5	0	2.10689	0.771	0.15	0	29	IGHM
MS4A14	0	1.95688	0.921	0.175	0	29	MS4A1
TCL1A3	0	1.86622	0.744	0.112	0	29	TCL1A
HLA-DRA4	0	1.81928	0.972	0.533	0	29	HLA-DRA
AC090498.16	0	1.79562	0.726	0.328	0	29	AC090498.1
CD374	0	1.77154	0.972	0.841	0	29	CD37
HLA-DPA15	0	1.72589	0.962	0.502	0	29	HLA-DPA1
HLA-DRB15	0	1.65944	0.968	0.514	0	29	HLA-DRB1
HLA-DQA14	0	1.64729	0.891	0.232	0	29	HLA-DQA1
HLA-DPB14	0	1.60014	0.953	0.505	0	29	HLA-DPB1
HLA-DRB53	0	1.50467	0.626	0.196	0	29	HLA-DRB5
CD79B4	0	1.46704	0.88	0.226	0	29	CD79B
HLA-DQB14	0	1.44074	0.897	0.278	0	29	HLA-DQB1
CXCR43	0	1.27183	0.812	0.542	0	29	CXCR4
FAM129C3	0	1.24178	0.692	0.1	0	29	FAM129C
RALGPS24	0	1.12509	0.754	0.177	0	29	RALGPS2
BANK14	0	1.10275	0.753	0.15	0	29	BANK1
EEF1G6	0	1.08416	0.726	0.286	0	29	EEF1G
HLA-DMA3	0	1.07654	0.787	0.276	0	29	HLA-DMA
FCRLA3	0	1.06386	0.609	0.084	0	29	FCRLA
VPREB33	0	1.03982	0.614	0.103	0	29	VPREB3
LINC009263	0	1.03484	0.657	0.119	0	29	LINC00926
HVCN13	0	1.02977	0.693	0.193	0	29	HVCN1
FCMR3	0	1.02432	0.755	0.3	0	29	FCMR
IGLL51	3.15576e-307	1.80875	0.299	0.101	1.05794e-302	29	IGLL5
CCL53	0	1.50191	0.931	0.324	0	3	CCL5
GZMK2	0	1.41561	0.446	0.076	0	3	GZMK
DUSP2	0	1.37899	0.601	0.204	0	3	DUSP2
KLRB11	0	1.36717	0.499	0.161	0	3	KLRB1
IL322	0	1.1911	0.946	0.577	0	3	IL32
NKG73	0	1.1637	0.965	0.372	0	3	NKG7
CST72	0	1.09192	0.876	0.256	0	3	CST7
GZMA3	0	1.05588	0.827	0.243	0	3	GZMA
AC099560.1	0	4.4574	0.796	0.02	0	30	AC099560.1
TXNRD11	0	3.42709	0.811	0.151	0	30	TXNRD1
OOEP	0	3.2174	0.795	0.02	0	30	OOEP
AMBRA1	0	3.03713	0.801	0.054	0	30	AMBRA1
PLEKHA7	0	2.75109	0.78	0.018	0	30	PLEKHA7
AL136454.1	0	2.37386	0.762	0.02	0	30	AL136454.1
AC010197.2	0	2.15461	0.744	0.011	0	30	AC010197.2
BAIAP2L1	0	2.13039	0.74	0.014	0	30	BAIAP2L1
RPL311	0	1.99873	0.994	0.946	0	30	RPL31
MAMDC2	0	1.98056	0.739	0.015	0	30	MAMDC2
MECOM	0	1.96799	0.733	0.014	0	30	MECOM
H3-3B	0	1.878	0.727	0.019	0	30	H3-3B
CHCHD3	0	1.82965	0.772	0.149	0	30	CHCHD3
NBEAL1	0	1.76221	0.766	0.225	0	30	NBEAL1
FAM153CP	0	1.74202	0.702	0.024	0	30	FAM153CP
PABPC1	0	1.70044	0.995	0.949	0	30	PABPC1
TRBC2	0	1.67966	0.813	0.432	0	30	TRBC2
NOP53	0	1.64692	0.759	0.178	0	30	NOP53
CCR7	0	1.61137	0.743	0.301	0	30	CCR7
TLE51	0	1.5378	0.676	0.067	0	30	TLE5
TRAC	0	1.50987	0.713	0.266	0	30	TRAC
PCED1B-AS11	0	1.46756	0.594	0.05	0	30	PCED1B-AS1
LINC01500	0	1.44947	0.647	0.011	0	30	LINC01500
RPL5	0	1.4403	1	0.993	0	30	RPL5
GIMAP7	0	1.4005	0.797	0.629	0	30	GIMAP7
FAM172A	0	1.38573	0.676	0.158	0	30	FAM172A
SLC35F1	0	1.37724	0.447	0.008	0	30	SLC35F1
GIMAP4	0	1.37661	0.757	0.554	0	30	GIMAP4
FYB11	0	1.35865	0.708	0.181	0	30	FYB1
SNHG5	0	1.32991	0.566	0.054	0	30	SNHG5
CD52	0	1.19321	0.99	0.878	0	30	CD52
RPLP2	0	1.18212	1	0.999	0	30	RPLP2
FCMR4	0	1.17181	0.771	0.299	0	30	FCMR
AC138123.1	0	1.16508	0.505	0.009	0	30	AC138123.1
SNHG25	0	1.0737	0.537	0.125	0	30	SNHG25
SNHG29	0	1.05389	0.516	0.049	0	30	SNHG29
H4C3	0	1.05217	0.496	0.011	0	30	H4C3
RPS291	0	1.0285	0.999	0.996	0	30	RPS29
RACK12	0	1.0281	0.82	0.258	0	30	RACK1
RPL27A	0	1.00885	0.994	0.979	0	30	RPL27A
TRBC1	1.13166e-212	1.18469	0.443	0.246	3.79379e-208	30	TRBC1
TNFAIP31	0	2.29768	0.916	0.296	0	31	TNFAIP3
2025-06-01	0	2.25039	0.973	0.467	0	31	JUN
FOS1	0	2.10781	0.977	0.495	0	31	FOS
RPS173	0	1.89274	0.979	0.608	0	31	RPS17
FOSB	0	1.78065	0.917	0.237	0	31	FOSB
AP000769.11	0	1.72159	0.8	0.155	0	31	AP000769.1
JUNB	0	1.70989	0.984	0.748	0	31	JUNB
YPEL51	0	1.63734	0.883	0.364	0	31	YPEL5
NR4A2	0	1.5295	0.774	0.144	0	31	NR4A2
RGCC	0	1.51786	0.667	0.16	0	31	RGCC
JUND	0	1.42721	0.989	0.778	0	31	JUND
BTG2	0	1.37639	0.899	0.4	0	31	BTG2
ZNF331	0	1.31624	0.702	0.125	0	31	ZNF331
RPS202	0	1.28569	0.998	0.923	0	31	RPS20
RPL13A1	0	1.20027	1	0.987	0	31	RPL13A
PPP1R15A	0	1.19754	0.857	0.311	0	31	PPP1R15A
ZFP36L2	0	1.13853	0.974	0.792	0	31	ZFP36L2
DNAJB1	0	1.12504	0.815	0.278	0	31	DNAJB1
CNOT6L	0	1.0993	0.802	0.313	0	31	CNOT6L
TSPYL2	0	1.09846	0.609	0.134	0	31	TSPYL2
CD69	0	1.06523	0.861	0.364	0	31	CD69
RPL231	0	1.06409	0.998	0.955	0	31	RPL23
IL7R2	0	1.02515	0.961	0.434	0	31	IL7R
RPL71	0	1.01465	0.999	0.963	0	31	RPL7
RPS292	0	1.02225	1	0.996	0	32	RPS29
MT-ATP6	0	1.64686	0.997	0.973	0	33	MT-ATP6
MALAT1	0	1.58973	1	0.999	0	33	MALAT1
MT-CYB	0	1.5561	0.997	0.978	0	33	MT-CYB
MTRNR2L12	0	1.52932	0.73	0.368	0	33	MTRNR2L12
MT-ND3	0	1.52411	0.995	0.969	0	33	MT-ND3
MT-ND4	0	1.51456	0.997	0.966	0	33	MT-ND4
MT-CO3	0	1.49436	0.997	0.985	0	33	MT-CO3
MT-CO2	0	1.29908	0.998	0.99	0	33	MT-CO2
MT-ND1	0	1.2887	0.996	0.962	0	33	MT-ND1
MT-CO1	0	1.24434	0.997	0.99	0	33	MT-CO1
MT-ND21	0	1.16283	0.996	0.949	0	33	MT-ND2
MT-ND5	0	1.01363	0.988	0.911	0	33	MT-ND5
MTRNR2L8	2.74584e-255	1.14967	0.386	0.163	9.20517e-251	33	MTRNR2L8
LYZ3	0	2.32383	1	0.387	0	34	LYZ
PPBP1	0	2.18598	0.972	0.129	0	34	PPBP
VCAN3	0	2.14918	0.945	0.203	0	34	VCAN
S100A94	0	2.13872	1	0.525	0	34	S100A9
S100A84	0	2.05777	0.999	0.463	0	34	S100A8
CTSS4	0	1.89856	0.997	0.6	0	34	CTSS
NRGN1	0	1.89169	0.956	0.149	0	34	NRGN
MNDA4	0	1.8025	0.986	0.255	0	34	MNDA
FCN14	0	1.78851	0.974	0.227	0	34	FCN1
TYMP4	0	1.76695	0.97	0.343	0	34	TYMP
CST34	0	1.75926	0.979	0.262	0	34	CST3
CD143	0	1.75822	0.929	0.183	0	34	CD14
PF41	0	1.73781	0.915	0.099	0	34	PF4
CYBB4	0	1.60505	0.932	0.263	0	34	CYBB
TYROBP5	0	1.58945	0.993	0.401	0	34	TYROBP
FGL24	0	1.58811	0.92	0.227	0	34	FGL2
AIF14	0	1.58459	0.979	0.37	0	34	AIF1
PSAP3	0	1.58171	0.984	0.517	0	34	PSAP
NEAT14	0	1.56083	0.986	0.728	0	34	NEAT1
GPX13	0	1.54357	0.726	0.336	0	34	GPX1
FTL5	0	1.54351	1	0.994	0	34	FTL
S100A65	0	1.54246	1	0.86	0	34	S100A6
GRN3	0	1.4965	0.941	0.273	0	34	GRN
SAT13	0	1.48562	0.989	0.614	0	34	SAT1
DUSP63	0	1.4351	0.778	0.172	0	34	DUSP6
MS4A6A3	0	1.42212	0.909	0.177	0	34	MS4A6A
CD362	0	1.40874	0.858	0.156	0	34	CD36
SERPINA14	0	1.39607	0.93	0.207	0	34	SERPINA1
IFITM34	0	1.39343	0.793	0.387	0	34	IFITM3
S100A124	0	1.36215	0.927	0.213	0	34	S100A12
CLU2	0	1.3606	0.806	0.123	0	34	CLU
MPEG12	0	1.35934	0.868	0.197	0	34	MPEG1
S100A115	0	1.35888	0.995	0.627	0	34	S100A11
LGALS14	0	1.35412	0.974	0.449	0	34	LGALS1
S100A44	0	1.32207	1	0.762	0	34	S100A4
KCTD122	0	1.32	0.817	0.156	0	34	KCTD12
GNG111	0	1.3111	0.823	0.08	0	34	GNG11
CTSD3	0	1.31098	0.916	0.376	0	34	CTSD
TUBB11	0	1.30517	0.729	0.052	0	34	TUBB1
LST15	0	1.29641	0.966	0.283	0	34	LST1
TSPO3	0	1.25091	0.973	0.527	0	34	TSPO
COTL13	0	1.24231	0.993	0.612	0	34	COTL1
CSTA3	0	1.22319	0.87	0.178	0	34	CSTA
RGS181	0	1.21673	0.765	0.136	0	34	RGS18
BRI35	0	1.21351	0.932	0.397	0	34	BRI3
NCF13	0	1.21106	0.885	0.392	0	34	NCF1
APLP23	0	1.20422	0.904	0.308	0	34	APLP2
CLEC12A3	0	1.18697	0.831	0.167	0	34	CLEC12A
HBG21	0	1.1815	0.305	0.025	0	34	HBG2
FTH13	0	1.17103	1	0.994	0	34	FTH1
CSF3R3	0	1.15126	0.819	0.171	0	34	CSF3R
NCF23	0	1.14257	0.879	0.196	0	34	NCF2
LGALS21	0	1.14095	0.61	0.101	0	34	LGALS2
RETN3	0	1.13486	0.458	0.079	0	34	RETN
FCER1G6	0	1.13292	0.969	0.37	0	34	FCER1G
OAZ11	0	1.12189	0.996	0.924	0	34	OAZ1
TKT2	0	1.10346	0.933	0.459	0	34	TKT
TNFSF13B3	0	1.09051	0.827	0.197	0	34	TNFSF13B
CTSB2	0	1.08581	0.844	0.251	0	34	CTSB
VIM3	0	1.08262	0.999	0.878	0	34	VIM
CEBPD3	0	1.08188	0.821	0.247	0	34	CEBPD
SRGN4	0	1.06253	0.994	0.706	0	34	SRGN
RP11-1143G9.42	0	1.05609	0.389	0.102	0	34	RP11-1143G9.4
CFD3	0	1.0525	0.756	0.158	0	34	CFD
SPI14	0	1.03984	0.854	0.244	0	34	SPI1
MAFB1	0	1.03878	0.631	0.12	0	34	MAFB
CPVL1	0	1.03652	0.725	0.142	0	34	CPVL
PLBD13	0	1.03433	0.736	0.151	0	34	PLBD1
CD683	0	1.03381	0.8	0.17	0	34	CD68
TIMP12	0	1.02725	0.849	0.291	0	34	TIMP1
FPR13	0	1.01594	0.807	0.168	0	34	FPR1
S100A103	0	1.00651	0.977	0.728	0	34	S100A10
TMEM176B1	0	1.00626	0.609	0.096	0	34	TMEM176B
MT-ND11	1.08645e-271	1.01255	0.978	0.962	3.64222e-267	34	MT-ND1
IFI272	0	2.559	0.999	0.084	0	35	IFI27
IFITM14	0	1.76283	0.892	0.526	0	35	IFITM1
IL323	0	1.64587	0.976	0.591	0	35	IL32
GZMB3	0	1.38155	0.548	0.211	0	35	GZMB
MT2A1	0	1.28344	0.852	0.473	0	35	MT2A
GZMA4	0	1.27973	0.622	0.267	0	35	GZMA
GZMH3	0	1.2696	0.544	0.2	0	35	GZMH
IFI61	0	1.17843	0.84	0.382	0	35	IFI6
CD8A	0	1.15018	0.471	0.167	0	35	CD8A
CST73	0	1.09162	0.662	0.281	0	35	CST7
ISG15	0	1.08019	0.878	0.491	0	35	ISG15
LY6E	0	1.05421	0.943	0.669	0	35	LY6E
CD3D	0	1.0385	0.937	0.511	0	35	CD3D
TRAC1	1.4039e-307	1.02029	0.613	0.268	4.70644e-303	35	TRAC
CCL54	2.5922e-297	1.32615	0.678	0.349	8.69011e-293	35	CCL5
NKG74	5.13354e-240	1.39865	0.672	0.397	1.72097e-235	35	NKG7
AC090498.17	4.468e-206	1.11644	0.628	0.331	1.49785e-201	35	AC090498.1
IGKV3-20	0	5.2321	1	0.011	0	36	IGKV3-20
CD745	0	2.76375	0.994	0.788	0	36	CD74
CD79A5	0	2.28113	0.977	0.2	0	36	CD79A
MS4A15	0	2.0351	0.96	0.177	0	36	MS4A1
AC090498.18	0	1.98187	0.796	0.33	0	36	AC090498.1
HLA-DRA5	0	1.91411	0.989	0.535	0	36	HLA-DRA
TCL1A4	0	1.86795	0.787	0.114	0	36	TCL1A
CD375	0	1.86072	0.987	0.841	0	36	CD37
HLA-DPA16	0	1.81243	0.982	0.504	0	36	HLA-DPA1
HLA-DRB16	0	1.76338	0.987	0.516	0	36	HLA-DRB1
HLA-DQA15	0	1.69577	0.921	0.235	0	36	HLA-DQA1
HLA-DPB15	0	1.67516	0.981	0.507	0	36	HLA-DPB1
HLA-DRB54	0	1.62266	0.643	0.198	0	36	HLA-DRB5
CD79B5	0	1.55635	0.901	0.228	0	36	CD79B
HLA-DQB15	0	1.50331	0.925	0.281	0	36	HLA-DQB1
IGKC2	0	1.39911	0.698	0.238	0	36	IGKC
IGHM6	0	1.39586	0.839	0.153	0	36	IGHM
CXCR44	0	1.34097	0.852	0.543	0	36	CXCR4
FAM129C4	0	1.33377	0.741	0.102	0	36	FAM129C
EEF1G7	0	1.22399	0.797	0.287	0	36	EEF1G
HLA-DMA4	0	1.19462	0.847	0.278	0	36	HLA-DMA
BANK15	0	1.15752	0.804	0.152	0	36	BANK1
RALGPS25	0	1.14201	0.784	0.18	0	36	RALGPS2
FCMR5	0	1.13096	0.836	0.301	0	36	FCMR
HVCN14	0	1.1135	0.742	0.195	0	36	HVCN1
LINC009264	0	1.10423	0.696	0.122	0	36	LINC00926
FCRLA4	0	1.08285	0.662	0.086	0	36	FCRLA
VPREB34	0	1.06562	0.644	0.105	0	36	VPREB3
RPL175	0	1.03324	0.951	0.76	0	36	RPL17
FCER23	0	1.03275	0.591	0.088	0	36	FCER2
PLPP53	0	1.03187	0.592	0.115	0	36	PLPP5
PTPRCAP1	0	1.0248	0.878	0.385	0	36	PTPRCAP
CST35	0	2.79768	0.913	0.263	0	38	CST3
HLA-DRA6	0	2.26578	0.996	0.535	0	38	HLA-DRA
HLA-DRB17	0	2.20044	0.986	0.516	0	38	HLA-DRB1
HLA-DPA17	0	2.19325	0.976	0.504	0	38	HLA-DPA1
HLA-DPB16	0	2.12959	0.971	0.507	0	38	HLA-DPB1
HLA-DRB55	0	2.03144	0.604	0.199	0	38	HLA-DRB5
HLA-DQB16	0	1.99741	0.914	0.281	0	38	HLA-DQB1
HLA-DQA16	0	1.93638	0.867	0.236	0	38	HLA-DQA1
CD746	0	1.7116	0.999	0.788	0	38	CD74
FCER1A	0	1.61683	0.388	0.003	0	38	FCER1A
CPVL2	0	1.50832	0.708	0.143	0	38	CPVL
LYZ4	0	1.50709	0.967	0.389	0	38	LYZ
CLEC10A	0	1.44233	0.416	0.013	0	38	CLEC10A
LGALS22	0	1.33238	0.644	0.102	0	38	LGALS2
HLA-DQA2	0	1.27782	0.424	0.08	0	38	HLA-DQA2
HLA-DMA5	0	1.25803	0.824	0.279	0	38	HLA-DMA
LGALS15	0	1.14944	0.939	0.45	0	38	LGALS1
VIM4	0	1.14649	0.991	0.878	0	38	VIM
MS4A6A4	0	1.12302	0.629	0.18	0	38	MS4A6A
S100A104	0	1.1199	0.904	0.728	0	38	S100A10
COTL14	0	1.11902	0.973	0.613	0	38	COTL1
GSTP1	0	1.09931	0.883	0.559	0	38	GSTP1
ANXA22	0	1.0943	0.839	0.401	0	38	ANXA2
CD1C	0	1.073	0.386	0.031	0	38	CD1C
SAMHD1	0	1.04142	0.866	0.548	0	38	SAMHD1
SPI15	0	1.04017	0.845	0.245	0	38	SPI1
TYROBP6	0	1.02653	0.966	0.403	0	38	TYROBP
HLA-DMB	0	1.00693	0.764	0.224	0	38	HLA-DMB
GRN4	0	1.00499	0.902	0.275	0	38	GRN
S100A125	4.33745e-201	1.15154	0.533	0.216	1.45409e-196	38	S100A12
S100A85	2.97745e-182	1.00218	0.75	0.465	9.98161e-178	38	S100A8
C1QA	0	4.45747	0.978	0.017	0	39	C1QA
C1QB	0	4.45332	0.963	0.008	0	39	C1QB
LST16	0	2.99407	0.991	0.284	0	39	LST1
C1QC	0	2.98783	0.759	0.003	0	39	C1QC
AIF15	0	2.92391	0.998	0.371	0	39	AIF1
FCGR3A3	0	2.90088	0.938	0.2	0	39	FCGR3A
MS4A71	0	2.72692	0.924	0.122	0	39	MS4A7
CST36	0	2.68698	0.995	0.263	0	39	CST3
FTL6	0	2.54557	1	0.994	0	39	FTL
FCER1G7	0	2.50953	0.993	0.371	0	39	FCER1G
SAT14	0	2.37628	0.997	0.615	0	39	SAT1
IFITM35	0	2.36414	0.983	0.387	0	39	IFITM3
CFD4	0	2.21464	0.898	0.159	0	39	CFD
PSAP4	0	2.14305	0.993	0.518	0	39	PSAP
CDKN1C1	0	2.1304	0.63	0.027	0	39	CDKN1C
SERPINA15	0	2.09477	0.957	0.208	0	39	SERPINA1
HLA-DPA18	0	2.09234	0.993	0.504	0	39	HLA-DPA1
FTH14	0	2.0751	1	0.994	0	39	FTH1
TYROBP7	0	2.01914	0.998	0.402	0	39	TYROBP
CTSS5	0	2.01873	0.998	0.6	0	39	CTSS
FAM26F1	0	2.01494	0.74	0.172	0	39	FAM26F
WARS1	0	1.90505	0.854	0.19	0	39	WARS
COTL15	0	1.89959	0.996	0.613	0	39	COTL1
S100A116	0	1.89912	0.999	0.628	0	39	S100A11
TNFSF102	0	1.89571	0.873	0.338	0	39	TNFSF10
CEBPB3	0	1.83077	0.938	0.361	0	39	CEBPB
FGL25	0	1.8251	0.958	0.228	0	39	FGL2
HLA-DRB18	0	1.79784	0.99	0.517	0	39	HLA-DRB1
CD684	0	1.77416	0.934	0.171	0	39	CD68
LILRB21	0	1.73031	0.889	0.152	0	39	LILRB2
VAMP5	0	1.72582	0.885	0.348	0	39	VAMP5
NPC22	0	1.71983	0.968	0.348	0	39	NPC2
TIMP13	0	1.68178	0.911	0.292	0	39	TIMP1
HLA-DRA7	0	1.66482	0.999	0.535	0	39	HLA-DRA
TYMP5	0	1.63837	0.964	0.344	0	39	TYMP
FCN15	0	1.62136	0.939	0.229	0	39	FCN1
TMEM176B2	0	1.60448	0.744	0.096	0	39	TMEM176B
APOBEC3A1	0	1.59622	0.591	0.091	0	39	APOBEC3A
SPI16	0	1.59519	0.935	0.245	0	39	SPI1
CSF1R1	0	1.58714	0.851	0.074	0	39	CSF1R
HLA-DRB56	0	1.55354	0.564	0.199	0	39	HLA-DRB5
HMOX11	0	1.53714	0.813	0.098	0	39	HMOX1
MAFB2	0	1.53601	0.866	0.12	0	39	MAFB
HLA-DPB17	0	1.53203	0.975	0.507	0	39	HLA-DPB1
GBP11	0	1.52934	0.706	0.285	0	39	GBP1
BRI36	0	1.51737	0.967	0.398	0	39	BRI3
PILRA1	0	1.47546	0.853	0.116	0	39	PILRA
LRRC251	0	1.46308	0.856	0.12	0	39	LRRC25
IGSF64	0	1.43829	0.854	0.161	0	39	IGSF6
MARCKS2	0	1.43744	0.792	0.166	0	39	MARCKS
CYBB5	0	1.43314	0.94	0.264	0	39	CYBB
TNFRSF1B1	0	1.39554	0.894	0.323	0	39	TNFRSF1B
C1orf162	0	1.38565	0.931	0.37	0	39	C1orf162
RP11-290F20.31	0	1.37848	0.508	0.026	0	39	RP11-290F20.3
TCF7L21	0	1.37774	0.763	0.059	0	39	TCF7L2
CTSL	0	1.36441	0.713	0.046	0	39	CTSL
LYN2	0	1.35364	0.912	0.332	0	39	LYN
LILRB11	0	1.33947	0.776	0.124	0	39	LILRB1
LILRA3	0	1.32169	0.392	0.018	0	39	LILRA3
SLC7A71	0	1.31656	0.844	0.131	0	39	SLC7A7
RNASET2	0	1.31651	0.938	0.508	0	39	RNASET2
PYCARD4	0	1.31575	0.941	0.39	0	39	PYCARD
DUSP64	0	1.31329	0.826	0.172	0	39	DUSP6
PRELID11	0	1.2735	0.952	0.552	0	39	PRELID1
ANXA51	0	1.27143	0.935	0.349	0	39	ANXA5
CTSC	0	1.26125	0.888	0.389	0	39	CTSC
S100A45	0	1.25569	0.997	0.762	0	39	S100A4
BCL2A12	0	1.2531	0.771	0.185	0	39	BCL2A1
MT2A2	0	1.2488	0.848	0.474	0	39	MT2A
LILRA51	0	1.2455	0.765	0.122	0	39	LILRA5
SCIMP	0	1.2443	0.801	0.13	0	39	SCIMP
CLEC7A2	0	1.23469	0.847	0.154	0	39	CLEC7A
HCK1	0	1.23368	0.842	0.169	0	39	HCK
CPVL3	0	1.21647	0.804	0.143	0	39	CPVL
CTSZ	0	1.21019	0.889	0.287	0	39	CTSZ
MS4A4A	0	1.207	0.67	0.048	0	39	MS4A4A
SLC31A2	0	1.19003	0.743	0.094	0	39	SLC31A2
BID1	0	1.16365	0.824	0.207	0	39	BID
LGALS32	0	1.16018	0.837	0.221	0	39	LGALS3
ASAH11	0	1.15588	0.893	0.316	0	39	ASAH1
HLA-DQA17	0	1.14895	0.744	0.237	0	39	HLA-DQA1
RHOC1	0	1.14684	0.679	0.146	0	39	RHOC
IFI301	0	1.13975	0.695	0.103	0	39	IFI30
GPBAR1	0	1.13721	0.711	0.054	0	39	GPBAR1
RHOB	0	1.12755	0.673	0.109	0	39	RHOB
CLEC12A4	0	1.12252	0.8	0.169	0	39	CLEC12A
CD632	0	1.11609	0.847	0.432	0	39	CD63
TUBA1B1	0	1.11189	0.909	0.519	0	39	TUBA1B
POU2F21	0	1.10723	0.827	0.319	0	39	POU2F2
RRAS	0	1.10565	0.724	0.1	0	39	RRAS
LMO2	0	1.10466	0.787	0.131	0	39	LMO2
CFP	0	1.10317	0.768	0.159	0	39	CFP
CASP1	0	1.09116	0.883	0.294	0	39	CASP1
LAP3	0	1.06218	0.715	0.262	0	39	LAP3
CD97	0	1.06186	0.518	0.109	0	39	CD97
S100A66	0	1.05783	0.989	0.86	0	39	S100A6
NAAA	0	1.05696	0.751	0.184	0	39	NAAA
C5AR12	0	1.05692	0.718	0.121	0	39	C5AR1
CSTB	0	1.04774	0.888	0.471	0	39	CSTB
NCF24	0	1.04027	0.855	0.197	0	39	NCF2
C3AR1	0	1.03781	0.655	0.066	0	39	C3AR1
WSB1	0	1.03652	0.863	0.404	0	39	WSB1
STXBP23	0	1.03272	0.785	0.27	0	39	STXBP2
CX3CR12	0	1.02956	0.641	0.191	0	39	CX3CR1
YBX11	0	1.0286	0.998	0.896	0	39	YBX1
CD300E	0	1.02628	0.678	0.108	0	39	CD300E
VASP	0	1.01528	0.891	0.38	0	39	VASP
MTSS1	0	1.01038	0.703	0.167	0	39	MTSS1
ATG3	0	1.0071	0.818	0.276	0	39	ATG3
GNLY4	0	2.99952	0.997	0.237	0	4	GNLY
NKG75	0	2.53106	1	0.371	0	4	NKG7
GZMB4	0	2.35478	0.952	0.179	0	4	GZMB
PRF13	0	2.17308	0.955	0.217	0	4	PRF1
CCL42	0	2.10157	0.81	0.156	0	4	CCL4
FGFBP22	0	2.08801	0.893	0.158	0	4	FGFBP2
SPON22	0	2.02139	0.839	0.141	0	4	SPON2
CST74	0	1.99385	0.974	0.252	0	4	CST7
GZMA5	0	1.94136	0.969	0.237	0	4	GZMA
CCL55	0	1.91454	0.892	0.326	0	4	CCL5
CTSW3	0	1.81039	0.913	0.234	0	4	CTSW
KLRD13	0	1.7692	0.934	0.162	0	4	KLRD1
CLIC32	0	1.6718	0.738	0.125	0	4	CLIC3
GZMH4	0	1.63035	0.852	0.172	0	4	GZMH
FCGR3A4	0	1.56396	0.872	0.173	0	4	FCGR3A
CD2472	0	1.54165	0.911	0.378	0	4	CD247
HOPX3	0	1.5114	0.819	0.156	0	4	HOPX
KLRF12	0	1.42053	0.709	0.07	0	4	KLRF1
KLRB12	0	1.41044	0.712	0.151	0	4	KLRB1
EFHD22	0	1.31421	0.92	0.452	0	4	EFHD2
HCST2	0	1.21181	0.961	0.689	0	4	HCST
MYOM2	0	1.18135	0.373	0.056	0	4	MYOM2
ARL4C2	0	1.17578	0.915	0.523	0	4	ARL4C
CX3CR13	0	1.15074	0.682	0.171	0	4	CX3CR1
IL2RB2	0	1.08321	0.677	0.132	0	4	IL2RB
LAIR21	0	1.06909	0.489	0.094	0	4	LAIR2
ABHD17A1	0	1.06495	0.798	0.388	0	4	ABHD17A
CD72	0	1.05451	0.833	0.417	0	4	CD7
GZMM1	0	1.04014	0.808	0.337	0	4	GZMM
IL7R3	0	1.56124	0.936	0.437	0	40	IL7R
TMEM66	0	1.46283	0.66	0.172	0	40	TMEM66
RPS203	0	1.13378	1	0.924	0	40	RPS20
CXCL8	0	4.62835	0.938	0.038	0	41	CXCL8
G0S2	0	3.67463	0.689	0.024	0	41	G0S2
FOS2	0	2.91526	0.988	0.498	0	41	FOS
NAMPT2	0	2.68035	0.981	0.238	0	41	NAMPT
FOSB1	0	2.59234	0.899	0.241	0	41	FOSB
IL1B	0	2.56506	0.769	0.044	0	41	IL1B
NEAT15	0	2.54059	0.999	0.728	0	41	NEAT1
LYZ5	0	2.45556	0.999	0.389	0	41	LYZ
CCL3L3	0	2.41271	0.53	0.019	0	41	CCL3L3
CCL3	0	2.34486	0.638	0.063	0	41	CCL3
PLAUR	0	2.34136	0.853	0.101	0	41	PLAUR
IER3	0	2.29684	0.798	0.08	0	41	IER3
NFKBIA	0	2.26306	0.982	0.508	0	41	NFKBIA
EREG	0	2.21817	0.515	0.02	0	41	EREG
THBS1	0	2.20098	0.569	0.037	0	41	THBS1
SOD22	0	2.05981	0.967	0.341	0	41	SOD2
VCAN4	0	2.04165	0.954	0.204	0	41	VCAN
SAT15	0	2.04011	0.999	0.615	0	41	SAT1
LINC00936	0	2.03655	0.725	0.144	0	41	LINC00936
CTSS6	0	2.03224	0.999	0.6	0	41	CTSS
FTH15	0	2.02727	1	0.994	0	41	FTH1
FCN16	0	2.01751	0.988	0.229	0	41	FCN1
2025-06-02	0	2.00483	0.868	0.471	0	41	JUN
KLF4	0	1.99081	0.851	0.108	0	41	KLF4
DUSP12	0	1.97491	0.993	0.531	0	41	DUSP1
MAFB3	0	1.93304	0.835	0.12	0	41	MAFB
SRGN5	0	1.91721	0.999	0.706	0	41	SRGN
C5AR13	0	1.90582	0.828	0.121	0	41	C5AR1
KLF6	0	1.8856	0.976	0.547	0	41	KLF6
SGK1	0	1.86764	0.752	0.094	0	41	SGK1
S100A95	0	1.85769	0.998	0.526	0	41	S100A9
RGS22	0	1.85519	0.887	0.217	0	41	RGS2
CEBPD4	0	1.85004	0.941	0.247	0	41	CEBPD
CD144	0	1.80696	0.936	0.185	0	41	CD14
HIF1A	0	1.73436	0.851	0.283	0	41	HIF1A
PSAP5	0	1.72248	0.991	0.518	0	41	PSAP
MCL1	0	1.71747	0.984	0.579	0	41	MCL1
NFKBIZ	0	1.71256	0.864	0.259	0	41	NFKBIZ
VIM5	0	1.67474	0.999	0.878	0	41	VIM
CST37	0	1.67299	0.981	0.263	0	41	CST3
CTD-3252C9.4	0	1.6605	0.626	0.04	0	41	CTD-3252C9.4
CXCL2	0	1.65843	0.449	0.009	0	41	CXCL2
RP11-160E2.6	0	1.65682	0.636	0.057	0	41	RP11-160E2.6
TYROBP8	0	1.63946	0.999	0.403	0	41	TYROBP
PPP1R15A1	0	1.63792	0.887	0.314	0	41	PPP1R15A
PTPRE	0	1.62663	0.913	0.259	0	41	PTPRE
ATP2B1	0	1.62401	0.772	0.29	0	41	ATP2B1
APLP24	0	1.60928	0.963	0.309	0	41	APLP2
MARCKS3	0	1.58756	0.773	0.166	0	41	MARCKS
ZEB21	0	1.52832	0.946	0.374	0	41	ZEB2
CLEC7A3	0	1.50529	0.894	0.154	0	41	CLEC7A
FTL7	0	1.48411	1	0.994	0	41	FTL
AIF16	0	1.47252	0.988	0.371	0	41	AIF1
FOLR32	0	1.4412	0.528	0.073	0	41	FOLR3
DUSP65	0	1.42842	0.79	0.173	0	41	DUSP6
ANXA12	0	1.38684	0.963	0.531	0	41	ANXA1
S100A126	0	1.37704	0.907	0.214	0	41	S100A12
ZFP36	0	1.37601	0.95	0.569	0	41	ZFP36
EGR1	0	1.37384	0.588	0.077	0	41	EGR1
CD83	0	1.36485	0.704	0.098	0	41	CD83
SLC11A12	0	1.3636	0.835	0.154	0	41	SLC11A1
S100A86	0	1.34423	0.985	0.464	0	41	S100A8
TKT3	0	1.33354	0.962	0.459	0	41	TKT
BRI37	0	1.33228	0.981	0.398	0	41	BRI3
HBEGF	0	1.31823	0.556	0.026	0	41	HBEGF
GLUL	0	1.31605	0.806	0.216	0	41	GLUL
LST17	0	1.31415	0.989	0.284	0	41	LST1
BCL2A13	0	1.30083	0.773	0.185	0	41	BCL2A1
S100A67	0	1.29817	1	0.86	0	41	S100A6
PHACTR1	0	1.29726	0.635	0.073	0	41	PHACTR1
PLEK1	0	1.29083	0.917	0.396	0	41	PLEK
CSTA4	0	1.28479	0.918	0.179	0	41	CSTA
FPR14	0	1.28011	0.879	0.169	0	41	FPR1
TREM1	0	1.27898	0.699	0.053	0	41	TREM1
TYMP6	0	1.27026	0.972	0.344	0	41	TYMP
NCF25	0	1.26438	0.92	0.197	0	41	NCF2
CD44	0	1.26071	0.953	0.586	0	41	CD44
LGALS33	0	1.25485	0.892	0.22	0	41	LGALS3
CYBB6	0	1.25109	0.922	0.264	0	41	CYBB
CD300E1	0	1.24656	0.735	0.108	0	41	CD300E
GABARAPL1	0	1.24392	0.685	0.117	0	41	GABARAPL1
AHR	0	1.24248	0.699	0.124	0	41	AHR
ATF3	0	1.23593	0.594	0.034	0	41	ATF3
MXD11	0	1.2345	0.82	0.164	0	41	MXD1
IER2	0	1.23284	0.912	0.605	0	41	IER2
SERPINA16	0	1.22805	0.952	0.209	0	41	SERPINA1
SAMSN1	0	1.22239	0.781	0.21	0	41	SAMSN1
CDKN1A	0	1.21875	0.636	0.075	0	41	CDKN1A
NLRP3	0	1.21144	0.707	0.056	0	41	NLRP3
TSPO4	0	1.20369	0.975	0.528	0	41	TSPO
CD685	0	1.19344	0.886	0.171	0	41	CD68
TNFAIP2	0	1.1849	0.816	0.146	0	41	TNFAIP2
ZFAND5	0	1.18244	0.864	0.302	0	41	ZFAND5
CEBPB4	0	1.17773	0.926	0.362	0	41	CEBPB
MYADM	0	1.16994	0.814	0.25	0	41	MYADM
TRIB1	0	1.15913	0.663	0.053	0	41	TRIB1
S100A117	0	1.14703	0.999	0.628	0	41	S100A11
TNFRSF1B2	0	1.1468	0.886	0.323	0	41	TNFRSF1B
FCER1G8	0	1.14253	0.986	0.371	0	41	FCER1G
IFI302	0	1.14027	0.671	0.103	0	41	IFI30
GRN5	0	1.13796	0.944	0.275	0	41	GRN
METRNL	0	1.13759	0.771	0.172	0	41	METRNL
COTL16	0	1.13581	0.993	0.613	0	41	COTL1
AP1S22	0	1.13452	0.878	0.301	0	41	AP1S2
CSF3R4	0	1.12266	0.862	0.172	0	41	CSF3R
RASGEF1B	0	1.12065	0.637	0.087	0	41	RASGEF1B
CPVL4	0	1.11828	0.82	0.143	0	41	CPVL
MS4A6A5	0	1.11804	0.886	0.179	0	41	MS4A6A
TIMP14	0	1.10687	0.817	0.292	0	41	TIMP1
SLC2A31	0	1.09226	0.769	0.337	0	41	SLC2A3
FGL26	0	1.08804	0.886	0.228	0	41	FGL2
MPEG13	0	1.08731	0.837	0.199	0	41	MPEG1
CCR1	0	1.08634	0.717	0.121	0	41	CCR1
ACSL11	0	1.08547	0.753	0.123	0	41	ACSL1
CCNL1	0	1.07129	0.943	0.572	0	41	CCNL1
RILPL2	0	1.06481	0.82	0.242	0	41	RILPL2
APOBEC3A2	0	1.06405	0.599	0.091	0	41	APOBEC3A
MNDA5	0	1.059	0.913	0.257	0	41	MNDA
FOSL2	0	1.05852	0.704	0.145	0	41	FOSL2
LYN3	0	1.05467	0.912	0.332	0	41	LYN
KLF10	0	1.05427	0.702	0.147	0	41	KLF10
IFITM36	0	1.05208	0.823	0.388	0	41	IFITM3
MIDN	0	1.05196	0.812	0.279	0	41	MIDN
IRAK31	0	1.04593	0.782	0.145	0	41	IRAK3
PLBD14	0	1.04592	0.71	0.153	0	41	PLBD1
ASAH12	0	1.04223	0.901	0.316	0	41	ASAH1
TNFSF13B4	0	1.03776	0.829	0.198	0	41	TNFSF13B
FCGRT	0	1.03317	0.866	0.237	0	41	FCGRT
SDCBP3	0	1.03211	0.92	0.377	0	41	SDCBP
NR4A21	0	1.03071	0.654	0.148	0	41	NR4A2
LGALS23	0	1.02561	0.62	0.102	0	41	LGALS2
CXCL3	0	1.02491	0.25	0.004	0	41	CXCL3
RNF1302	0	1.02401	0.878	0.214	0	41	RNF130
SLC43A2	0	1.02117	0.673	0.1	0	41	SLC43A2
NFIL3	0	1.00357	0.67	0.091	0	41	NFIL3
DMXL2	0	1.00304	0.747	0.133	0	41	DMXL2
S100A46	0	1.00023	1	0.762	0	41	S100A4
ID21	5.31699e-271	1.09705	0.731	0.374	1.78247e-266	41	ID2
S100A87	0	3.45319	1	0.465	0	42	S100A8
S100A96	0	3.3154	1	0.526	0	42	S100A9
LYZ6	0	2.80362	1	0.389	0	42	LYZ
VCAN5	0	2.76993	0.999	0.205	0	42	VCAN
S100A127	0	2.56302	0.993	0.215	0	42	S100A12
LGALS16	0	2.50694	0.987	0.45	0	42	LGALS1
FCN17	0	2.34325	0.987	0.229	0	42	FCN1
PLBD15	0	2.24862	0.971	0.152	0	42	PLBD1
MNDA6	0	2.18334	0.999	0.257	0	42	MNDA
CTSS7	0	1.92072	0.996	0.601	0	42	CTSS
CYBB7	0	1.90967	0.971	0.264	0	42	CYBB
CSTA5	0	1.83084	0.981	0.18	0	42	CSTA
CD363	0	1.80891	0.947	0.157	0	42	CD36
CLU3	0	1.78072	0.904	0.125	0	42	CLU
TYMP7	0	1.71109	0.98	0.345	0	42	TYMP
S100A68	0	1.68294	1	0.86	0	42	S100A6
RNASE23	0	1.66302	0.814	0.088	0	42	RNASE2
TSPO5	0	1.66	0.996	0.528	0	42	TSPO
CLEC12A5	0	1.64685	0.769	0.169	0	42	CLEC12A
CTSD4	0	1.64636	0.955	0.377	0	42	CTSD
SERPINA17	0	1.6359	0.97	0.209	0	42	SERPINA1
FTL8	0	1.60192	1	0.994	0	42	FTL
CD145	0	1.58286	0.935	0.185	0	42	CD14
APLP25	0	1.53685	0.976	0.31	0	42	APLP2
GRN6	0	1.52733	0.963	0.275	0	42	GRN
FGL27	0	1.52334	0.871	0.229	0	42	FGL2
CYP1B12	0	1.52097	0.624	0.09	0	42	CYP1B1
AIF17	0	1.51858	0.993	0.371	0	42	AIF1
FPR15	0	1.50089	0.929	0.169	0	42	FPR1
KCTD123	0	1.48454	0.893	0.158	0	42	KCTD12
VIM6	0	1.46644	0.999	0.878	0	42	VIM
TMEM176B3	0	1.45638	0.692	0.097	0	42	TMEM176B
GPX14	0	1.45411	0.965	0.336	0	42	GPX1
CTSB3	0	1.44746	0.934	0.253	0	42	CTSB
NCF14	0	1.41371	0.948	0.394	0	42	NCF1
TYROBP9	0	1.41228	0.998	0.403	0	42	TYROBP
S100A118	0	1.40637	0.999	0.628	0	42	S100A11
GAPDH4	0	1.406	0.998	0.885	0	42	GAPDH
NCF26	0	1.39489	0.948	0.197	0	42	NCF2
SERPINB13	0	1.38066	0.972	0.491	0	42	SERPINB1
LRRK22	0	1.37316	0.746	0.167	0	42	LRRK2
S100A47	0	1.35477	0.999	0.762	0	42	S100A4
MS4A6A6	0	1.32994	0.932	0.179	0	42	MS4A6A
RAB311	0	1.32543	0.876	0.166	0	42	RAB31
TNFSF13B5	0	1.30906	0.903	0.198	0	42	TNFSF13B
MCEMP1	0	1.29684	0.704	0.052	0	42	MCEMP1
RETN4	0	1.28994	0.459	0.08	0	42	RETN
MEGF93	0	1.28026	0.85	0.169	0	42	MEGF9
SAMHD11	0	1.27766	0.978	0.548	0	42	SAMHD1
GCA4	0	1.26699	0.917	0.23	0	42	GCA
CEBPD5	0	1.25196	0.938	0.248	0	42	CEBPD
IGSF65	0	1.2369	0.847	0.161	0	42	IGSF6
TKT4	0	1.23075	0.977	0.46	0	42	TKT
VMP13	0	1.22624	0.879	0.32	0	42	VMP1
CD93	0	1.21528	0.816	0.122	0	42	CD93
CST38	0	1.21145	0.994	0.264	0	42	CST3
FCGR1A1	0	1.20912	0.801	0.105	0	42	FCGR1A
2025-03-01	0	1.2029	0.879	0.234	0	42	2025-03-01
PGD1	0	1.19876	0.87	0.191	0	42	PGD
BRI38	0	1.18786	0.972	0.399	0	42	BRI3
IL17RA	0	1.17606	0.886	0.224	0	42	IL17RA
WSB11	0	1.17372	0.92	0.404	0	42	WSB1
NEAT16	0	1.17303	0.984	0.728	0	42	NEAT1
SRGN6	0	1.16191	1	0.707	0	42	SRGN
LTA4H2	0	1.15681	0.857	0.304	0	42	LTA4H
ANXA23	0	1.15531	0.921	0.401	0	42	ANXA2
ACTR2	0	1.15307	0.978	0.695	0	42	ACTR2
HP	0	1.14636	0.536	0.042	0	42	HP
ITGB21	0	1.14146	0.991	0.672	0	42	ITGB2
TALDO13	0	1.1369	0.97	0.452	0	42	TALDO1
LST18	0	1.13536	0.986	0.285	0	42	LST1
METTL91	0	1.13238	0.908	0.359	0	42	METTL9
PYCARD5	0	1.12919	0.948	0.391	0	42	PYCARD
LCP11	0	1.12459	1	0.779	0	42	LCP1
ATP5E	0	1.12373	0.982	0.762	0	42	ATP5E
PSAP6	0	1.11416	0.992	0.518	0	42	PSAP
FCER1G9	0	1.09583	0.993	0.372	0	42	FCER1G
CTSZ1	0	1.09246	0.904	0.287	0	42	CTSZ
WARS2	0	1.07516	0.639	0.192	0	42	WARS
NAIP2	0	1.07074	0.826	0.177	0	42	NAIP
TNFSF103	0	1.06326	0.857	0.339	0	42	TNFSF10
FYB2	0	1.06121	0.938	0.515	0	42	FYB
SKAP2	0	1.05853	0.86	0.248	0	42	SKAP2
CDC42EP3	0	1.05566	0.826	0.252	0	42	CDC42EP3
SLC11A13	0	1.04951	0.788	0.155	0	42	SLC11A1
PKM2	0	1.04396	0.914	0.484	0	42	PKM
JAML1	0	1.03471	0.787	0.168	0	42	JAML
SOD23	0	1.0345	0.797	0.342	0	42	SOD2
STXBP24	0	1.03426	0.836	0.271	0	42	STXBP2
ARPC1B1	0	1.03123	0.992	0.773	0	42	ARPC1B
SPI17	0	1.02509	0.902	0.246	0	42	SPI1
PLAC8	0	1.01874	0.943	0.645	0	42	PLAC8
PLXDC2	0	1.01196	0.727	0.12	0	42	PLXDC2
AC099560.11	0	2.59494	0.918	0.025	0	43	AC099560.1
TXNRD12	0	2.04591	0.817	0.155	0	43	TXNRD1
H3-3B1	0	1.99699	0.789	0.024	0	43	H3-3B
AMBRA11	0	1.77608	0.749	0.059	0	43	AMBRA1
OOEP1	0	1.62092	0.702	0.026	0	43	OOEP
PLAAT4	0	1.35648	0.471	0.043	0	43	PLAAT4
PLEKHA71	0	1.30704	0.572	0.025	0	43	PLEKHA7
SEPTIN71	0	1.20875	0.549	0.075	0	43	SEPTIN7
AC010894.3	0	1.17681	0.521	0.02	0	43	AC010894.3
TLE52	0	1.08267	0.493	0.072	0	43	TLE5
AL136454.11	0	1.04003	0.484	0.027	0	43	AL136454.1
FYB12	2.05539e-303	1.07081	0.586	0.185	6.8905e-299	43	FYB1
IFITM23	5.71304e-275	1.08674	0.987	0.831	1.91524e-270	43	IFITM2
PSME1	2.36129e-267	1.14393	0.982	0.834	7.91599e-263	43	PSME1
EMP3	6.93621e-253	1.33469	0.983	0.825	2.3253e-248	43	EMP3
CCL56	3.00196e-202	1.80801	0.724	0.35	1.00638e-197	43	CCL5
PSMA71	8.14519e-192	1.14342	0.911	0.72	2.73059e-187	43	PSMA7
GIMAP41	2.76234e-172	1.09166	0.798	0.555	9.26045e-168	43	GIMAP4
CD521	8.21337e-168	1.34994	0.975	0.879	2.75345e-163	43	CD52
CST75	4.48391e-97	1.16055	0.498	0.283	1.50319e-92	43	CST7
GNLY5	0	2.11737	0.801	0.269	0	44	GNLY
NKG76	0	1.90831	0.991	0.397	0	44	NKG7
GZMB5	0	1.82637	0.862	0.211	0	44	GZMB
CCL43	0	1.77086	0.765	0.183	0	44	CCL4
GZMA6	0	1.74708	0.938	0.267	0	44	GZMA
CCL57	0	1.67644	0.973	0.349	0	44	CCL5
PPBP2	0	1.64094	0.935	0.132	0	44	PPBP
PRF14	0	1.63334	0.906	0.248	0	44	PRF1
NRGN2	0	1.48137	0.875	0.152	0	44	NRGN
CST76	0	1.48124	0.943	0.281	0	44	CST7
GZMH5	0	1.46863	0.82	0.2	0	44	GZMH
SPON23	0	1.38596	0.667	0.17	0	44	SPON2
KLRD14	0	1.3779	0.821	0.194	0	44	KLRD1
FGFBP23	0	1.32329	0.725	0.189	0	44	FGFBP2
CTSW4	0	1.32083	0.857	0.262	0	44	CTSW
PF42	0	1.27556	0.842	0.102	0	44	PF4
CLIC33	0	1.18122	0.659	0.151	0	44	CLIC3
FCGR3A5	0	1.02521	0.68	0.202	0	44	FCGR3A
HCST3	2.12427e-302	1.12858	0.971	0.7	7.1214e-298	44	HCST
KLRB13	2.1471e-261	1.04641	0.557	0.175	7.19793e-257	44	KLRB1
AC099560.12	0	3.86903	0.999	0.025	0	45	AC099560.1
TXNRD13	0	2.86033	0.987	0.155	0	45	TXNRD1
OOEP2	0	2.58204	0.967	0.025	0	45	OOEP
AMBRA12	0	2.50499	0.957	0.059	0	45	AMBRA1
H3-3B2	0	2.35391	0.916	0.024	0	45	H3-3B
PLEKHA72	0	2.18888	0.904	0.024	0	45	PLEKHA7
PLAAT41	0	1.8347	0.716	0.042	0	45	PLAAT4
AL136454.12	0	1.80182	0.779	0.026	0	45	AL136454.1
CD522	0	1.75322	0.982	0.879	0	45	CD52
TRBC21	0	1.72756	0.841	0.435	0	45	TRBC2
AC010197.21	0	1.65738	0.683	0.016	0	45	AC010197.2
TLE53	0	1.64698	0.784	0.071	0	45	TLE5
MAMDC21	0	1.6032	0.783	0.02	0	45	MAMDC2
GIMAP42	0	1.57695	0.91	0.554	0	45	GIMAP4
TRAC2	0	1.55743	0.674	0.269	0	45	TRAC
MECOM1	0	1.49205	0.714	0.019	0	45	MECOM
RPL312	0	1.47083	0.997	0.946	0	45	RPL31
BAIAP2L11	0	1.46444	0.69	0.02	0	45	BAIAP2L1
EMP31	0	1.44588	0.96	0.825	0	45	EMP3
NBEAL11	0	1.43706	0.785	0.229	0	45	NBEAL1
SEPTIN72	0	1.43616	0.72	0.075	0	45	SEPTIN7
GIMAP71	0	1.40948	0.962	0.63	0	45	GIMAP7
PSMA72	0	1.36308	0.919	0.72	0	45	PSMA7
PCED1B-AS12	0	1.35837	0.631	0.054	0	45	PCED1B-AS1
PSME11	0	1.33398	0.966	0.834	0	45	PSME1
FAM153CP1	0	1.32705	0.681	0.029	0	45	FAM153CP
NOP531	0	1.28534	0.76	0.183	0	45	NOP53
CHCHD31	0	1.27659	0.684	0.154	0	45	CHCHD3
AC010894.31	0	1.23369	0.636	0.02	0	45	AC010894.3
PABPC11	0	1.21659	0.997	0.949	0	45	PABPC1
FAM172A1	0	1.21031	0.669	0.162	0	45	FAM172A
FYB13	0	1.2028	0.755	0.185	0	45	FYB1
ATP5F1E1	0	1.17675	0.909	0.247	0	45	ATP5F1E
PFN11	0	1.14313	0.999	0.976	0	45	PFN1
LINC015001	0	1.10922	0.587	0.016	0	45	LINC01500
H4C31	0	1.08237	0.532	0.014	0	45	H4C3
SLC35F11	0	1.04335	0.377	0.012	0	45	SLC35F1
H1-10	0	1.03647	0.409	0.011	0	45	H1-10
SEPTIN1	0	1.00679	0.499	0.024	0	45	SEPTIN1
SF3B1	1.93335e-289	1.14419	0.863	0.604	6.48137e-285	45	SF3B1
PCBP1	2.65775e-276	1.06204	0.904	0.725	8.90985e-272	45	PCBP1
RNF166	4.62246e-244	1.05068	0.612	0.26	1.54963e-239	45	RNF166
OPTN	1.4054e-232	1.08527	0.594	0.248	4.71147e-228	45	OPTN
TRDC	1.07618e-231	1.23192	0.335	0.08	3.6078e-227	45	TRDC
CCL58	1.74804e-227	2.27462	0.662	0.35	5.86013e-223	45	CCL5
TRBC11	7.09534e-219	1.38464	0.602	0.247	2.37864e-214	45	TRBC1
CST77	2.9014e-204	1.27898	0.645	0.282	9.72664e-200	45	CST7
CD2473	5.3044e-168	1.02964	0.708	0.401	1.77825e-163	45	CD247
GZMH6	4.19102e-166	1.09296	0.513	0.201	1.405e-161	45	GZMH
GZMA7	1.85059e-157	1.03373	0.602	0.268	6.20392e-153	45	GZMA
NKG77	2.31233e-123	1.01814	0.694	0.398	7.75185e-119	45	NKG7
PTGDS	0	2.82415	0.255	0.027	0	46	PTGDS
IRF8	0	2.49033	0.712	0.165	0	46	IRF8
TCF4	0	2.45656	0.732	0.151	0	46	TCF4
CCDC50	0	2.42495	0.713	0.169	0	46	CCDC50
PPP1R14B	0	2.33578	0.729	0.214	0	46	PPP1R14B
UGCG	0	2.2801	0.679	0.134	0	46	UGCG
PLD4	0	2.25209	0.672	0.061	0	46	PLD4
ITM2C1	0	2.22505	0.725	0.109	0	46	ITM2C
IRF7	0	2.11864	0.739	0.27	0	46	IRF7
JCHAIN1	0	2.02467	0.776	0.104	0	46	JCHAIN
TXN3	0	1.97658	0.816	0.427	0	46	TXN
LILRA4	0	1.94471	0.611	0.005	0	46	LILRA4
GZMB6	0	1.84974	0.805	0.211	0	46	GZMB
SERPINF1	0	1.81937	0.614	0.018	0	46	SERPINF1
APP	0	1.80679	0.661	0.127	0	46	APP
ALOX5AP1	0	1.75676	0.725	0.324	0	46	ALOX5AP
TPM2	0	1.68443	0.547	0.014	0	46	TPM2
HERPUD11	0	1.68047	0.78	0.343	0	46	HERPUD1
BCL11A	0	1.67812	0.666	0.1	0	46	BCL11A
C12orf751	0	1.64726	0.775	0.261	0	46	C12orf75
SEC61B1	0	1.64027	0.892	0.586	0	46	SEC61B
IL3RA	0	1.57416	0.615	0.018	0	46	IL3RA
SCT	0	1.4385	0.514	0	0	46	SCT
NPC23	0	1.42933	0.797	0.35	0	46	NPC2
CLEC4C	0	1.38175	0.575	0.004	0	46	CLEC4C
MZB11	0	1.3659	0.733	0.103	0	46	MZB1
MPEG14	0	1.32374	0.728	0.2	0	46	MPEG1
TSPAN13	0	1.32224	0.596	0.066	0	46	TSPAN13
SMPD3	0	1.30372	0.534	0.009	0	46	SMPD3
HSP90B11	0	1.25291	0.918	0.596	0	46	HSP90B1
SPIB	0	1.25029	0.601	0.088	0	46	SPIB
RNASE6	0	1.20136	0.628	0.152	0	46	RNASE6
CST39	0	1.19414	0.858	0.265	0	46	CST3
MAPKAPK2	0	1.1747	0.614	0.156	0	46	MAPKAPK2
GPR183	0	1.16453	0.648	0.193	0	46	GPR183
PTPRE1	0	1.15326	0.703	0.261	0	46	PTPRE
CCDC88A	0	1.15325	0.619	0.143	0	46	CCDC88A
IRF4	0	1.1258	0.445	0.058	0	46	IRF4
CYB561A3	0	1.07374	0.63	0.166	0	46	CYB561A3
STMN11	0	1.04554	0.715	0.182	0	46	STMN1
SLC15A4	0	1.03091	0.556	0.125	0	46	SLC15A4
DERL31	0	1.01525	0.543	0.04	0	46	DERL3
RRBP11	0	1.00969	0.6	0.188	0	46	RRBP1
PTPRS	0	1.00069	0.447	0.004	0	46	PTPRS
SOX4	1.0727e-278	1.01753	0.441	0.111	3.59612e-274	46	SOX4
PLAC81	1.18632e-277	1.38888	0.905	0.646	3.97703e-273	46	PLAC8
SPCS11	4.40374e-275	1.23179	0.846	0.554	1.47631e-270	46	SPCS1
CLIC34	5.0743e-274	1.03446	0.536	0.151	1.70111e-269	46	CLIC3
SFT2D2	1.77348e-273	1.0139	0.613	0.222	5.94541e-269	46	SFT2D2
CD747	1.86678e-268	1.30997	0.991	0.789	6.2582e-264	46	CD74
HLA-DRA8	3.23692e-259	1.00222	0.98	0.537	1.08514e-254	46	HLA-DRA
CTSC1	1.76049e-192	1.01088	0.743	0.39	5.90187e-188	46	CTSC
ATP5F1E2	3.14677e-63	1.02985	0.431	0.249	1.05492e-58	46	ATP5F1E
IGHA11	1.11526e-49	1.24158	0.253	0.117	3.73879e-45	46	IGHA1
DEFA3	0	6.1272	0.386	0.006	0	47	DEFA3
LTF	0	4.7814	0.79	0.003	0	47	LTF
LCN2	0	4.48788	0.838	0.016	0	47	LCN2
S100A88	0	4.05759	0.998	0.465	0	47	S100A8
S100A128	0	3.5988	0.791	0.216	0	47	S100A12
RETN5	0	3.46811	0.706	0.08	0	47	RETN
CAMP	0	3.44021	0.534	0.007	0	47	CAMP
S100A97	0	3.11513	0.997	0.527	0	47	S100A9
PGLYRP1	0	3.11418	0.838	0.007	0	47	PGLYRP1
MMP8	0	2.97197	0.74	0.002	0	47	MMP8
MMP91	0	2.66303	0.507	0.013	0	47	MMP9
MNDA7	0	2.38875	0.952	0.258	0	47	MNDA
GCA5	0	2.28846	0.905	0.231	0	47	GCA
CD24	0	2.10723	0.65	0.057	0	47	CD24
CEACAM8	0	2.09478	0.567	0.001	0	47	CEACAM8
BPI	0	2.08469	0.698	0.007	0	47	BPI
ANXA3	0	2.05339	0.756	0.015	0	47	ANXA3
S100P1	0	1.97801	0.771	0.026	0	47	S100P
ALOX5AP2	0	1.90315	0.894	0.324	0	47	ALOX5AP
CYP4F31	0	1.88714	0.744	0.014	0	47	CYP4F3
CD1771	0	1.74723	0.529	0.01	0	47	CD177
CYBB8	0	1.67424	0.718	0.266	0	47	CYBB
BASP11	0	1.65415	0.782	0.152	0	47	BASP1
EMB	0	1.62591	0.83	0.391	0	47	EMB
UGCG1	0	1.57488	0.61	0.135	0	47	UGCG
HP1	0	1.56623	0.58	0.042	0	47	HP
STOM	0	1.53802	0.726	0.189	0	47	STOM
CKAP4	0	1.50668	0.686	0.129	0	47	CKAP4
CEACAM1	0	1.48983	0.598	0.013	0	47	CEACAM1
PADI4	0	1.4875	0.602	0.08	0	47	PADI4
CRISP3	0	1.46931	0.29	0	0	47	CRISP3
CPNE3	0	1.46251	0.648	0.243	0	47	CPNE3
ABCA13	0	1.44107	0.412	0.001	0	47	ABCA13
CYSTM1	0	1.43887	0.657	0.072	0	47	CYSTM1
PYGL1	0	1.41446	0.695	0.092	0	47	PYGL
TSPO6	0	1.39476	0.925	0.529	0	47	TSPO
CDA1	0	1.38322	0.693	0.11	0	47	CDA
PGD2	0	1.32836	0.741	0.192	0	47	PGD
FCGR3B1	0	1.32538	0.583	0.04	0	47	FCGR3B
MAPK141	0	1.27169	0.714	0.185	0	47	MAPK14
TCN1	0	1.26857	0.426	0.001	0	47	TCN1
FAM101B	0	1.26713	0.58	0.127	0	47	FAM101B
RP6-159A1.4	0	1.2545	0.545	0.053	0	47	RP6-159A1.4
RAB312	0	1.22472	0.654	0.168	0	47	RAB31
RTN3	0	1.22185	0.755	0.259	0	47	RTN3
CSF3R5	0	1.20238	0.709	0.174	0	47	CSF3R
CCPG1	0	1.19538	0.588	0.193	0	47	CCPG1
ARG1	0	1.19315	0.49	0.003	0	47	ARG1
CLEC12A6	0	1.19231	0.642	0.17	0	47	CLEC12A
RAB27A	0	1.19097	0.695	0.242	0	47	RAB27A
MSRB11	0	1.16416	0.63	0.146	0	47	MSRB1
MS4A3	0	1.14049	0.25	0.002	0	47	MS4A3
PLBD16	0	1.13423	0.572	0.154	0	47	PLBD1
LYZ7	0	1.12484	0.95	0.39	0	47	LYZ
ACSL12	0	1.07634	0.553	0.125	0	47	ACSL1
RGL4	0	1.0713	0.574	0.109	0	47	RGL4
ITGAM	0	1.04894	0.642	0.185	0	47	ITGAM
MCEMP11	0	1.0258	0.458	0.053	0	47	MCEMP1
B4GALT5	0	1.02566	0.565	0.11	0	47	B4GALT5
P2RY13	0	1.01278	0.534	0.106	0	47	P2RY13
SLC40A1	0	1.01029	0.549	0.079	0	47	SLC40A1
WSB12	1.50637e-290	1.20447	0.802	0.405	5.04997e-286	47	WSB1
CAP1	2.90076e-273	1.16144	0.927	0.649	9.72452e-269	47	CAP1
ARPC5	1.61956e-263	1.11892	0.948	0.711	5.42942e-259	47	ARPC5
SYNE1	4.24156e-248	1.11184	0.665	0.281	1.42194e-243	47	SYNE1
LBR	2.44619e-240	1.11725	0.731	0.378	8.20061e-236	47	LBR
NCF15	1.74819e-234	1.17214	0.79	0.395	5.86063e-230	47	NCF1
SERPINB14	1.4517e-220	1.057	0.82	0.492	4.86668e-216	47	SERPINB1
STXBP25	2.17137e-164	1.03633	0.588	0.272	7.2793e-160	47	STXBP2
SLC2A32	3.54143e-162	1.05789	0.639	0.339	1.18723e-157	47	SLC2A3
S100A69	4.5248e-151	1.02323	0.979	0.861	1.51689e-146	47	S100A6
SRGN7	1.25502e-99	1.63323	0.92	0.707	4.20732e-95	47	SRGN
SOD24	3.00843e-74	1.01309	0.53	0.343	1.00855e-69	47	SOD2
FOS3	0	2.84401	0.996	0.499	0	48	FOS
NEAT17	0	2.68285	1	0.729	0	48	NEAT1
FOSB2	0	2.67413	0.97	0.243	0	48	FOSB
G0S21	0	2.41215	0.668	0.025	0	48	G0S2
LYZ8	0	2.30744	1	0.39	0	48	LYZ
NAMPT3	0	2.16665	0.974	0.24	0	48	NAMPT
KLF41	0	2.08981	0.929	0.11	0	48	KLF4
FTH16	0	1.98929	1	0.994	0	48	FTH1
CXCL81	0	1.96599	0.691	0.041	0	48	CXCL8
IER31	0	1.9303	0.819	0.082	0	48	IER3
PLAUR1	0	1.90155	0.869	0.102	0	48	PLAUR
CEBPD6	0	1.85594	0.959	0.249	0	48	CEBPD
CTSS8	0	1.84722	0.999	0.601	0	48	CTSS
FCN18	0	1.83029	0.989	0.23	0	48	FCN1
2025-06-03	0	1.82864	0.918	0.471	0	48	JUN
PSAP7	0	1.80233	0.996	0.519	0	48	PSAP
SAT16	0	1.79087	0.998	0.616	0	48	SAT1
CST310	0	1.78961	0.993	0.265	0	48	CST3
LINC009361	0	1.72956	0.9	0.145	0	48	LINC00936
C5AR14	0	1.71723	0.785	0.122	0	48	C5AR1
VIM7	0	1.71116	0.999	0.878	0	48	VIM
SGK11	0	1.70995	0.803	0.096	0	48	SGK1
MAFB4	0	1.70668	0.816	0.122	0	48	MAFB
CTD-3252C9.41	0	1.7016	0.803	0.04	0	48	CTD-3252C9.4
MCL11	0	1.68976	0.991	0.58	0	48	MCL1
THBS11	0	1.67686	0.491	0.039	0	48	THBS1
HIF1A1	0	1.67351	0.921	0.284	0	48	HIF1A
RGS23	0	1.64904	0.893	0.218	0	48	RGS2
VCAN6	0	1.62589	0.975	0.206	0	48	VCAN
MARCKS4	0	1.59278	0.815	0.168	0	48	MARCKS
KLF61	0	1.58769	0.967	0.548	0	48	KLF6
RP11-160E2.61	0	1.58564	0.764	0.058	0	48	RP11-160E2.6
DUSP13	0	1.57118	0.98	0.532	0	48	DUSP1
IL1B1	0	1.57088	0.661	0.046	0	48	IL1B
EREG1	0	1.55305	0.484	0.021	0	48	EREG
APLP26	0	1.54983	0.97	0.311	0	48	APLP2
SRGN8	0	1.54602	0.997	0.707	0	48	SRGN
ID22	0	1.53764	0.866	0.374	0	48	ID2
ATP2B11	0	1.51591	0.851	0.291	0	48	ATP2B1
CDKN1A1	0	1.5103	0.77	0.076	0	48	CDKN1A
PPP1R15A2	0	1.50472	0.929	0.315	0	48	PPP1R15A
TYROBP10	0	1.49759	0.995	0.404	0	48	TYROBP
CD146	0	1.48961	0.915	0.187	0	48	CD14
PTPRE2	0	1.48512	0.912	0.26	0	48	PTPRE
ANXA13	0	1.48129	0.974	0.532	0	48	ANXA1
SOD25	0	1.47691	0.913	0.342	0	48	SOD2
MYADM1	0	1.47683	0.869	0.251	0	48	MYADM
ZEB22	0	1.44484	0.945	0.376	0	48	ZEB2
GABARAPL11	0	1.42438	0.817	0.118	0	48	GABARAPL1
LGALS24	0	1.38977	0.797	0.103	0	48	LGALS2
AIF18	0	1.38099	0.985	0.372	0	48	AIF1
MIDN1	0	1.37522	0.885	0.28	0	48	MIDN
HBEGF1	0	1.35348	0.668	0.027	0	48	HBEGF
CCL3L31	0	1.3323	0.547	0.021	0	48	CCL3L3
ATF31	0	1.30835	0.741	0.035	0	48	ATF3
NFKBIA1	0	1.30809	0.955	0.509	0	48	NFKBIA
CPVL5	0	1.28486	0.859	0.144	0	48	CPVL
TNFAIP21	0	1.27829	0.838	0.147	0	48	TNFAIP2
LGALS34	0	1.27618	0.882	0.222	0	48	LGALS3
CD441	0	1.26195	0.953	0.587	0	48	CD44
PHACTR11	0	1.25789	0.729	0.074	0	48	PHACTR1
RPS174	0	1.25564	0.99	0.611	0	48	RPS17
CLEC7A4	0	1.25295	0.865	0.156	0	48	CLEC7A
TKT5	0	1.23113	0.96	0.461	0	48	TKT
RASGEF1B1	0	1.21816	0.745	0.088	0	48	RASGEF1B
TNFRSF1B3	0	1.21809	0.915	0.324	0	48	TNFRSF1B
FTL9	0	1.2102	1	0.994	0	48	FTL
SLC11A14	0	1.20754	0.784	0.156	0	48	SLC11A1
NR4A22	0	1.20589	0.792	0.149	0	48	NR4A2
TYMP8	0	1.20557	0.96	0.346	0	48	TYMP
METRNL1	0	1.19528	0.835	0.174	0	48	METRNL
ZFAND51	0	1.19106	0.884	0.304	0	48	ZFAND5
LST19	0	1.18907	0.975	0.286	0	48	LST1
CD831	0	1.18845	0.742	0.099	0	48	CD83
AHR1	0	1.18806	0.713	0.125	0	48	AHR
TREM11	0	1.18009	0.755	0.054	0	48	TREM1
AP1S23	0	1.17217	0.895	0.302	0	48	AP1S2
CEBPB5	0	1.16283	0.919	0.363	0	48	CEBPB
CSTA6	0	1.15533	0.882	0.181	0	48	CSTA
GLUL1	0	1.1495	0.779	0.217	0	48	GLUL
GPX15	0	1.14165	0.958	0.337	0	48	GPX1
XIST	0	1.13485	0.92	0.338	0	48	XIST
RILPL21	0	1.13295	0.843	0.244	0	48	RILPL2
CHMP1B	0	1.12909	0.769	0.22	0	48	CHMP1B
CCL31	0	1.12779	0.524	0.065	0	48	CCL3
YBX3	0	1.12581	0.833	0.275	0	48	YBX3
CD300E2	0	1.10872	0.723	0.11	0	48	CD300E
FOLR33	0	1.09779	0.457	0.074	0	48	FOLR3
NLRP31	0	1.09145	0.704	0.057	0	48	NLRP3
MXD12	0	1.08231	0.776	0.166	0	48	MXD1
FOSL21	0	1.07139	0.729	0.146	0	48	FOSL2
RAB11FIP1	0	1.0628	0.802	0.243	0	48	RAB11FIP1
CD686	0	1.06201	0.831	0.173	0	48	CD68
HLA-DRB57	0	1.04971	0.843	0.199	0	48	HLA-DRB5
SERPINA18	0	1.04936	0.896	0.211	0	48	SERPINA1
TRIB11	0	1.03872	0.671	0.054	0	48	TRIB1
FGL28	0	1.03776	0.857	0.23	0	48	FGL2
APOBEC3A3	0	1.03385	0.58	0.093	0	48	APOBEC3A
BRI39	0	1.03305	0.941	0.4	0	48	BRI3
NCF27	0	1.03092	0.853	0.199	0	48	NCF2
JMJD1C	0	1.02847	0.854	0.358	0	48	JMJD1C
SLC43A21	0	1.02702	0.715	0.102	0	48	SLC43A2
IFI303	0	1.02303	0.694	0.105	0	48	IFI30
MS4A6A7	0	1.02064	0.867	0.181	0	48	MS4A6A
ANXA52	0	1.00172	0.881	0.351	0	48	ANXA5
QKI	0	1.00035	0.864	0.291	0	48	QKI
H3F3B	2.11789e-304	1.02387	1	0.965	7.10002e-300	48	H3F3B
ZFP361	5.1383e-302	1.15241	0.95	0.57	1.72256e-297	48	ZFP36
JUND1	2.72054e-298	1.10503	0.991	0.779	9.12035e-294	48	JUND
COTL17	8.11755e-281	1.02606	0.981	0.614	2.72133e-276	48	COTL1
SPINK2	0	1.46237	0.374	0.012	0	49	SPINK2
PF43	0	1.43968	0.562	0.104	0	49	PF4
PRSS57	0	1.11798	0.368	0.014	0	49	PRSS57
GNG112	0	1.00228	0.599	0.085	0	49	GNG11
PPBP3	4.21118e-274	1.64629	0.588	0.134	1.41175e-269	49	PPBP
NRGN3	3.63439e-189	1.16321	0.548	0.154	1.21839e-184	49	NRGN
SOX41	4.8987e-173	1.40341	0.445	0.112	1.64224e-168	49	SOX4
CDK6	2.63172e-145	1.21528	0.466	0.14	8.82259e-141	49	CDK6
NEAT18	0	2.08859	0.985	0.719	0	5	NEAT1
LYZ9	0	2.08105	0.995	0.368	0	5	LYZ
CTSS9	0	2.06173	0.995	0.587	0	5	CTSS
VCAN7	0	1.84555	0.861	0.182	0	5	VCAN
MNDA8	0	1.7891	0.958	0.233	0	5	MNDA
CST311	0	1.74976	0.891	0.242	0	5	CST3
FGL29	0	1.73406	0.877	0.206	0	5	FGL2
FCN19	0	1.72611	0.91	0.206	0	5	FCN1
AIF19	0	1.67423	0.949	0.351	0	5	AIF1
PSAP8	0	1.65972	0.97	0.503	0	5	PSAP
TYMP9	0	1.60165	0.921	0.325	0	5	TYMP
CYBB9	0	1.57499	0.867	0.243	0	5	CYBB
TYROBP11	0	1.53641	0.989	0.382	0	5	TYROBP
SAT17	0	1.52315	0.984	0.602	0	5	SAT1
DUSP66	0	1.52224	0.739	0.154	0	5	DUSP6
FTL10	0	1.51048	1	0.994	0	5	FTL
SERPINA19	0	1.47254	0.878	0.186	0	5	SERPINA1
LST110	0	1.45277	0.927	0.263	0	5	LST1
CD147	0	1.4493	0.819	0.164	0	5	CD14
NAMPT4	0	1.44679	0.711	0.224	0	5	NAMPT
LGALS25	0	1.40504	0.637	0.083	0	5	LGALS2
MS4A6A8	0	1.39911	0.8	0.158	0	5	MS4A6A
MPEG15	0	1.35771	0.778	0.179	0	5	MPEG1
IFITM37	0	1.35217	0.814	0.374	0	5	IFITM3
CPVL6	0	1.31659	0.706	0.124	0	5	CPVL
GRN7	0	1.28996	0.856	0.255	0	5	GRN
S100A119	0	1.28977	0.992	0.615	0	5	S100A11
FTH17	0	1.27585	0.999	0.993	0	5	FTH1
S100A610	0	1.26137	0.999	0.856	0	5	S100A6
CLEC12A7	0	1.24666	0.763	0.148	0	5	CLEC12A
COTL18	0	1.206	0.983	0.6	0	5	COTL1
FOS4	0	1.19602	0.914	0.484	0	5	FOS
BRI310	0	1.18683	0.874	0.382	0	5	BRI3
CSF3R6	0	1.1805	0.756	0.153	0	5	CSF3R
CD364	0	1.1787	0.718	0.138	0	5	CD36
S100A98	0	1.1626	0.999	0.51	0	5	S100A9
KCTD124	0	1.15266	0.712	0.139	0	5	KCTD12
SOD26	0	1.13868	0.73	0.329	0	5	SOD2
NCF28	0	1.12352	0.798	0.177	0	5	NCF2
MARCKS5	0	1.11577	0.577	0.153	0	5	MARCKS
ZEB23	0	1.10869	0.808	0.36	0	5	ZEB2
CLEC7A5	0	1.10517	0.731	0.135	0	5	CLEC7A
VMP14	0	1.10107	0.771	0.305	0	5	VMP1
AP1S24	0	1.09474	0.75	0.286	0	5	AP1S2
CSTA7	0	1.08252	0.762	0.16	0	5	CSTA
FCER1G10	0	1.07843	0.936	0.352	0	5	FCER1G
S100A48	0	1.06763	0.999	0.754	0	5	S100A4
SRGN9	0	1.06625	0.988	0.697	0	5	SRGN
APLP27	0	1.06318	0.804	0.293	0	5	APLP2
NCF16	0	1.05014	0.8	0.38	0	5	NCF1
TNFAIP22	0	1.04965	0.688	0.128	0	5	TNFAIP2
TKT6	0	1.04344	0.869	0.446	0	5	TKT
MAFB5	0	1.04132	0.561	0.106	0	5	MAFB
CEBPB6	0	1.03745	0.801	0.347	0	5	CEBPB
CEBPD7	0	1.02346	0.73	0.232	0	5	CEBPD
IGSF66	0	1.01138	0.676	0.144	0	5	IGSF6
TNFSF13B6	0	1.00859	0.736	0.18	0	5	TNFSF13B
SPI18	0	1.00776	0.773	0.228	0	5	SPI1
LGALS35	0	1.00005	0.691	0.205	0	5	LGALS3
SEPTIN73	0	1.44018	0.766	0.076	0	50	SEPTIN7
RIPOR21	0	1.25464	0.796	0.19	0	50	RIPOR2
RESF11	0	1.24966	0.667	0.066	0	50	RESF1
TLE54	0	1.12892	0.682	0.073	0	50	TLE5
KLRK1	0	1.02359	0.483	0.042	0	50	KLRK1
SYNE2	1.6516e-305	1.73308	0.91	0.356	5.53682e-301	50	SYNE2
PTPRC	9.81924e-219	1.075	0.998	0.956	3.2918e-214	50	PTPRC
RORA	6.63788e-184	1.11846	0.677	0.243	2.22528e-179	50	RORA
GZMK3	4.48784e-176	1.08515	0.425	0.092	1.5045e-171	50	GZMK
SYNE11	4.84855e-174	1.15516	0.701	0.282	1.62543e-169	50	SYNE1
MACF1	1.71693e-133	1.05928	0.737	0.397	5.75584e-129	50	MACF1
AHNAK	1.88954e-130	1.00071	0.841	0.502	6.33449e-126	50	AHNAK
DDX3X	2.2852e-121	1.05454	0.784	0.501	7.66091e-117	50	DDX3X
XIST1	1.11889e-101	1.12707	0.657	0.339	3.75098e-97	50	XIST
MS4A16	0	1.7992	0.957	0.182	0	51	MS4A1
CD79B6	0	1.57363	0.926	0.232	0	51	CD79B
CD79A6	0	1.54514	0.969	0.204	0	51	CD79A
BANK16	0	1.43458	0.859	0.155	0	51	BANK1
PPBP4	0	1.34638	0.948	0.134	0	51	PPBP
RALGPS26	0	1.29862	0.844	0.183	0	51	RALGPS2
NRGN4	0	1.21385	0.85	0.154	0	51	NRGN
VPREB35	0	1.20406	0.694	0.108	0	51	VPREB3
PF44	0	1.07524	0.843	0.104	0	51	PF4
HLA-DQA18	2.08324e-301	1.25397	0.91	0.238	6.98386e-297	51	HLA-DQA1
HLA-DQB17	2.63537e-241	1.17604	0.895	0.284	8.83482e-237	51	HLA-DQB1
HLA-DRA9	2.84311e-232	1.65442	1	0.537	9.53124e-228	51	HLA-DRA
HLA-DPB18	1.81686e-226	1.4447	0.995	0.509	6.09085e-222	51	HLA-DPB1
HLA-DRB19	1.23434e-216	1.44085	0.995	0.518	4.13801e-212	51	HLA-DRB1
HLA-DPA19	9.73344e-205	1.28312	0.987	0.506	3.26304e-200	51	HLA-DPA1
TCL1A5	8.84916e-201	1.28978	0.532	0.118	2.96659e-196	51	TCL1A
[truncated: 159 more rows]

## Sheet: Table S4
Table S4: GO results in different cells
Cluster	group	ID	Description	GeneRatio	BgRatio	pvalue	p.adjust	qvalue	geneID	Count
B cell	B cell	GO:0002399	MHC class II protein complex assembly	9/59	16/18888	1.67986e-19	8.5253e-17	6.68408e-17	3108/3109/3113/3115/3117/3119/3122/3123/3127	9
B cell	B cell	GO:0002503	peptide antigen assembly with MHC class II protein complex	9/59	16/18888	1.67986e-19	8.5253e-17	6.68408e-17	3108/3109/3113/3115/3117/3119/3122/3123/3127	9
B cell	B cell	GO:0019886	antigen processing and presentation of exogenous peptide antigen via MHC class II	10/59	31/18888	1.669e-18	5.64679e-16	4.42724e-16	972/3108/3109/3113/3115/3117/3119/3122/3123/3127	10
B cell	B cell	GO:0050853	B cell receptor signaling pathway	12/59	78/18888	9.73666e-18	1.41182e-15	1.1069e-15	55024/640/933/973/974/9214/3495/3507/3514/3539/4208/931	12
B cell	B cell	GO:0002460	adaptive immune response based on somatic recombination of immune receptors built from immunoglobulin superfamily domains	18/59	385/18888	7.50468e-17	6.92478e-15	5.42922e-15	972/2208/9214/3122/3123/3495/3507/28442/28439/28395/28394/3514/3538/3539/100423062/4208/8417/23075	18
dendritic cell	dendritic cell	GO:0007059	chromosome segregation	18/130	423/18888	7.20046e-10	1.40841e-06	1.14222e-06	60/259266/332/1063/79019/4085/4288/51203/9232/5901/1731/292/10592/10051/7153/22974/203068/11065	18
dendritic cell	dendritic cell	GO:0000280	nuclear division	18/130	446/18888	1.66914e-09	1.63241e-06	1.32389e-06	259266/332/1063/1164/4085/4288/51203/441161/9232/5901/5902/1731/10592/10051/7153/22974/11065/27338	18
dendritic cell	dendritic cell	GO:1903241	U2-type prespliceosome assembly	6/130	25/18888	1.50566e-08	7.36267e-06	5.97112e-06	23451/6628/6632/6635/6636/6637	6
dendritic cell	dendritic cell	GO:0098813	nuclear chromosome segregation	14/130	317/18888	4.01793e-08	1.57182e-05	1.27474e-05	60/259266/332/1063/4085/51203/9232/5901/1731/10592/10051/7153/22974/11065	14
dendritic cell	dendritic cell	GO:0036260	RNA capping	5/130	16/18888	5.8761e-08	1.91561e-05	1.55356e-05	6628/6632/6635/6636/6637	5
Megakaryocytes	Megakaryocytes	GO:0030168	platelet activation	11/80	136/18888	1.22912e-11	2.43488e-08	2.01317e-08	928/83706/2778/2815/10627/10398/5196/7094/340205/81027/7414	11
Megakaryocytes	Megakaryocytes	GO:0042060	wound healing	16/80	430/18888	2.8048e-11	2.77816e-08	2.29699e-08	928/2162/83706/2778/2815/2876/10627/10398/5196/7040/7076/7094/7168/340205/81027/7414	16
Megakaryocytes	Megakaryocytes	GO:0050817	coagulation	12/80	231/18888	2.43542e-10	1.05862e-07	8.75267e-08	928/2162/83706/2778/2815/10627/10398/5196/7094/340205/81027/7414	12
Megakaryocytes	Megakaryocytes	GO:0007599	hemostasis	12/80	233/18888	2.68962e-10	1.05862e-07	8.75267e-08	928/2162/83706/2778/2815/10627/10398/5196/7094/340205/81027/7414	12
Megakaryocytes	Megakaryocytes	GO:0034109	homotypic cell-cell adhesion	9/80	98/18888	3.20631e-10	1.05862e-07	8.75267e-08	6352/928/83706/2778/10627/10398/7094/81027/7414	9
monocyte	monocyte	GO:0002237	response to molecule of bacterial origin	50/357	369/18888	2.49787e-28	9.94151e-25	6.98877e-25	196/249/671/728/820/834/929/100133941/948/968/1051/1439/1524/2920/2921/3576/1668/2353/2355/2634/115362/2950/3055/3148/3553/11213/10859/10288/9516/4057/4067/1432/4317/4318/4792/64332/114548/5196/5473/29108/6279/6280/388325/6556/6648/7133/10221/706/7431/7538	50
monocyte	monocyte	GO:0071216	cellular response to biotic stimulus	41/357	265/18888	1.30211e-25	1.72747e-22	1.21439e-22	196/671/820/834/929/948/968/978/64581/1524/2920/2921/3576/1668/2634/115362/2950/3055/3148/3553/11213/10859/10288/9516/4057/4067/1432/4317/4318/4792/64332/114548/5196/5473/29108/388325/7133/10221/706/7431/7538	41
monocyte	monocyte	GO:0001819	positive regulation of cytokine production	53/357	500/18888	9.14295e-25	6.06482e-22	4.2635e-22	199/301/719/728/834/6348/929/948/4179/972/9308/1051/26253/64581/1191/1436/1536/1545/1958/2069/2207/2212/2214/2219/2867/2597/115362/3091/3113/3115/3148/3162/23765/3553/11213/3659/353514/10859/10288/120892/1432/4317/4671/114548/5196/5452/29108/91543/388325/6556/6653/7057/7305	53
monocyte	monocyte	GO:0002504	antigen processing and presentation of peptide or polysaccharide antigen via MHC class II	18/357	37/18888	7.88147e-22	4.48118e-19	3.15022e-19	972/1509/1514/1520/2207/3108/3109/3113/3115/3117/3118/3119/3122/3123/3127/10437/29108/7057	18
monocyte	monocyte	GO:0002478	antigen processing and presentation of exogenous peptide antigen	18/357	41/18888	8.41547e-21	4.1867e-18	2.9432e-18	972/1509/1514/1520/2207/2209/3108/3109/3113/3115/3117/3118/3119/3122/3123/3127/10437/219972	18
NK cell	NK cell	GO:0001906	cell killing	15/49	226/18888	1.01591e-17	9.70197e-15	6.86543e-15	914/1524/2214/10578/3001/3002/2999/3004/3820/3821/3824/4818/5196/5551/6375	15
NK cell	NK cell	GO:0001909	leukocyte mediated cytotoxicity	11/49	144/18888	7.80975e-14	3.72915e-11	2.63887e-11	914/1524/2214/3002/3004/3820/3821/3824/4818/5551/6375	11
NK cell	NK cell	GO:0002443	leukocyte mediated immunity	14/49	469/18888	8.52525e-12	2.71387e-09	1.92042e-09	914/1524/2207/2214/3002/3004/3560/3820/3821/3824/4818/5551/10417/6375	14
NK cell	NK cell	GO:0031640	killing of cells of another organism	8/49	90/18888	7.43612e-11	1.4203e-08	1.00505e-08	10578/3001/3002/2999/3004/4818/5196/5551	8
NK cell	NK cell	GO:0141061	disruption of cell in another organism	8/49	90/18888	7.43612e-11	1.4203e-08	1.00505e-08	10578/3001/3002/2999/3004/4818/5196/5551	8
plasma cell	plasma cell	GO:0036503	ERAD pathway	12/98	113/18888	6.11151e-13	5.40953e-10	4.75379e-10	811/91319/27248/9709/81502/7184/3309/4121/23753/10952/51465/7494	12
plasma cell	plasma cell	GO:0034976	response to endoplasmic reticulum stress	16/98	269/18888	6.11937e-13	5.40953e-10	4.75379e-10	811/91319/27248/9709/81502/7184/3309/4121/7873/9601/10130/23753/10952/746/51465/7494	16
plasma cell	plasma cell	GO:0045047	protein targeting to ER	9/98	46/18888	1.76024e-12	1.03737e-09	9.11617e-10	9709/3309/4121/10952/23480/28972/9789/60559/6747	9
plasma cell	plasma cell	GO:0072599	establishment of protein localization to endoplasmic reticulum	9/98	50/18888	3.93547e-12	1.73948e-09	1.52862e-09	9709/3309/4121/10952/23480/28972/9789/60559/6747	9
plasma cell	plasma cell	GO:0006457	protein folding	14/98	225/18888	1.04158e-11	3.0692e-09	2.69715e-09	811/972/51726/51303/2286/7184/3309/3998/9601/10130/5479/10549/23753/81567	14
T cell	T cell	GO:0002181	cytoplasmic translation	17/63	160/18888	1.80921e-21	2.77714e-18	2.17486e-18	10399/23521/6139/6144/9349/6160/6164/6171/6129/6133/6175/6204/6206/6218/6224/6235/6189	17
T cell	T cell	GO:0002520	immune system development	7/63	197/18888	4.07437e-06	0.00312708	0.00244891	472/64919/916/3575/51176/4050/7128	7
T cell	T cell	GO:0140467	integrated stress response signaling	4/63	46/18888	1.65081e-05	0.00671714	0.0052604	2353/3725/3726/23645	4
T cell	T cell	GO:0034599	cellular response to oxidative stress	7/63	248/18888	1.82843e-05	0.00671714	0.0052604	472/2353/3725/4831/4929/10399/7128	7
T cell	T cell	GO:0033151	V(D)J recombination	3/63	17/18888	2.32588e-05	0.00671714	0.0052604	472/64919/51176	3
T cell	T cell	GO:1901796	regulation of signal transduction by p53 class mediator	5/63	108/18888	3.00642e-05	0.00671714	0.0052604	472/4282/29997/9349/6224	5
T cell	T cell	GO:1903131	mononuclear cell differentiation	9/63	484/18888	3.06319e-05	0.00671714	0.0052604	472/64919/916/2353/3575/3726/51176/6932/678	9

## Sheet: Table S5
Table S5: Functional enrichment analysis and differential analysis in KEGG database
	p_val	avg_log2FC	pct.1	pct.2	p_val_adj	Group
KEGG-MEDICUS-REFERENCE-TYPE-I-IFN-SIGNALING-PATHWAY	7.23513e-121	0.151653	1	0.997	4.46407e-118	Cluster_10_vs_Cluster_0
KEGG-MEDICUS-VARIANT-LOSS-OF-VHL-TO-HIF-1-SIGNALING-PATHWAY	2.07152e-95	-0.069806	1	0.999	1.27813e-92	Cluster_10_vs_Cluster_0
KEGG-MEDICUS-REFERENCE-GLUTATHIONE-BIOSYNTHESIS	2.02924e-86	0.0756954	0.996	0.965	1.25204e-83	Cluster_10_vs_Cluster_0
KEGG-MEDICUS-REFERENCE-TLR7-9-IRF7-SIGNALING-PATHWAY	4.30708e-75	0.117673	0.963	0.913	2.65747e-72	Cluster_10_vs_Cluster_0
KEGG-MEDICUS-REFERENCE-MDA5-IRF7-3-SIGNALING-PATHWAY	6.99537e-70	0.0904974	0.99	0.981	4.31614e-67	Cluster_10_vs_Cluster_0
KEGG-MEDICUS-REFERENCE-DNA-REPLICATION-TERMINATION	7.94956e-69	-0.0460275	0.999	1	4.90488e-66	Cluster_10_vs_Cluster_0
KEGG-MEDICUS-REFERENCE-PKR-EIF2ALPHA-SIGNALING-PATHWAY	3.73131e-61	0.0750987	0.965	0.889	2.30222e-58	Cluster_10_vs_Cluster_0
KEGG-MEDICUS-REFERENCE-CROSSTALK-BETWEEN-EXTRINSIC-AND-INTRINSIC-APOPTOTIC-PATHWAYS	2.47829e-50	0.058784	1	1	1.5291e-47	Cluster_10_vs_Cluster_0
KEGG-MEDICUS-REFERENCE-TGFA-EGFR-PLCG-PKC-SIGNALING-PATHWAY	1.15723e-45	-0.0591981	0.942	0.968	7.1401e-43	Cluster_10_vs_Cluster_0
KEGG-MEDICUS-REFERENCE-REGULATION-OF-FIBRINOLYTIC-SYSTEM-C1INH	9.04986e-45	0.0536004	0.769	0.637	5.58376e-42	Cluster_10_vs_Cluster_0
KEGG-MEDICUS-REFERENCE-TYPE-I-INTERFERON-TO-JAK-STAT-SIGNALING-PATHWAY	8.92662e-42	0.0762434	0.999	0.994	5.50773e-39	Cluster_10_vs_Cluster_0
KEGG-MEDICUS-REFERENCE-CYTOKINE-JAK-STAT-SIGNALING-PATHWAY	1.78532e-41	0.0360504	1	1	1.10154e-38	Cluster_10_vs_Cluster_0
KEGG-MEDICUS-REFERENCE-TLR3-IRF7-SIGNALING-PATHWAY	2.95652e-39	0.0693432	0.919	0.856	1.82417e-36	Cluster_10_vs_Cluster_0
KEGG-MEDICUS-REFERENCE-TLR7-8-9-IRF5-SIGNALING-PATHWAY	4.82792e-35	0.0646576	0.974	0.951	2.97882e-32	Cluster_10_vs_Cluster_0
KEGG-MEDICUS-REFERENCE-IFN-RIPK1-3-SIGNALING-PATHWAY	5.14979e-35	0.0520678	1	1	3.17742e-32	Cluster_10_vs_Cluster_0
KEGG-MEDICUS-REFERENCE-RIG-I-IRF7-3-SIGNALING-PATHWAY	4.45787e-33	0.0597125	0.985	0.973	2.75051e-30	Cluster_10_vs_Cluster_0
KEGG-MEDICUS-REFERENCE-RTK-PLCG-ITPR-SIGNALING-PATHWAY	1.72431e-31	-0.0137845	0.998	1	1.0639e-28	Cluster_10_vs_Cluster_0
KEGG-MEDICUS-VARIANT-AMPLIFIED-MYC-TO-P27-CELL-CYCLE-G1-S	2.26594e-31	0.037287	1	0.999	1.39808e-28	Cluster_10_vs_Cluster_0
KEGG-MEDICUS-REFERENCE-IL6-FAMILY-TO-JAK-STAT-SIGNALING-PATHWAY	2.02755e-28	0.0307577	1	1	1.251e-25	Cluster_10_vs_Cluster_0
KEGG-MEDICUS-REFERENCE-TYPE-II-INTERFERON-TO-JAK-STAT-SIGNALING-PATHWAY	1.25008e-26	0.0618839	0.999	0.998	7.71299e-24	Cluster_10_vs_Cluster_0
KEGG-MEDICUS-REFERENCE-ALTERNATIVE-PATHWAY-OF-COMPLEMENT-CASCADE-C3B-BREAKDOWN	2.13857e-26	-0.0625798	0.955	0.973	1.3195e-23	Cluster_10_vs_Cluster_0
KEGG-MEDICUS-REFERENCE-TLR4-IRF3-7-SIGNALING-PATHWAY	5.36289e-26	0.0545713	0.974	0.945	3.3089e-23	Cluster_10_vs_Cluster_0
KEGG-MEDICUS-REFERENCE-ANTIGEN-PROCESSING-AND-PRESENTATION-BY-MHC-CLASS-I-MOLECULES	5.74877e-25	0.0411829	1	1	3.54699e-22	Cluster_10_vs_Cluster_0
KEGG-MEDICUS-REFERENCE-CXCR-GNB-G-PI3K-AKT-SIGNALING-PATHWAY	1.53458e-23	-0.0235997	1	1	9.46834e-21	Cluster_10_vs_Cluster_0
KEGG-MEDICUS-REFERENCE-DYNEIN-RECRUITMENT-TO-THE-KINETOCHORE	3.04892e-23	0.0241331	1	1	1.88118e-20	Cluster_10_vs_Cluster_0
KEGG-MEDICUS-REFERENCE-CCR-CXCR-GNB-G-PI3K-RAC-SIGNALING-PATHWAY	1.12977e-22	-0.0221179	1	1	6.97071e-20	Cluster_10_vs_Cluster_0
KEGG-MEDICUS-REFERENCE-P27-CELL-CYCLE-G1-S	7.61738e-22	0.0286205	1	0.998	4.69993e-19	Cluster_10_vs_Cluster_0
KEGG-MEDICUS-VARIANT-EML4-ALK-FUSION-KINASE-TO-PLCG-ERK-SIGNALING-PATHWAY	2.64034e-21	-0.0365425	0.997	0.998	1.62909e-18	Cluster_10_vs_Cluster_0
KEGG-MEDICUS-REFERENCE-GENE-SILENCING-BY-METHYLATION-OF-H3K27-AND-UBIQUITINATION-OF-H2AK119	3.29115e-21	-0.0202395	1	1	2.03064e-18	Cluster_10_vs_Cluster_0
KEGG-MEDICUS-REFERENCE-EGF-EGFR-PLCG-ERK-SIGNALING-PATHWAY	3.92153e-21	-0.0367512	0.998	0.998	2.41958e-18	Cluster_10_vs_Cluster_0
KEGG-MEDICUS-REFERENCE-CITRATE-CYCLE-FIRST-CARBON-OXIDATION	1.24655e-20	0.0465119	0.967	0.936	7.69124e-18	Cluster_10_vs_Cluster_0
KEGG-MEDICUS-REFERENCE-CORE-NER-REACTION	2.39944e-20	0.0212059	0.999	0.999	1.48046e-17	Cluster_10_vs_Cluster_0
KEGG-MEDICUS-VARIANT-MUTATION-ACTIVATED-EGFR-TO-PLCG-ERK-SIGNALING-PATHWAY	3.47618e-20	-0.0386682	0.996	0.997	2.1448e-17	Cluster_10_vs_Cluster_0
KEGG-MEDICUS-VARIANT-MUTATION-CAUSED-ABERRANT-SOD1-TO-INTRINSIC-APOPTOTIC-PATHWAY	3.90323e-20	0.0518078	0.968	0.951	2.40829e-17	Cluster_10_vs_Cluster_0
KEGG-MEDICUS-REFERENCE-INTRINSIC-APOPTOTIC-PATHWAY	6.19533e-20	0.034533	0.989	0.983	3.82252e-17	Cluster_10_vs_Cluster_0
KEGG-MEDICUS-REFERENCE-METHIONINE-DEGRADATION	1.3643e-19	0.0401995	0.946	0.912	8.41776e-17	Cluster_10_vs_Cluster_0
KEGG-MEDICUS-PATHOGEN-EBV-BARF1-TO-INTRINSIC-APOPTOTIC-PATHWAY	4.02189e-19	0.0517566	0.957	0.926	2.48151e-16	Cluster_10_vs_Cluster_0
KEGG-MEDICUS-REFERENCE-GH-JAK-STAT-SIGNALING-PATHWAY	4.45286e-19	0.0485836	0.886	0.831	2.74742e-16	Cluster_10_vs_Cluster_0
KEGG-MEDICUS-VARIANT-BCL2-OVEREXPRESSION-TO-INTRINSIC-APOPTOTIC-PATHWAY	4.74982e-19	0.0508192	0.957	0.923	2.93064e-16	Cluster_10_vs_Cluster_0
KEGG-MEDICUS-REFERENCE-EXTRINSIC-APOPTOTIC-PATHWAY	6.12908e-19	0.0363457	0.98	0.952	3.78165e-16	Cluster_10_vs_Cluster_0
KEGG-MEDICUS-REFERENCE-REGULATION-OF-TNF-NFKB-SIGNALING-PATHWAY-LUBAC-MEDIATED-LINEAR-UBIQUITINATION	1.11833e-18	0.0483865	0.934	0.904	6.90009e-16	Cluster_10_vs_Cluster_0
KEGG-MEDICUS-REFERENCE-HOMOLOGOUS-RECOMBINATION-IN-ICLR	1.16796e-18	-0.0213175	0.989	0.996	7.20629e-16	Cluster_10_vs_Cluster_0
KEGG-MEDICUS-REFERENCE-IL1-IL1R-P38-SIGNALING-PATHWAY	8.01188e-18	-0.0306471	1	1	4.94333e-15	Cluster_10_vs_Cluster_0
KEGG-MEDICUS-REFERENCE-IL2-FAMILY-TO-JAK-STAT-SIGNALING-PATHWAY	1.66983e-17	0.0254038	1	1	1.03029e-14	Cluster_10_vs_Cluster_0
KEGG-MEDICUS-REFERENCE-ORGANIZATION-OF-THE-INNER-KINETOCHORE	2.12333e-17	-0.0156388	0.947	0.956	1.31009e-14	Cluster_10_vs_Cluster_0
KEGG-MEDICUS-REFERENCE-EGF-EGFR-PLCG-CAMK-SIGNALING-PATHWAY	2.87624e-17	-0.0252546	1	1	1.77464e-14	Cluster_10_vs_Cluster_0
KEGG-MEDICUS-REFERENCE-OKAZAKI-FRAGMENT-MATURATION	5.78015e-17	0.0269658	0.947	0.933	3.56635e-14	Cluster_10_vs_Cluster_0
KEGG-MEDICUS-VARIANT-AMPLIFIED-PDGFR-TO-PLCG-CAMK-SIGNALING-PATHWAY	1.47874e-16	-0.0245026	1	1	9.12382e-14	Cluster_10_vs_Cluster_0
KEGG-MEDICUS-REFERENCE-BCR-BCAP-CD19-PI3K-SIGNALING-PATHWAY	1.73936e-16	0.0309947	1	0.999	1.07319e-13	Cluster_10_vs_Cluster_0
KEGG-MEDICUS-REFERENCE-CXCL12-CXCR4-PKC-ERK-SIGNALING-PATHAWAY	2.49959e-16	-0.0280224	1	1	1.54225e-13	Cluster_10_vs_Cluster_0
KEGG-MEDICUS-VARIANT-AMPLIFIED-EGFR-TO-PLCG-CAMK-SIGNALING-PATHWAY	3.20493e-16	-0.0263289	1	1	1.97744e-13	Cluster_10_vs_Cluster_0
KEGG-MEDICUS-REFERENCE-MICROTUBULE-DEPOLYMERIZATION	3.37652e-16	-0.0214946	0.998	0.999	2.08331e-13	Cluster_10_vs_Cluster_0
KEGG-MEDICUS-REFERENCE-PDGF-PDGFR-PLCG-CAMK-SIGNALING-PATHWAY	4.70316e-16	-0.0201183	1	1	2.90185e-13	Cluster_10_vs_Cluster_0
KEGG-MEDICUS-ENV-FACTOR-NNK-TO-DNA-ADDUCTS	5.67676e-16	0.0508662	0.577	0.495	3.50256e-13	Cluster_10_vs_Cluster_0
KEGG-MEDICUS-VARIANT-MUTATION-CAUSED-ABERRANT-ABETA-TO-CROSSTALK-BETWEEN-EXTRINSIC-AND-INTRINSIC-APOPTOTIC-PATHWAYS	7.8103e-16	0.0390243	0.995	0.989	4.81896e-13	Cluster_10_vs_Cluster_0
KEGG-MEDICUS-ENV-FACTOR-NNK-NNN-TO-CHRNA7-E2F-SIGNALING-PATHWAY	3.93446e-15	0.0285821	0.958	0.94	2.42756e-12	Cluster_10_vs_Cluster_0
KEGG-MEDICUS-VARIANT-MUTATION-INACTIVATED-TP53-TO-TRANSCRIPTION	6.38818e-15	0.036765	0.972	0.95	3.94151e-12	Cluster_10_vs_Cluster_0
KEGG-MEDICUS-REFERENCE-ANTIGEN-PROCESSING-AND-PRESENTATION-BY-MHC-CLASS-II-MOLECULES	8.54745e-15	0.0537051	1	1	5.27378e-12	Cluster_10_vs_Cluster_0
KEGG-MEDICUS-VARIANT-MUTATION-CAUSED-ABERRANT-ABETA-TO-26S-PROTEASOME-MEDIATED-PROTEIN-DEGRADATION	8.81602e-15	0.0309925	1	1	5.43948e-12	Cluster_10_vs_Cluster_0
KEGG-MEDICUS-REFERENCE-SKELETAL-TYPE-VGCC-RYR-SIGNALING	1.05809e-14	-0.0194353	0.808	0.862	6.52843e-12	Cluster_10_vs_Cluster_0
KEGG-MEDICUS-VARIANT-MUTATION-CAUSED-ABERRANT-SOD1-TO-26S-PROTEASOME-MEDIATED-PROTEIN-DEGRADATION	1.1445e-14	0.0290373	1	1	7.06156e-12	Cluster_10_vs_Cluster_0
KEGG-MEDICUS-VARIANT-MUTATION-CAUSED-ABERRANT-HTT-TO-26S-PROTEASOME-MEDIATED-PROTEIN-DEGRADATION	1.46339e-14	0.0307774	1	1	9.0291e-12	Cluster_10_vs_Cluster_0
KEGG-MEDICUS-PATHOGEN-HTLV-1-TAX-TO-NFY-MEDIATED-TRANSCRIPTION	2.36778e-14	0.0522422	1	0.999	1.46092e-11	Cluster_10_vs_Cluster_0
KEGG-MEDICUS-REFERENCE-COPI-VESICLE-FORMATION	2.57566e-14	0.0282279	1	1	1.58918e-11	Cluster_10_vs_Cluster_0
KEGG-MEDICUS-VARIANT-MUTATION-CAUSED-ABERRANT-SNCA-TO-26S-PROTEASOME-MEDIATED-PROTEIN-DEGRADATION	3.64171e-14	0.0301069	1	1	2.24693e-11	Cluster_10_vs_Cluster_0
KEGG-MEDICUS-VARIANT-MUTATION-INACTIVATED-UBQLN2-TO-26S-PROTEASOME-MEDIATED-PROTEIN-DEGRADATION	4.75846e-14	0.0278067	1	1	2.93597e-11	Cluster_10_vs_Cluster_0
KEGG-MEDICUS-REFERENCE-KERATAN-SULFATE-DEGRADATION	9.17599e-14	0.0510753	0.954	0.925	5.66159e-11	Cluster_10_vs_Cluster_0
KEGG-MEDICUS-PATHOGEN-SARS-COV-2-NSP1-TO-TRANSLATION-INITIATION	1.16784e-13	-0.00951562	1	1	7.20555e-11	Cluster_10_vs_Cluster_0
KEGG-MEDICUS-REFERENCE-EGF-JAK-STAT-SIGNALING-PATHWAY	1.43258e-13	0.0413754	0.993	0.985	8.839e-11	Cluster_10_vs_Cluster_0
KEGG-MEDICUS-REFERENCE-KINETOCHORE-MICROTUBULE-ATTACHMENT	1.51466e-13	-0.0208976	0.998	0.998	9.34545e-11	Cluster_10_vs_Cluster_0
KEGG-MEDICUS-REFERENCE-HIF-1-SIGNALING-PATHWAY	1.9067e-13	-0.0271619	0.968	0.979	1.17643e-10	Cluster_10_vs_Cluster_0
KEGG-MEDICUS-REFERENCE-26S-PROTEASOME-MEDIATED-PROTEIN-DEGRADATION	2.05629e-13	0.0275948	1	1	1.26873e-10	Cluster_10_vs_Cluster_0
KEGG-MEDICUS-REFERENCE-CXCR-GNB-G-ERK-SIGNALING-PATHWAY	2.41308e-13	-0.0189458	1	1	1.48887e-10	Cluster_10_vs_Cluster_0
KEGG-MEDICUS-PATHOGEN-HIV-VPR-TAT-TO-TNF-JNK-SIGNALING-PATHWAY	3.05788e-13	-0.0381316	0.993	0.992	1.88671e-10	Cluster_10_vs_Cluster_0
KEGG-MEDICUS-VARIANT-SCRAPIE-CONFORMATION-PRPSC-TO-26S-PROTEASOME-MEDIATED-PROTEIN-DEGRADATION	4.419e-13	0.0291018	1	1	2.72652e-10	Cluster_10_vs_Cluster_0
KEGG-MEDICUS-ENV-FACTOR-IRON-TO-ANTEROGRADE-AXONAL-TRANSPORT	4.80047e-13	-0.0232346	0.998	0.998	2.96189e-10	Cluster_10_vs_Cluster_0
KEGG-MEDICUS-PATHOGEN-EBV-EBNA1-TO-P53-MEDIATED-TRANSCRIPTION	5.91917e-13	0.0327697	0.985	0.967	3.65213e-10	Cluster_10_vs_Cluster_0
KEGG-MEDICUS-PATHOGEN-ESCHERICHIA-ESPG-TO-MICROTUBULE-RHOA-SIGNALING-PATHWAY	6.28288e-13	-0.0252248	0.996	0.997	3.87654e-10	Cluster_10_vs_Cluster_0
KEGG-MEDICUS-REFERENCE-IL12-23-TO-JAK-STAT-SIGNALING-PATHWAY	7.14181e-13	0.024699	0.96	0.947	4.4065e-10	Cluster_10_vs_Cluster_0
KEGG-MEDICUS-VARIANT-MUTATION-INACTIVATED-VCP-TO-26S-PROTEASOME-MEDIATED-PROTEIN-DEGRADATION	8.62592e-13	0.0267319	1	1	5.32219e-10	Cluster_10_vs_Cluster_0
KEGG-MEDICUS-REFERENCE-REGULATION-OF-COMPLEMENT-CASCADE-MAC-INHIBITION	1.29417e-12	0.0459162	0.724	0.652	7.98504e-10	Cluster_10_vs_Cluster_0
KEGG-MEDICUS-PATHOGEN-EBV-EBNA3C-TO-P53-MEDIATED-TRANSCRIPTION	1.54657e-12	0.0309492	0.982	0.966	9.54232e-10	Cluster_10_vs_Cluster_0
KEGG-MEDICUS-REFERENCE-CITRATE-CYCLE-SECOND-CARBON-OXIDATION-2	2.17955e-12	0.0379683	0.97	0.958	1.34478e-09	Cluster_10_vs_Cluster_0
KEGG-MEDICUS-PATHOGEN-HIV-TAT-NEF-TO-CROSSTALK-BETWEEN-EXTRINSIC-AND-INTRINSIC-APOPTOTIC-PATHWAYS	2.24411e-12	0.0432086	0.985	0.975	1.38462e-09	Cluster_10_vs_Cluster_0
KEGG-MEDICUS-REFERENCE-EARLY-ENDOSOMAL-FUSION	3.14749e-12	0.0313229	0.964	0.947	1.942e-09	Cluster_10_vs_Cluster_0
KEGG-MEDICUS-ENV-FACTOR-ZN-TO-ANTEROGRADE-AXONAL-TRANSPORT	3.32817e-12	-0.0219207	0.997	0.999	2.05348e-09	Cluster_10_vs_Cluster_0
KEGG-MEDICUS-REFERENCE-CARDIAC-TYPE-VGCC-RYR-SIGNALING	3.79021e-12	-0.01677	0.838	0.879	2.33856e-09	Cluster_10_vs_Cluster_0
KEGG-MEDICUS-REFERENCE-COHESIN-DISSOCIATION-IN-ANAPHASE	6.61719e-12	0.0209623	0.995	0.991	4.0828e-09	Cluster_10_vs_Cluster_0
KEGG-MEDICUS-REFERENCE-RAB7-REGULATED-MICROTUBULE-MINUS-END-DIRECTED-TRANSPORT	9.01799e-12	0.0142683	1	1	5.5641e-09	Cluster_10_vs_Cluster_0
KEGG-MEDICUS-REFERENCE-FANCONI-ANEMIA-PATHWAY	9.62995e-12	-0.0133926	0.994	0.997	5.94168e-09	Cluster_10_vs_Cluster_0
KEGG-MEDICUS-PATHOGEN-HBV-LHBS-TO-PKC-ERK-SIGNALING-PATHWAY	2.06415e-11	-0.0295247	1	1	1.27358e-08	Cluster_10_vs_Cluster_0
KEGG-MEDICUS-VARIANT-MUTATION-INACTIVATED-PRKN-TO-INTRINSIC-APOPTOTIC-PATHWAY	2.76209e-11	0.0403282	0.937	0.903	1.70421e-08	Cluster_10_vs_Cluster_0
KEGG-MEDICUS-PATHOGEN-KSHV-VGPCR-TO-GNB-G-ERK-SIGNALING-PATHWAY	5.05784e-11	-0.0159157	1	1	3.12069e-08	Cluster_10_vs_Cluster_0
KEGG-MEDICUS-PATHOGEN-SALMONELLA-SIFA-TO-MICROTUBULE-PLUS-END-DIRECTED-TRANSPORT	5.42326e-11	-0.0162662	1	1	3.34615e-08	Cluster_10_vs_Cluster_0
KEGG-MEDICUS-VARIANT-MUTATION-INACTIVATED-PINK1-TO-INTRINSIC-APOPTOTIC-PATHWAY-N01050	8.48514e-11	0.0347093	0.953	0.924	5.23533e-08	Cluster_10_vs_Cluster_0
KEGG-MEDICUS-VARIANT-AMPLIFIED-CCNE-TO-CELL-CYCLE-G1-S	1.02187e-10	0.0261284	0.847	0.787	6.30493e-08	Cluster_10_vs_Cluster_0
KEGG-MEDICUS-REFERENCE-MICROTUBULE-RHOA-SIGNALING-PATHWAY	1.10867e-10	-0.020266	1	1	6.84051e-08	Cluster_10_vs_Cluster_0
KEGG-MEDICUS-REFERENCE-ANTEROGRADE-AXONAL-TRANSPORT	1.14722e-10	-0.0157187	1	1	7.07833e-08	Cluster_10_vs_Cluster_0
KEGG-MEDICUS-REFERENCE-BRANCHING-MICROTUBULE-NUCLEATION	1.16058e-10	-0.0137128	1	1	7.16077e-08	Cluster_10_vs_Cluster_0
KEGG-MEDICUS-VARIANT-MUTATION-CAUSED-ABERRANT-SNCA-TO-ANTEROGRADE-AXONAL-TRANSPORT	1.20169e-10	-0.0154852	1	1	7.41446e-08	Cluster_10_vs_Cluster_0
KEGG-MEDICUS-VARIANT-MUTATION-INACTIVATED-OPTN-TO-PINK-PARKIN-MEDIATED-AUTOPHAGOSOME-FORMATION	1.20258e-10	0.0255188	0.956	0.938	7.4199e-08	Cluster_10_vs_Cluster_0
KEGG-MEDICUS-PATHOGEN-HTLV-1-TAX-TO-SPINDLE-ASSEMBLY-CHECKPOINT-SIGNALING	1.3524e-10	0.0180626	0.99	0.984	8.34429e-08	Cluster_10_vs_Cluster_0
KEGG-MEDICUS-REFERENCE-MICROTUBULE-NUCLEATION	1.80719e-10	-0.0158654	1	1	1.11504e-07	Cluster_10_vs_Cluster_0
KEGG-MEDICUS-REFERENCE-COPII-VESICLE-FORMATION	2.00468e-10	0.024897	0.981	0.967	1.23688e-07	Cluster_10_vs_Cluster_0
KEGG-MEDICUS-REFERENCE-MICROTUBULE-DEPOLYMERIZATION-AT-THE-MINUS-ENDS	2.58091e-10	-0.0188343	0.998	0.999	1.59242e-07	Cluster_10_vs_Cluster_0
KEGG-MEDICUS-REFERENCE-PROMOTION-OF-MICROTUBULE-GROWTH	2.75684e-10	-0.0204995	1	1	1.70097e-07	Cluster_10_vs_Cluster_0
KEGG-MEDICUS-REFERENCE-MLK-JNK-SIGNALING-PATHWAY	3.29911e-10	-0.01936	0.942	0.948	2.03555e-07	Cluster_10_vs_Cluster_0
KEGG-MEDICUS-VARIANT-MUTATION-CAUSED-ABERRANT-DCTN1-TO-RETROGRADE-AXONAL-TRANSPORT	4.32829e-10	-0.0215083	0.997	0.998	2.67056e-07	Cluster_10_vs_Cluster_0
KEGG-MEDICUS-VARIANT-LOSS-OF-CDKN1B-TO-P27-CELL-CYCLE-G1-S	6.74201e-10	0.0229741	0.913	0.874	4.15982e-07	Cluster_10_vs_Cluster_0
KEGG-MEDICUS-REFERENCE-EGF-EGFR-ACTIN-SIGNALING-PATHWAY	1.02786e-09	0.015159	1	1	6.34191e-07	Cluster_10_vs_Cluster_0
KEGG-MEDICUS-VARIANT-AMPLIFIED-CCND1-TO-CELL-CYCLE-G1-S	1.10022e-09	0.0267456	0.848	0.795	6.78839e-07	Cluster_10_vs_Cluster_0
KEGG-MEDICUS-REFERENCE-LONG-PATCH-BER	1.48706e-09	0.0175233	0.985	0.986	9.17514e-07	Cluster_10_vs_Cluster_0
KEGG-MEDICUS-REFERENCE-N-GLYCAN-BIOSYNTHESIS	1.56241e-09	0.0184833	0.996	0.992	9.64006e-07	Cluster_10_vs_Cluster_0
KEGG-MEDICUS-REFERENCE-PURINE-SALVAGE-PATHWAY-HYPOXANTHINE-GUANINE-TO-IMP-GMP	1.57864e-09	0.0261366	0.897	0.881	9.74021e-07	Cluster_10_vs_Cluster_0
KEGG-MEDICUS-REFERENCE-GLUCONEOGENESIS	2.15182e-09	0.0413548	0.771	0.721	1.32767e-06	Cluster_10_vs_Cluster_0
KEGG-MEDICUS-VARIANT-MUTATION-CAUSED-ABERRANT-HTT-TO-ANTEROGRADE-AXONAL-TRANSPORT	2.5101e-09	-0.0139705	1	1	1.54873e-06	Cluster_10_vs_Cluster_0
KEGG-MEDICUS-REFERENCE-BCR-PLCG-ITPR-SIGNALING-PATHWAY	2.53552e-09	-0.0307851	0.997	0.998	1.56442e-06	Cluster_10_vs_Cluster_0
KEGG-MEDICUS-REFERENCE-DNA-DEGRADATION-BY-EXTRACELLULAR-ENDOLYSOSOMAL-DNASE	2.79543e-09	0.0270323	0.742	0.705	1.72478e-06	Cluster_10_vs_Cluster_0
KEGG-MEDICUS-VARIANT-ERBB2-OVEREXPRESSION-TO-EGF-JAK-STAT-SIGNALING-PATHWAY	2.9311e-09	0.0302949	0.991	0.98	1.80849e-06	Cluster_10_vs_Cluster_0
KEGG-MEDICUS-REFERENCE-SPINDLE-ASSEMBLY-CHECKPOINT-SIGNALING	4.73407e-09	0.0149076	0.997	0.994	2.92092e-06	Cluster_10_vs_Cluster_0
KEGG-MEDICUS-REFERENCE-CHRNA7-E2F-SIGNALING-PATHWAY	4.94279e-09	0.0294031	0.887	0.852	3.0497e-06	Cluster_10_vs_Cluster_0
KEGG-MEDICUS-REFERENCE-NON-HOMOLOGOUS-END-JOINING	4.95035e-09	0.0195259	0.986	0.99	3.05437e-06	Cluster_10_vs_Cluster_0
KEGG-MEDICUS-REFERENCE-TRANSLATION-INITIATION	4.97232e-09	-0.00359558	1	1	3.06792e-06	Cluster_10_vs_Cluster_0
KEGG-MEDICUS-PATHOGEN-HPV-E7-TO-P27-CELL-CYCLE-G1-S	5.44035e-09	0.0201525	0.865	0.817	3.35669e-06	Cluster_10_vs_Cluster_0
KEGG-MEDICUS-REFERENCE-PROK-PRKR-GI-ERK-SIGNALING-PATHWAY	5.78647e-09	-0.0347689	0.999	0.999	3.57025e-06	Cluster_10_vs_Cluster_0
KEGG-MEDICUS-VARIANT-MUTATION-INACTIVATED-PROK2-TO-PROK-PRKR-GI-ERK-SIGNALING-PATHWAY	5.78647e-09	-0.0347689	0.999	0.999	3.57025e-06	Cluster_10_vs_Cluster_0
KEGG-MEDICUS-VARIANT-MUTATION-INACTIVATED-PROKR2-TO-PROK-PRKR-GI-ERK-SIGNALING-PATHWAY	5.78647e-09	-0.0347689	0.999	0.999	3.57025e-06	Cluster_10_vs_Cluster_0
KEGG-MEDICUS-REFERENCE-COHESIN-LOADING	6.05372e-09	0.0326595	0.986	0.983	3.73514e-06	Cluster_10_vs_Cluster_0
KEGG-MEDICUS-REFERENCE-MEVALONATE-PATHWAY	7.62523e-09	0.0278232	0.944	0.933	4.70477e-06	Cluster_10_vs_Cluster_0
KEGG-MEDICUS-REFERENCE-GF-RTK-RAS-ERK-SIGNALING-PATHWAY	8.77038e-09	-0.00602308	1	1	5.41132e-06	Cluster_10_vs_Cluster_0
KEGG-MEDICUS-REFERENCE-GLYCOGEN-DEGRADATION-AMYLASE-	9.31635e-09	-0.0286674	0.745	0.773	5.74819e-06	Cluster_10_vs_Cluster_0
KEGG-MEDICUS-REFERENCE-TRAIP-DEPENDENT-REPLISOME-DISASSEMBLY	9.53314e-09	-0.0138276	0.99	0.996	5.88195e-06	Cluster_10_vs_Cluster_0
KEGG-MEDICUS-PATHOGEN-SHIGELLA-IPAC-TO-ACTIN-SIGNALING-PATHWAY	1.19518e-08	0.0188563	1	1	7.37429e-06	Cluster_10_vs_Cluster_0
KEGG-MEDICUS-ENV-FACTOR-METALS-TO-KEAP1-NRF2-SIGNALIG-PATHWAY	1.30541e-08	0.0236757	0.949	0.913	8.05438e-06	Cluster_10_vs_Cluster_0
KEGG-MEDICUS-VARIANT-IGH-MMSET-FUSION-TO-TRANSCRIPTIONAL-ACTIVATION	1.51451e-08	-0.0161049	0.771	0.805	9.34451e-06	Cluster_10_vs_Cluster_0
KEGG-MEDICUS-PATHOGEN-HCMV-US28-TO-GNB-G-PI3K-NFKB-SIGNALING-PATHWAY	1.51695e-08	-0.0140637	1	1	9.35958e-06	Cluster_10_vs_Cluster_0
KEGG-MEDICUS-REFERENCE-DISASSEMBLY-OF-MCC	2.10704e-08	0.0152832	0.991	0.987	1.30004e-05	Cluster_10_vs_Cluster_0
KEGG-MEDICUS-REFERENCE-ASSEMBLY-AND-TRAFFICKING-OF-TELOMERASE	2.41583e-08	0.021816	0.999	0.999	1.49056e-05	Cluster_10_vs_Cluster_0
KEGG-MEDICUS-REFERENCE-NOTCH-PROTEOLYTIC-ACTIVATION	3.5301e-08	0.0227918	0.985	0.982	2.17807e-05	Cluster_10_vs_Cluster_0
KEGG-MEDICUS-REFERENCE-N-GLYCAN-PRECURSOR-BIOSYNTHESIS-ALG6-TO-OST	3.75309e-08	0.0215031	0.973	0.966	2.31566e-05	Cluster_10_vs_Cluster_0
KEGG-MEDICUS-PATHOGEN-HPV-E7-TO-CELL-CYCLE-G1-S	3.83658e-08	0.025778	0.88	0.843	2.36717e-05	Cluster_10_vs_Cluster_0
KEGG-MEDICUS-PATHOGEN-KSHV-VGPCR-TO-GNB-G-PI3K-JNK-SIGNALING-PATHWAY	3.88446e-08	-0.0138403	1	1	2.39671e-05	Cluster_10_vs_Cluster_0
KEGG-MEDICUS-PATHOGEN-KSHV-VCYCLIN-TO-CELL-CYCLE-G1-S	7.92434e-08	0.0233859	0.854	0.801	4.88932e-05	Cluster_10_vs_Cluster_0
KEGG-MEDICUS-REFERENCE-CD80-CD86-CTLA4-PP2A-SIGNALING-PATHWAY	8.44936e-08	0.0135981	0.999	0.997	5.21325e-05	Cluster_10_vs_Cluster_0
KEGG-MEDICUS-REFERENCE-TNF-RIPK1-3-SIGNALING-PATHWAY	8.80774e-08	0.0237123	0.916	0.884	5.43437e-05	Cluster_10_vs_Cluster_0
KEGG-MEDICUS-REFERENCE-LECTIN-PATHWAY-OF-COMPLEMENT-CASCADE-C4-C2-TO-C3-CONVERTASE-FORMATION	8.91892e-08	0.0165742	0.998	0.999	5.50298e-05	Cluster_10_vs_Cluster_0
KEGG-MEDICUS-REFERENCE-CLASSICAL-PATHWAY-OF-COMPLEMENT-CASCADE-C4-C2-TO-C3-CONVERTASE-FORMATION	1.31452e-07	0.0267716	0.649	0.612	8.11057e-05	Cluster_10_vs_Cluster_0
KEGG-MEDICUS-VARIANT-AMPLIFIED-MYC-TO-CELL-CYCLE-G1-S	1.43467e-07	0.0190121	0.983	0.974	8.85189e-05	Cluster_10_vs_Cluster_0
KEGG-MEDICUS-REFERENCE-HYDROLYSIS-OF-SPHINGOMYELIN	2.30375e-07	-0.0160981	0.95	0.984	0.000142141	Cluster_10_vs_Cluster_0
KEGG-MEDICUS-REFERENCE-MISMATCH-REPAIR	2.82888e-07	0.0115542	0.997	0.998	0.000174542	Cluster_10_vs_Cluster_0
KEGG-MEDICUS-PATHOGEN-EBV-EBNA3C-TO-P27-CELL-CYCLE-G1-S-N00264	3.13493e-07	0.0149034	0.937	0.921	0.000193425	Cluster_10_vs_Cluster_0
KEGG-MEDICUS-PATHOGEN-ARSENIC-TO-ELECTRON-TRANSFER-IN-COMPLEX-II	3.39594e-07	0.0316299	0.968	0.981	0.00020953	Cluster_10_vs_Cluster_0
KEGG-MEDICUS-REFERENCE-REGULATION-OF-FIBRINOLYTIC-SYSTEM-PAI	3.94986e-07	-0.0205882	0.52	0.559	0.000243706	Cluster_10_vs_Cluster_0
KEGG-MEDICUS-ENV-FACTOR-METALS-TO-JNK-SIGNALING-PATHWAY	4.13852e-07	-0.022941	0.998	0.997	0.000255347	Cluster_10_vs_Cluster_0
KEGG-MEDICUS-REFERENCE-BLOCKING-UBIQUITINATION-OF-H2AK119-BY-CK2	7.41829e-07	0.0188758	0.991	0.979	0.000457708	Cluster_10_vs_Cluster_0
KEGG-MEDICUS-PATHOGEN-ESCHERICHIA-EAE-TIR-TO-ACTIN-SIGNALING-PATHWAY	7.54166e-07	0.0143279	1	1	0.000465321	Cluster_10_vs_Cluster_0
KEGG-MEDICUS-REFERENCE-BMP-HAMP-SIGNALING-PATHWAY-AUXILIARY-FACTOR	9.568e-07	0.0169222	0.725	0.675	0.000590345	Cluster_10_vs_Cluster_0
KEGG-MEDICUS-REFERENCE-IL1-IL1R-JNK-SIGNALING-PATHWAY	1.00009e-06	-0.0171602	1	1	0.000617057	Cluster_10_vs_Cluster_0
KEGG-MEDICUS-REFERENCE-GF-RTK-PI3K-SIGNALING-PATHWAY	1.02122e-06	-0.00502537	1	1	0.000630093	Cluster_10_vs_Cluster_0
KEGG-MEDICUS-PATHOGEN-SHIGELLA-FIMA-TO-CROSSTALK-BETWEEN-EXTRINSIC-AND-INTRINSIC-APOPTOTIC-PATHWAYS	1.04582e-06	0.0278146	0.944	0.911	0.000645274	Cluster_10_vs_Cluster_0
KEGG-MEDICUS-PATHOGEN-EBV-EBNA3C-TO-P27-CELL-CYCLE-G1-S-N00482	1.10451e-06	0.013739	0.89	0.863	0.000681484	Cluster_10_vs_Cluster_0
KEGG-MEDICUS-REFERENCE-KINETOCHORE-FIBER-ORGANIZATION	1.10459e-06	-0.0157714	1	1	0.000681531	Cluster_10_vs_Cluster_0
KEGG-MEDICUS-PATHOGEN-SALMONELLA-SOPB-TO-ANXA2-S100A10-REGULATED-ACTIN-CYTOSKELETON	1.16182e-06	-0.0144273	1	1	0.000716841	Cluster_10_vs_Cluster_0
KEGG-MEDICUS-REFERENCE-NAD-BIOSYNTHESIS	1.24389e-06	0.0143889	0.918	0.909	0.000767479	Cluster_10_vs_Cluster_0
KEGG-MEDICUS-VARIANT-TEL-AML1-FUSION-TO-TRANSCRIPTIONAL-REPRESSION	1.3642e-06	0.0168747	0.971	0.956	0.000841714	Cluster_10_vs_Cluster_0
KEGG-MEDICUS-REFERENCE-CD80-CD86-CD28-PI3K-SIGNALING-PATHWAY	1.47162e-06	0.0182915	0.96	0.956	0.000907989	Cluster_10_vs_Cluster_0
KEGG-MEDICUS-REFERENCE-EGF-EGFR-PLCG-CALCINEURIN-SIGNALING-PATHWAY	1.65224e-06	-0.0157822	1	1	0.00101943	Cluster_10_vs_Cluster_0
KEGG-MEDICUS-VARIANT-AMPLIFIED-MYCN-TO-TRANSCRIPTIONAL-REPRESSION	1.7287e-06	0.0202216	0.835	0.818	0.00106661	Cluster_10_vs_Cluster_0
KEGG-MEDICUS-VARIANT-NOTCH-OVEREXPRESSION-TO-NOTCH-SIGNALING-PATHWAY	1.75873e-06	-0.0116759	0.955	0.96	0.00108513	Cluster_10_vs_Cluster_0
KEGG-MEDICUS-REFERENCE-MAGI-PTEN-SIGNALING-PATHWAY	2.05467e-06	-0.0187864	0.893	0.914	0.00126773	Cluster_10_vs_Cluster_0
KEGG-MEDICUS-REFERENCE-RIG-I-NFKB-SIGNALING-PATHWAY	2.2994e-06	-0.0240148	0.985	0.993	0.00141873	Cluster_10_vs_Cluster_0
KEGG-MEDICUS-REFERENCE-ORGANIZATION-OF-THE-OUTER-KINETOCHORE	2.3385e-06	-0.0101695	0.971	0.979	0.00144286	Cluster_10_vs_Cluster_0
KEGG-MEDICUS-VARIANT-AMPLIFIED-MYC-TO-P15-CELL-CYCLE-G1-S	2.54434e-06	0.0152857	0.987	0.984	0.00156986	Cluster_10_vs_Cluster_0
KEGG-MEDICUS-VARIANT-MUTATION-CAUSED-ABERRANT-ABETA-TO-ELECTRON-TRANSFER-IN-COMPLEX-I	2.68907e-06	0.0168204	1	1	0.00165916	Cluster_10_vs_Cluster_0
KEGG-MEDICUS-PATHOGEN-HTLV-1-TAX-TO-P21-CELL-CYCLE-G1-S-N00497	3.02109e-06	0.015795	0.94	0.904	0.00186401	Cluster_10_vs_Cluster_0
KEGG-MEDICUS-REFERENCE-PINK-PARKIN-MEDIATED-AUTOPHAGOSOME-FORMATION	3.95562e-06	0.0150925	1	0.999	0.00244062	Cluster_10_vs_Cluster_0
KEGG-MEDICUS-REFERENCE-GLYCOLYSIS	4.04871e-06	0.0111097	1	1	0.00249806	Cluster_10_vs_Cluster_0
KEGG-MEDICUS-REFERENCE-CXCR4-GNB-G-PLCB-PKC-SIGNALING-PATHWAY	4.71046e-06	-0.0101027	1	1	0.00290635	Cluster_10_vs_Cluster_0
KEGG-MEDICUS-REFERENCE-IL10-FAMILY-TO-JAK-STAT-SIGNALING-PATHWAY	6.37656e-06	0.0186322	0.992	0.989	0.00393434	Cluster_10_vs_Cluster_0
KEGG-MEDICUS-REFERENCE-CA2-ENTRY-VOLTAGE-GATED-CA2-CHANNEL	6.48556e-06	-0.008591	0.87	0.892	0.00400159	Cluster_10_vs_Cluster_0
KEGG-MEDICUS-REFERENCE-BMP15-SIGNALING-PATHWAY	6.74162e-06	0.0243425	0.751	0.704	0.00415958	Cluster_10_vs_Cluster_0
KEGG-MEDICUS-REFERENCE-CXCR4-GNAQ-PLCB-G-CALCINEURIN-SIGNALING-PATHWAY	6.94638e-06	-0.0117432	1	1	0.00428592	Cluster_10_vs_Cluster_0
KEGG-MEDICUS-REFERENCE-TETHERING-OF-LATE-ENDOSOMES-AND-LYSOSOMES	7.13427e-06	0.0180314	0.982	0.98	0.00440184	Cluster_10_vs_Cluster_0
KEGG-MEDICUS-VARIANT-MUTATION-CAUSED-ABERRANT-TDP43-TO-ELECTRON-TRANSFER-IN-COMPLEX-I	7.41125e-06	0.0175138	1	1	0.00457274	Cluster_10_vs_Cluster_0
KEGG-MEDICUS-ENV-FACTOR-NNK-NNN-TO-PI3K-SIGNALING-PATHWAY-N01350	1.01076e-05	-0.017775	0.999	1	0.0062364	Cluster_10_vs_Cluster_0
KEGG-MEDICUS-REFERENCE-DOUBLE-STRAND-BREAK-SIGNALING	1.21377e-05	0.01465	0.985	0.976	0.00748896	Cluster_10_vs_Cluster_0
KEGG-MEDICUS-REFERENCE-BETA-OXIDATION	1.326e-05	0.0178032	0.976	0.976	0.00818142	Cluster_10_vs_Cluster_0
KEGG-MEDICUS-REFERENCE-ITGA-B-RHOGAP-RHOA-SIGNALING-PATHWAY	1.35954e-05	0.00785029	1	1	0.00838835	Cluster_10_vs_Cluster_0
KEGG-MEDICUS-VARIANT-MLL-AF4-FUSION-TO-TRANSCRIPTIONAL-ACTIVATION	1.49359e-05	0.0109482	1	0.999	0.00921547	Cluster_10_vs_Cluster_0
KEGG-MEDICUS-REFERENCE-AUTOPHAGY-VESICLE-NUCLEATION-ELONGATION-MATURATION-PACER-RUBCN-PI3KC3-C2	2.00732e-05	0.0204991	0.917	0.894	0.0123852	Cluster_10_vs_Cluster_0
KEGG-MEDICUS-REFERENCE-CXCR4-GNB-G-RAC-SIGNALING-PATHWAY	2.69095e-05	-0.009672	1	1	0.0166032	Cluster_10_vs_Cluster_0
KEGG-MEDICUS-REFERENCE-CD40-NFKB-SIGNALING-PATHWAY	2.71957e-05	0.0196484	0.879	0.866	0.0167797	Cluster_10_vs_Cluster_0
KEGG-MEDICUS-PATHOGEN-HCMV-US28-TO-GNAQ-PLCB-G-CALCINEURIN-SIGNALING-PATHWAY	3.01771e-05	-0.0129081	1	1	0.0186193	Cluster_10_vs_Cluster_0
KEGG-MEDICUS-REFERENCE-LYSOSOMAL-CA2-RELEASE	3.04917e-05	0.0181527	1	1	0.0188134	Cluster_10_vs_Cluster_0
KEGG-MEDICUS-VARIANT-MUTATION-INACTIVATED-PINK1-TO-ELECTRON-TRANSFER-IN-COMPLEX-I	3.10897e-05	0.0159074	1	1	0.0191824	Cluster_10_vs_Cluster_0
KEGG-MEDICUS-REFERENCE-GLOBAL-GENOME-NER	3.21633e-05	0.0105145	1	0.999	0.0198448	Cluster_10_vs_Cluster_0
KEGG-MEDICUS-PATHOGEN-HIV-GP120-TO-CXCR4-GNAQ-PLCB-G-CALCINEURIN	3.22811e-05	-0.0118946	1	1	0.0199175	Cluster_10_vs_Cluster_0
KEGG-MEDICUS-REFERENCE-FAS-JNK-SIGNALING-PATHWAY	3.26422e-05	0.0149319	0.872	0.822	0.0201402	Cluster_10_vs_Cluster_0
KEGG-MEDICUS-REFERENCE-BMP9-10-SIGNALING-PATHWAY	3.49079e-05	0.0173855	0.818	0.792	0.0215382	Cluster_10_vs_Cluster_0
KEGG-MEDICUS-REFERENCE-MANNOSE-TYPE-O-GLYCAN-BIOSYNTHESIS-FKTN-TO-LARGE	3.9132e-05	-0.013019	0.583	0.62	0.0241444	Cluster_10_vs_Cluster_0
KEGG-MEDICUS-REFERENCE-ELECTRON-TRANSFER-IN-COMPLEX-I	4.26212e-05	0.0162137	1	1	0.0262973	Cluster_10_vs_Cluster_0
KEGG-MEDICUS-PATHOGEN-KSHV-VFLIP-TO-NFKB-SIGNALING-PATHWAY	5.06648e-05	-0.0216459	0.982	0.991	0.0312602	Cluster_10_vs_Cluster_0
KEGG-MEDICUS-VARIANT-MUTATION-CAUSED-ABERRANT-SNCA-TO-ELECTRON-TRANSFER-IN-COMPLEX-I	5.23246e-05	0.015604	1	1	0.0322843	Cluster_10_vs_Cluster_0
KEGG-MEDICUS-REFERENCE-GF-RTK-RAS-PI3K-SIGNALING-PATHWAY	5.52207e-05	-0.00434856	1	1	0.0340712	Cluster_10_vs_Cluster_0
KEGG-MEDICUS-REFERENCE-V-D-J-RECOMBINATION	5.90716e-05	0.0154274	0.975	0.983	0.0364472	Cluster_10_vs_Cluster_0
KEGG-MEDICUS-PATHOGEN-HTLV-1-TAX-TO-P21-CELL-CYCLE-G1-S-N00498	7.58303e-05	0.0141896	0.921	0.878	0.0467873	Cluster_10_vs_Cluster_0
KEGG-MEDICUS-REFERENCE-GLYCOGEN-DEGRADATION	9.23371e-05	-0.0176246	0.868	0.882	0.056972	Cluster_10_vs_Cluster_0
KEGG-MEDICUS-REFERENCE-AHR-SIGNALING-PATHWAY	9.37848e-05	-0.0271317	0.92	0.916	0.0578652	Cluster_10_vs_Cluster_0
KEGG-MEDICUS-REFERENCE-ISOLEUCINE-DEGRADATION	0.000127099	0.0159421	0.974	0.977	0.07842	Cluster_10_vs_Cluster_0
KEGG-MEDICUS-PATHOGEN-HIV-GP120-TO-CXCR4-GNB-G-RAC-SIGNALING-PATHWAY	0.000129698	-0.00875345	1	1	0.0800239	Cluster_10_vs_Cluster_0
KEGG-MEDICUS-PATHOGEN-KSHV-VFLIP-TO-TNF-NFKB-SIGNALING-PATHWAY	0.000130053	-0.0180301	0.985	0.992	0.0802426	Cluster_10_vs_Cluster_0
KEGG-MEDICUS-PATHOGEN-SALMONELLA-SOPB-TO-RHOA-SIGNALING-PATHWAY	0.000151256	0.0162088	1	1	0.093325	Cluster_10_vs_Cluster_0
KEGG-MEDICUS-REFERENCE-REGULATION-OF-COMPLEMENT-CASCADE-CFHR	0.000165382	0.0240061	0.299	0.255	0.102041	Cluster_10_vs_Cluster_0
KEGG-MEDICUS-REFERENCE-ARL8-REGULATED-MICROTUBULE-PLUS-END-DIRECTED-TRANSPORT	0.000222566	-0.00974565	1	1	0.137323	Cluster_10_vs_Cluster_0
KEGG-MEDICUS-REFERENCE-ORIGIN-UNWINDING-AND-ELONGATION	0.000248883	0.00530882	1	0.998	0.153561	Cluster_10_vs_Cluster_0
KEGG-MEDICUS-REFERENCE-TRANSCRIPTION-COUPLED-NER	0.000253324	0.0079124	1	1	0.156301	Cluster_10_vs_Cluster_0
KEGG-MEDICUS-ENV-FACTOR-METALS-TO-RAS-ERK-SIGNALING-PATHWAY	0.000261454	-0.0191193	1	1	0.161317	Cluster_10_vs_Cluster_0
KEGG-MEDICUS-REFERENCE-PP2A-AKT-SIGNALING-PATHWAY	0.000280154	0.0089931	0.998	0.996	0.172855	Cluster_10_vs_Cluster_0
KEGG-MEDICUS-REFERENCE-BMP-SIGNALING-PATHWAY-BMP-ANTAGONIST	0.000428185	-0.0059671	0.737	0.764	0.26419	Cluster_10_vs_Cluster_0
KEGG-MEDICUS-REFERENCE-MDM2-P21-CELL-CYCLE-G1-S-N00536	0.000454512	0.0104168	0.963	0.943	0.280434	Cluster_10_vs_Cluster_0
KEGG-MEDICUS-REFERENCE-LPAR-GNB-G-RHO-SIGNALING-PATHWAY	0.000456089	-0.00795498	1	1	0.281407	Cluster_10_vs_Cluster_0
KEGG-MEDICUS-PATHOGEN-YERSINIA-YOPP-J-TO-TLR2-4-MAPK-SIGNALING-PATHWAY	0.000457005	-0.0217131	0.917	0.912	0.281972	Cluster_10_vs_Cluster_0
KEGG-MEDICUS-REFERENCE-CA2-CAM-CN-SIGNALING-PATHWAY	0.000502656	0.0122809	1	1	0.310139	Cluster_10_vs_Cluster_0
KEGG-MEDICUS-REFERENCE-TLR2-4-MAPK-SIGNALING-PATHWAY	0.000506573	-0.00918206	1	1	0.312556	Cluster_10_vs_Cluster_0
KEGG-MEDICUS-PATHOGEN-HCMV-GH-TO-ITGA-B-RHOA-SIGNALING-PATHWAY	0.000506787	-0.00802434	1	1	0.312687	Cluster_10_vs_Cluster_0
KEGG-MEDICUS-REFERENCE-BETA-OXIDATION-ACYL-COA-SYNTHESIS	0.000562343	0.0122306	0.978	0.976	0.346965	Cluster_10_vs_Cluster_0
KEGG-MEDICUS-REFERENCE-CHONDROITIN-SULFATE-BIOSYNTHESIS	0.000773013	-0.0157971	0.865	0.864	0.476949	Cluster_10_vs_Cluster_0
KEGG-MEDICUS-REFERENCE-TCR-PLCG-ITPR-SIGNALING-PATHWAY	0.000777939	-0.0100243	0.994	0.998	0.479988	Cluster_10_vs_Cluster_0
KEGG-MEDICUS-PATHOGEN-ESCHERICHIA-MAP-TO-CDC42-SIGNALING-PATHWAY	0.000792019	0.0118998	1	1	0.488676	Cluster_10_vs_Cluster_0
KEGG-MEDICUS-PATHOGEN-HPV-E5-TO-EGFR-RAS-ERK-SIGNALING-PATHWAY	0.000836732	-0.0160504	1	1	0.516264	Cluster_10_vs_Cluster_0
KEGG-MEDICUS-REFERENCE-LEUCINE-DEGRADATION	0.000865794	0.0149258	0.748	0.727	0.534195	Cluster_10_vs_Cluster_0
KEGG-MEDICUS-ENV-FACTOR-NNK-NNN-TO-RAS-ERK-SIGNALING-PATHWAY	0.000876661	-0.0133051	1	1	0.5409	Cluster_10_vs_Cluster_0
KEGG-MEDICUS-VARIANT-MUTATION-INACTIVATED-APC-TO-WNT-SIGNALING-PATHWAY	0.000922447	0.010662	0.972	0.961	0.569149	Cluster_10_vs_Cluster_0
KEGG-MEDICUS-REFERENCE-RETROGRADE-AXONAL-TRANSPORT	0.000928256	-0.00694883	1	1	0.572734	Cluster_10_vs_Cluster_0
KEGG-MEDICUS-REFERENCE-ITGA-B-FAK-CDC42-SIGNALING-PATHWAY	0.000932806	0.00560365	1	1	0.575541	Cluster_10_vs_Cluster_0
KEGG-MEDICUS-PATHOGEN-SALMONELLA-SOPE-E2-TO-NOD-NFKB-SIGNALING-PATHWAY	0.000987995	-0.0151352	1	1	0.609593	Cluster_10_vs_Cluster_0
KEGG-MEDICUS-PATHOGEN-ESCHERICHIA-ESPT-TO-RAC-SIGNALING-PATHWAY	0.0010156	0.0129325	1	1	0.626627	Cluster_10_vs_Cluster_0
KEGG-MEDICUS-REFERENCE-P4-PR-PI3K-SIGNALING-PATHWAY	0.00102647	0.0186318	0.901	0.893	0.633332	Cluster_10_vs_Cluster_0
KEGG-MEDICUS-REFERENCE-TSH-TG-SIGNALING-PATHWAY	0.00112234	0.00723537	1	1	0.692485	Cluster_10_vs_Cluster_0
KEGG-MEDICUS-REFERENCE-CXCR4-GNA12-13-RHO-SIGNALING-PATHWAY	0.00112777	-0.0153227	1	1	0.695831	Cluster_10_vs_Cluster_0
KEGG-MEDICUS-VARIANT-MUTATION-INACTIVATED-AXIN-TO-WNT-SIGNALING-PATHWAY	0.00136218	0.0122541	0.958	0.945	0.840466	Cluster_10_vs_Cluster_0
KEGG-MEDICUS-PATHOGEN-HPV-E7-TO-PP2A-AKT-SIGNALING-PATYWAY	0.00136253	0.00895056	0.997	0.992	0.840683	Cluster_10_vs_Cluster_0
KEGG-MEDICUS-VARIANT-AMPLIFIED-MYCN-TO-TRANSCRIPTIONAL-ACTIVATION	0.00146831	0.01412	0.859	0.841	0.905948	Cluster_10_vs_Cluster_0
KEGG-MEDICUS-PATHOGEN-KSHV-VGPCR-TO-GNB-G-PI3K-AKT-SIGNALING-PATHWAY	0.00155109	-0.00759301	1	1	0.957025	Cluster_10_vs_Cluster_0
KEGG-MEDICUS-ENV-FACTOR-E2-TO-NUCLEAR-INITIATED-ESTROGEN-SIGNALING-PATHWAY	0.00158137	-0.00800929	0.557	0.583	0.975705	Cluster_10_vs_Cluster_0
KEGG-MEDICUS-REFERENCE-BILE-ACID-BIOSYNTHESIS	0.00171618	0.00863354	0.938	0.92	1	Cluster_10_vs_Cluster_0
KEGG-MEDICUS-PATHOGEN-SALMONELLA-AVRA-TO-BETA-CATENIN-SIGNALING-PATHWAY	0.00172534	0.0157543	0.852	0.838	1	Cluster_10_vs_Cluster_0
KEGG-MEDICUS-VARIANT-MUTATION-CAUSED-ABERRANT-HTT-TO-CREB-MEDIATED-TRANSCRIPTION	0.00174343	0.011299	0.989	0.987	1	Cluster_10_vs_Cluster_0
KEGG-MEDICUS-REFERENCE-LPA-GNA12-13-RHOA-SIGNALING-PATHWAY	0.00174494	-0.00870809	1	1	1	Cluster_10_vs_Cluster_0
KEGG-MEDICUS-REFERENCE-LIGHT-HVEM-NFKB-SIGNALING-PATHWAY	0.0018013	-0.0117469	0.992	0.997	1	Cluster_10_vs_Cluster_0
KEGG-MEDICUS-ENV-FACTOR-BENZO-A-PYRENRE-TO-CYP-MEDIATED-METABOLISM	0.00183659	0.00974287	0.921	0.912	1	Cluster_10_vs_Cluster_0
KEGG-MEDICUS-VARIANT-MUTATION-CAUSED-ABERRANT-HTT-TO-RETROGRADE-AXONAL-TRANSPORT	0.00185022	-0.00645996	1	1	1	Cluster_10_vs_Cluster_0
KEGG-MEDICUS-REFERENCE-TBK1-MEDIATED-AUTOPHAGOSOME-FORMATION	0.0021614	0.0143859	0.995	0.995	1	Cluster_10_vs_Cluster_0
KEGG-MEDICUS-REFERENCE-WNT-SIGNALING-MODULATION-WNT-INHIBITOR	0.00231657	-0.0053722	0.871	0.888	1	Cluster_10_vs_Cluster_0
KEGG-MEDICUS-VARIANT-MUTATION-ACTIVATED-GNAS-TO-CRHR-PKA-ACTH-SIGNALING-PATHWAY	0.00232303	0.0076599	0.999	1	1	Cluster_10_vs_Cluster_0
KEGG-MEDICUS-PATHOGEN-KSHV-K15-TO-TNF-NFKB-SIGNALING-PATHWAY	0.00232963	-0.0127462	0.988	0.995	1	Cluster_10_vs_Cluster_0
KEGG-MEDICUS-PATHOGEN-SHIGELLA-IPGD-TO-ARNO-ARF-ACTB-G-SIGNALING-PATHWAY	0.00249746	-0.00729599	1	1	1	Cluster_10_vs_Cluster_0
KEGG-MEDICUS-PATHOGEN-HCV-CORE-TO-ERK-SIGNALING-PATHWAY	0.00252364	0.0112611	1	1	1	Cluster_10_vs_Cluster_0
KEGG-MEDICUS-REFERENCE-PURINE-SALVAGE-PATHWAY-ADENINE-TO-AMP	0.00259591	0.0144246	0.956	0.963	1	Cluster_10_vs_Cluster_0
KEGG-MEDICUS-REFERENCE-BCR-PLCG-CALCINEURIN-SIGNALING-PATHWAY	0.00278682	-0.00942547	1	1	1	Cluster_10_vs_Cluster_0
KEGG-MEDICUS-REFERENCE-TLR3-NFKB-SIGNALING-PATHWAY	0.00283177	-0.0117593	0.99	0.996	1	Cluster_10_vs_Cluster_0
KEGG-MEDICUS-REFERENCE-BASE-EXCISION-AND-STRAND-CLEAVAGE-BY-NEIL-GLYCOSYLASE	0.00283193	0.00746262	0.87	0.849	1	Cluster_10_vs_Cluster_0
KEGG-MEDICUS-REFERENCE-REGULATION-OF-GF-RTK-RAS-ERK-SIGNALING-MRAS-SHOC2-PP1-HOLOPHOSPHATASE	0.00292677	-0.0160048	0.994	0.994	1	Cluster_10_vs_Cluster_0
KEGG-MEDICUS-VARIANT-MUTATION-INACTIVATED-ATP2B3-TO-ANGIOTENSIN-ALDOSTERONE-SIGNALING-PATHWAY	0.00322346	0.00784672	1	1	1	Cluster_10_vs_Cluster_0
KEGG-MEDICUS-PATHOGEN-HPV-E5-TO-ANTIGEN-PROCESSING-AND-PRESENTATION-BY-MHC-CLASS-I-MOLECULES	0.00334002	0.0109553	1	1	1	Cluster_10_vs_Cluster_0
KEGG-MEDICUS-REFERENCE-ANGIOTENSIN-ALDOSTERONE-SIGNALING-PATHWAY	0.00350591	0.00750962	1	1	1	Cluster_10_vs_Cluster_0
KEGG-MEDICUS-VARIANT-MUTATION-ACTIVATED-KRAS-NRAS-TO-PI3K-SIGNALING-PATHWAY	0.00352628	0.0112984	0.961	0.954	1	Cluster_10_vs_Cluster_0
KEGG-MEDICUS-REFERENCE-CRHR-PKA-ACTH-SIGNALING-PATHWAY	0.00368706	0.00684453	0.999	1	1	Cluster_10_vs_Cluster_0
KEGG-MEDICUS-REFERENCE-HEDGEHOG-SIGNALING-PATHWAY-PTCH-CORECEPTOR	0.00371574	-0.0102664	0.54	0.57	1	Cluster_10_vs_Cluster_0
KEGG-MEDICUS-REFERENCE-HEME-BIOSYNTHESIS	0.00388437	0.00800799	0.852	0.841	1	Cluster_10_vs_Cluster_0
KEGG-MEDICUS-VARIANT-MUTATION-ACTIVATED-SMO-TO-HEDGEHOG-SIGNALING-PATHWAY	0.00419873	-0.00471265	0.942	0.95	1	Cluster_10_vs_Cluster_0
KEGG-MEDICUS-VARIANT-MUTATION-INACTIVATED-PTCH1-TO-HEDGEHOG-SIGNALING-PATHWAY	0.00419873	-0.00471265	0.942	0.95	1	Cluster_10_vs_Cluster_0
KEGG-MEDICUS-REFERENCE-AUTOPHAGY-VESICLE-NUCLEATION-ELONGATION-MATURATION-E3-UBIQUITIN-LIGASE-MALIN	0.00432158	0.0120183	0.861	0.837	1	Cluster_10_vs_Cluster_0
KEGG-MEDICUS-REFERENCE-ARNO-ARF-ACTB-G-SIGNALING-PATHWAY	0.00445568	-0.00671185	1	1	1	Cluster_10_vs_Cluster_0
KEGG-MEDICUS-REFERENCE-BMP-HAMP-SIGNALING-PATHWAY	0.00468521	0.00825191	0.903	0.887	1	Cluster_10_vs_Cluster_0
KEGG-MEDICUS-VARIANT-AMPLIFIED-CDK4-TO-CELL-CYCLE-G1-S	0.0047243	0.0128989	0.946	0.939	1	Cluster_10_vs_Cluster_0
KEGG-MEDICUS-PATHOGEN-HCMV-UL33-TO-GNAS-AC-PKA-SIGNALING-PATHWAY	0.0047993	0.0075247	0.999	1	1	Cluster_10_vs_Cluster_0
KEGG-MEDICUS-PATHOGEN-SARS-COV-2-S-TO-ANGII-AT1R-NOX2-SIGNALING-PATHWAY	0.00487843	-0.0179965	1	0.996	1	Cluster_10_vs_Cluster_0
KEGG-MEDICUS-REFERENCE-GHRHR-PKA-GH-SIGNALING-PATHWAY	0.0049918	0.00708279	0.999	1	1	Cluster_10_vs_Cluster_0
KEGG-MEDICUS-VARIANT-MUTATION-CAUSED-ABERRANT-SOD1-TO-RETROGRADE-AXONAL-TRANSPORT	0.00512886	0.00493467	0.996	0.997	1	Cluster_10_vs_Cluster_0
KEGG-MEDICUS-REFERENCE-CCR5-GNB-G-PLCB-G-PKC-SIGNALING-PATHWAY	0.00517859	-0.00691226	1	1	1	Cluster_10_vs_Cluster_0
KEGG-MEDICUS-PATHOGEN-HCV-CORE-TO-RXRA-LXRA-MEDIATED-TRANSCRIPTION	0.00531326	0.0153676	0.865	0.852	1	Cluster_10_vs_Cluster_0
KEGG-MEDICUS-PATHOGEN-SALMONELLA-SIFA-TO-TETHERING-OF-LATE-ENDOSOMES-AND-LYSOSOMES	0.00533585	0.0118098	0.975	0.966	1	Cluster_10_vs_Cluster_0
KEGG-MEDICUS-REFERENCE-BASE-EXCISION-AND-STRAND-CLEAVAGE-BY-BIFUNCTIONAL-GLYCOSYLASE	0.00548446	0.00904223	0.866	0.854	1	Cluster_10_vs_Cluster_0
KEGG-MEDICUS-PATHOGEN-SALMONELLA-SOPB-TO-ARNO-ARF-ACTB-G-SIGNALING-PATHWAY	0.00590835	-0.00646045	1	1	1	Cluster_10_vs_Cluster_0
KEGG-MEDICUS-REFERENCE-IGF-IGFR-PI3K-NFKB-SIGNALING-PATHWAY	0.00593341	-0.00933992	0.999	1	1	Cluster_10_vs_Cluster_0
KEGG-MEDICUS-VARIANT-MUTATION-ACTIVATED-CACNA1D-H-TO-ANGIOTENSIN-ALDOSTERONE-SIGNALING-PATHWAY	0.00618314	0.00708599	1	1	1	Cluster_10_vs_Cluster_0
KEGG-MEDICUS-REFERENCE-AVP-V2R-PKA-SIGNALING-PATHWAY	0.00726865	-0.00972448	0.978	0.982	1	Cluster_10_vs_Cluster_0
KEGG-MEDICUS-VARIANT-MUTATION-INACTIVATED-PRKAR1A-TO-CRHR-PKA-ACTH-SIGNALING-PATHWAY	0.00740273	0.00680278	1	1	1	Cluster_10_vs_Cluster_0
KEGG-MEDICUS-VARIANT-MUTATION-INACTIVATED-PINK1-TO-INTRINSIC-APOPTOTIC-PATHWAY-N01048	0.00744158	0.0132443	0.912	0.885	1	Cluster_10_vs_Cluster_0
KEGG-MEDICUS-PATHOGEN-ESCHERICHIA-EAE-TIR-TCCP-TO-ACTIN-SIGNALING-PATHWAY	0.00753266	0.00809778	1	1	1	Cluster_10_vs_Cluster_0
KEGG-MEDICUS-PATHOGEN-SHIGELLA-IPAB-C-D-TO-ITGA-B-TALIN-VINCULIN-SIGNALING-PATHWAY	0.00775939	-0.0125441	1	1	1	Cluster_10_vs_Cluster_0
KEGG-MEDICUS-VARIANT-MUTATION-CAUSED-ABERRANT-ABETA-TO-VGCC-CA2-APOPTOTIC-PATHWAY-N01004	0.00780814	-0.0129763	0.998	0.999	1	Cluster_10_vs_Cluster_0
KEGG-MEDICUS-VARIANT-MUTATION-CAUSED-ABERRANT-ABETA-TO-ANTEROGRADE-AXONAL-TRANSPORT	0.00816543	-0.00907032	1	1	1	Cluster_10_vs_Cluster_0
KEGG-MEDICUS-ENV-FACTOR-E2-TO-RAS-ERK-SIGNALING-PATHWAY	0.00828872	-0.0116268	1	1	1	Cluster_10_vs_Cluster_0
KEGG-MEDICUS-REFERENCE-GPI-ANCHOR-BIOSYNTHESIS	0.00885616	0.00521469	0.994	0.993	1	Cluster_10_vs_Cluster_0
KEGG-MEDICUS-VARIANT-SCRAPIE-CONFORMATION-PRPSC-TO-VGCC-CA2-APOPTOTIC-PATHWAY	0.00885816	-0.0122677	0.622	0.64	1	Cluster_10_vs_Cluster_0
KEGG-MEDICUS-VARIANT-MUTATION-ACTIVATED-KCNJ5-TO-ANGIOTENSIN-ALDOSTERONE-SIGNALING-PATHWAY	0.00923664	0.00657625	1	1	1	Cluster_10_vs_Cluster_0
KEGG-MEDICUS-REFERENCE-DEUBIQUITINATION-OF-H2AK119	0.00968274	0.00586102	0.999	0.999	1	Cluster_10_vs_Cluster_0
KEGG-MEDICUS-VARIANT-MUTATION-INACTIVATED-ATP1A1-TO-ANGIOTENSIN-ALDOSTERONE-SIGNALING-PATHWAY	0.00989234	0.00644153	1	1	1	Cluster_10_vs_Cluster_0
KEGG-MEDICUS-VARIANT-CDH1-REDUCED-EXPRESSION-TO-BETA-CATENIN-SIGNALING-PATHWAY	0.0103673	0.0100262	0.891	0.883	1	Cluster_10_vs_Cluster_0
KEGG-MEDICUS-VARIANT-TMPRSS2-ERG-FUSION-TO-TRANSCRIPTIONAL-ACTIVATION	0.0106821	-0.0165768	0.644	0.662	1	Cluster_10_vs_Cluster_0
KEGG-MEDICUS-VARIANT-SCRAPIE-CONFORMATION-PRPSC-TO-TRANSPORT-OF-CALCIUM	0.0117347	-0.0124615	1	1	1	Cluster_10_vs_Cluster_0
KEGG-MEDICUS-REFERENCE-E2-ER-RAS-ERK-SIGNALING-PATHWAY	0.0117636	0.00686218	1	0.999	1	Cluster_10_vs_Cluster_0
KEGG-MEDICUS-REFERENCE-GLYCOGEN-BIOSYNTHESIS	0.0120799	0.0192556	0.757	0.731	1	Cluster_10_vs_Cluster_0
KEGG-MEDICUS-VARIANT-MUTATION-CAUSED-ABERRANT-ATXN1-TO-RORA-MEDIATED-TRANSCRIPTION	0.0127591	-0.0157122	0.742	0.749	1	Cluster_10_vs_Cluster_0
KEGG-MEDICUS-VARIANT-MUTATION-CAUSED-ABERRANT-ABETA-TO-TRANSPORT-OF-CALCIUM	0.0138444	-0.0137711	0.996	0.999	1	Cluster_10_vs_Cluster_0
KEGG-MEDICUS-REFERENCE-NOD-NFKB-SIGNALING-PATHWAY	0.0144589	-0.0117597	0.992	0.996	1	Cluster_10_vs_Cluster_0
KEGG-MEDICUS-PATHOGEN-SHIGELLA-OSPF-TO-TLR2-4-MAPK-SIGNALING-PATHWAY	0.0152158	-0.0164467	0.895	0.904	1	Cluster_10_vs_Cluster_0
KEGG-MEDICUS-REFERENCE-ATR-P21-CELL-CYCLE-G2-M	0.0156701	0.0050998	0.906	0.889	1	Cluster_10_vs_Cluster_0
KEGG-MEDICUS-REFERENCE-GPCR-PLCB-ITPR-SIGNALING-PATHWAY	0.016129	-0.00392853	1	1	1	Cluster_10_vs_Cluster_0
KEGG-MEDICUS-REFERENCE-ATR-SIGNALING	0.016564	0.00693801	0.932	0.93	1	Cluster_10_vs_Cluster_0
KEGG-MEDICUS-PATHOGEN-EBV-EBNA3C-TO-CELL-CYCLE-G1-S	0.017594	0.00935048	0.958	0.949	1	Cluster_10_vs_Cluster_0
KEGG-MEDICUS-REFERENCE-FGF-FGFR-RAS-ERK-SIGNALING-PATHWAY	0.0177022	-0.0060632	1	1	1	Cluster_10_vs_Cluster_0
KEGG-MEDICUS-REFERENCE-UREA-CYCLE	0.0184854	-0.00985307	0.559	0.58	1	Cluster_10_vs_Cluster_0
KEGG-MEDICUS-VARIANT-BCR-ABL-FUSION-KINASE-TO-PI3K-SIGNALING-PATHWAY	0.0187787	0.0095201	0.974	0.968	1	Cluster_10_vs_Cluster_0
KEGG-MEDICUS-REFERENCE-ITGA-B-RHOGEF-RHOA-SIGNALING-PATHWAY	0.0195401	0.00411497	1	1	1	Cluster_10_vs_Cluster_0
KEGG-MEDICUS-REFERENCE-MODIFYING-OF-CONDENSIN-II-SUBUNITS	0.0198261	-0.0081589	0.598	0.624	1	Cluster_10_vs_Cluster_0
KEGG-MEDICUS-ENV-FACTOR-NNK-NNN-TO-PI3K-SIGNALING-PATHWAY-N01339	0.0207265	0.00892857	0.964	0.964	1	Cluster_10_vs_Cluster_0
KEGG-MEDICUS-REFERENCE-RAD51-DSDNA-DESTABILIZATION	0.0213491	0.00755908	0.886	0.891	1	Cluster_10_vs_Cluster_0
KEGG-MEDICUS-REFERENCE-HEDGEHOG-SIGNALING-PATHWAY	0.0219232	-0.00622231	0.774	0.772	1	Cluster_10_vs_Cluster_0
KEGG-MEDICUS-VARIANT-MLL-ENL-FUSION-TO-TRANSCRIPTIONAL-ACTIVATION	0.0223874	-0.00594202	0.871	0.881	1	Cluster_10_vs_Cluster_0
KEGG-MEDICUS-ENV-FACTOR-PHIP-TO-DNA-ADDUCTS	0.0226794	-0.0119674	0.693	0.699	1	Cluster_10_vs_Cluster_0
KEGG-MEDICUS-PATHOGEN-SARS-COV-2-S-TO-CLASSICAL-PATHWAY-OF-COMPLEMENT-CASCADE	0.0228814	0.014882	0.549	0.532	1	Cluster_10_vs_Cluster_0
KEGG-MEDICUS-PATHOGEN-HCMV-US27-TO-CXCR4-GNB-G-PLCB-PKC-SIGNALING-PATHWAY	0.0232504	-0.0109192	0.976	0.987	1	Cluster_10_vs_Cluster_0
KEGG-MEDICUS-REFERENCE-EREG-EGFR-RAS-ERK-SIGNALING-PATHWAY	0.0237885	-0.0110349	1	1	1	Cluster_10_vs_Cluster_0
KEGG-MEDICUS-REFERENCE-REGULATION-OF-GF-RTK-RAS-ERK-SIGNALING-PATHWAY-ADAPTOR-PROTEINS	0.0242783	-0.00973813	0.984	0.993	1	Cluster_10_vs_Cluster_0
KEGG-MEDICUS-VARIANT-MUTATION-INACTIVATED-ATXN3-TO-AUTOPHAGY-VESICLE-NUCLEATION	0.025195	0.0093142	0.861	0.824	1	Cluster_10_vs_Cluster_0
KEGG-MEDICUS-VARIANT-CYP11B1-CYP11B2-FUSION-TO-ACTH-CORTISOL-SIGNALING-PATHWAY	0.0259643	0.00551304	0.999	1	1	Cluster_10_vs_Cluster_0
KEGG-MEDICUS-REFERENCE-DERMATAN-SULFATE-DEGRADATION	0.0298839	-0.0074962	0.793	0.805	1	Cluster_10_vs_Cluster_0
KEGG-MEDICUS-REFERENCE-MEMBRANE-INITIATED-PROGESTERONE-SIGNALING-PATHWAY	0.032697	0.0100804	0.917	0.914	1	Cluster_10_vs_Cluster_0
KEGG-MEDICUS-REFERENCE-BMP-SIGNALING-PATHWAY	0.0327694	0.00535658	0.952	0.941	1	Cluster_10_vs_Cluster_0
KEGG-MEDICUS-REFERENCE-ELECTRON-TRANSFER-IN-COMPLEX-III	0.0331381	-0.00986377	1	1	1	Cluster_10_vs_Cluster_0
KEGG-MEDICUS-REFERENCE-P16-CELL-CYCLE-G1-S	0.0336414	0.00765877	0.963	0.957	1	Cluster_10_vs_Cluster_0
KEGG-MEDICUS-REFERENCE-CCR2-GNB-G-PI3K-NFKB-SIGNALING-PATHWAY	0.0338541	0.00457513	1	1	1	Cluster_10_vs_Cluster_0
KEGG-MEDICUS-PATHOGEN-KSHV-LANA-TO-WNT-SIGNALING-PATHWAY	0.0341055	0.00988767	0.901	0.882	1	Cluster_10_vs_Cluster_0
KEGG-MEDICUS-VARIANT-DUPLICATION-OR-MUTATION-ACTIVATED-FLT3-TO-RAS-PI3K-SIGNALING-PATHWAY	0.0349704	0.00636174	0.998	0.999	1	Cluster_10_vs_Cluster_0
KEGG-MEDICUS-REFERENCE-ACTH-CORTISOL-SIGNALING-PATHWAY	0.0362588	0.00503634	0.999	1	1	Cluster_10_vs_Cluster_0
KEGG-MEDICUS-VARIANT-MUTATION-CAUSED-ABERRANT-HTT-TO-REST-MEDIATED-TRANSCRIPTIONAL-REPRESSION	0.0364694	0.00645223	0.923	0.898	1	Cluster_10_vs_Cluster_0
KEGG-MEDICUS-ENV-FACTOR-TCDD-TO-AHR-SIGNALING-PATHWAY	0.0367329	0.00522065	1	1	1	Cluster_10_vs_Cluster_0
KEGG-MEDICUS-REFERENCE-AUTOPHAGOSOME-AND-LYSOSOME-FUSION-TETHERING-FACTOR-GRASP55	0.0395551	-0.00830332	0.96	0.947	1	Cluster_10_vs_Cluster_0
KEGG-MEDICUS-REFERENCE-KEAP1-NRF2-SIGNALING-PATHWAY	0.040766	0.00479703	1	1	1	Cluster_10_vs_Cluster_0
KEGG-MEDICUS-REFERENCE-P300-P21-CELL-CYCLE-G1-S	0.0415486	0.00598726	0.996	0.994	1	Cluster_10_vs_Cluster_0
KEGG-MEDICUS-VARIANT-MUTATION-CAUSED-ABERRANT-SNCA-TO-VGCC-CA2-APOPTOTIC-PATHWAY	0.0430563	-0.0113348	0.999	0.999	1	Cluster_10_vs_Cluster_0
KEGG-MEDICUS-VARIANT-MUTATION-INACTIVATED-RASD1-TO-CRHR-PKA-ACTH-SIGNALING-PATHWAY	0.0435941	0.00460466	1	1	1	Cluster_10_vs_Cluster_0
KEGG-MEDICUS-VARIANT-MUTATION-CAUSED-ABERRANT-ABETA-TO-VGCC-CA2-APOPTOTIC-PATHWAY-N01006	0.0450081	-0.0137156	0.998	0.999	1	Cluster_10_vs_Cluster_0
KEGG-MEDICUS-VARIANT-MUTATION-INACTIVATED-SIGMAR1-TO-CA2-APOPTOTIC-PATHWAY	0.0453351	-0.0111566	0.998	0.999	1	Cluster_10_vs_Cluster_0
KEGG-MEDICUS-REFERENCE-ANGII-AT1R-NOX2-SIGNALING-PATHWAY	0.0475895	0.00565542	1	0.992	1	Cluster_10_vs_Cluster_0
KEGG-MEDICUS-VARIANT-IGF2-OVEREXPRESSION-TO-RAS-ERK-SIGNALING-PATHWAY	0.0484049	-0.00962528	1	1	1	Cluster_10_vs_Cluster_0
KEGG-MEDICUS-REFERENCE-TIGHT-JUNCTION-ACTIN-SIGNALING-PATHWAY	0.0486731	0.00533484	1	1	1	Cluster_10_vs_Cluster_0
KEGG-MEDICUS-REFERENCE-IGF-IGF1R-RAS-ERK-SIGNALING-PATHWAY	0.0502431	-0.00886529	1	1	1	Cluster_10_vs_Cluster_0
KEGG-MEDICUS-REFERENCE-FLT3LG-FLT3-RAS-PI3K-SIGNALING-PATHWAY	0.0503736	0.00600507	0.998	1	1	Cluster_10_vs_Cluster_0
KEGG-MEDICUS-REFERENCE-EGF-EGFR-PI3K-NFKB-SIGNALING-PATHWAY	0.0506047	-0.00659935	0.998	0.999	1	Cluster_10_vs_Cluster_0
KEGG-MEDICUS-VARIANT-SCRAPIE-CONFORMATION-PRPSC-TO-MGLUR5-CA2-APOPTOTIC-PATHWAY	0.0524351	-0.00854148	1	1	1	Cluster_10_vs_Cluster_0
KEGG-MEDICUS-REFERENCE-REGULATION-OF-GF-RTK-RAS-ERK-SIGNALING-SPRED-AND-NF1	0.0566956	0.00855457	0.851	0.834	1	Cluster_10_vs_Cluster_0
KEGG-MEDICUS-VARIANT-AMPLIFIED-REL-TO-TRANSCRIPTION	0.0570594	0.0107685	0.977	0.98	1	Cluster_10_vs_Cluster_0
KEGG-MEDICUS-REFERENCE-EGF-EGFR-RAS-RALGDS-SIGNALING-PATHWAY	0.0588891	0.00717533	0.996	0.997	1	Cluster_10_vs_Cluster_0
KEGG-MEDICUS-REFERENCE-CXCR4-GNAI-PI3K-BAD-SIGNALING-PATHWAY	0.0589141	-0.00813994	1	1	1	Cluster_10_vs_Cluster_0
KEGG-MEDICUS-VARIANT-MUTATION-ACTIVATED-GRM1-TO-MGLUR1-TRPC3-SIGNALING-PATHWAY	0.0600887	0.00699971	0.966	0.963	1	Cluster_10_vs_Cluster_0
KEGG-MEDICUS-REFERENCE-EGF-EGFR-RAS-RASSF1-SIGNALING-PATHWAY	0.0601283	-0.0106427	0.998	0.999	1	Cluster_10_vs_Cluster_0
KEGG-MEDICUS-VARIANT-MUTATION-ACTIVATED-GNAS-TO-ACTH-CORTISOL-SIGNALING-PATHWAY	0.0604999	0.00481567	0.999	1	1	Cluster_10_vs_Cluster_0
KEGG-MEDICUS-REFERENCE-CDC25-CELL-CYCLE-G2-M	0.0612829	0.00328595	0.886	0.867	1	Cluster_10_vs_Cluster_0
KEGG-MEDICUS-REFERENCE-TNF-P38-SIGNALING-PATHWAY	0.062596	0.00527482	1	1	1	Cluster_10_vs_Cluster_0
KEGG-MEDICUS-REFERENCE-CGAS-STING-SIGNALING-PATHWAY	0.066715	-0.0182352	0.689	0.688	1	Cluster_10_vs_Cluster_0
KEGG-MEDICUS-REFERENCE-HORMONE-LIKE-CYTOKINE-TO-JAK-STAT-SIGNALING-PATHWAY	0.0667544	0.00396044	0.997	0.998	1	Cluster_10_vs_Cluster_0
KEGG-MEDICUS-REFERENCE-CX3CR1-GNAI-AC-PKA-SIGNALING-PATHWAY	0.0678094	0.00537809	0.999	1	1	Cluster_10_vs_Cluster_0
KEGG-MEDICUS-REFERENCE-TSH-DUOX2-TG-SIGNALING-PATHWAY	0.0679315	-0.00557545	0.989	0.991	1	Cluster_10_vs_Cluster_0
KEGG-MEDICUS-VARIANT-MUTATION-CAUSED-ABERRANT-PSEN1-TO-MGLUR5-CA2-APOPTOTIC-PATHWAY	0.0681947	-0.0102035	0.998	0.999	1	Cluster_10_vs_Cluster_0
KEGG-MEDICUS-REFERENCE-HGF-MET-PI3K-SIGNALING-PATHWAY	0.0684965	0.00525485	0.944	0.942	1	Cluster_10_vs_Cluster_0
KEGG-MEDICUS-VARIANT-MUTATION-ACTIVATED-EGFR-TO-PI3K-SIGNALING-PATHWAY	0.0704217	0.00728611	0.904	0.896	1	Cluster_10_vs_Cluster_0
KEGG-MEDICUS-VARIANT-MUTATION-INACTIVATED-PRKCG-TO-MGLUR1-TRPC3-SIGNALING-PATHWAY	0.0709548	0.00648666	0.972	0.967	1	Cluster_10_vs_Cluster_0
KEGG-MEDICUS-VARIANT-MUTATION-CAUSED-ABERRANT-ABETA-TO-IRE1A-JNK-SIGNALING-PATHWAY	0.0710112	0.00675672	0.84	0.813	1	Cluster_10_vs_Cluster_0
KEGG-MEDICUS-VARIANT-DELETED-DMD-TO-DYSTROPHIN-ASSOCIATED-PROTEIN-COMPLEX	0.0721541	0.00558361	1	1	1	Cluster_10_vs_Cluster_0
KEGG-MEDICUS-REFERENCE-CREATINE-PATHWAY	0.0733076	-0.00763478	0.515	0.53	1	Cluster_10_vs_Cluster_0
KEGG-MEDICUS-REFERENCE-ACH-CHRN-RAS-ERK-SIGNALING-PATHWAY	0.0742217	0.00466946	1	0.999	1	Cluster_10_vs_Cluster_0
KEGG-MEDICUS-REFERENCE-VALINE-DEGRADATION	0.0781294	0.00769294	0.92	0.932	1	Cluster_10_vs_Cluster_0
KEGG-MEDICUS-REFERENCE-CHOLESTEROL-BIOSYNTHESIS	0.0802604	0.00938172	0.96	0.97	1	Cluster_10_vs_Cluster_0
KEGG-MEDICUS-VARIANT-MUTATION-CAUSED-ABERRANT-HTT-TO-ELECTRON-TRANSFER-IN-COMPLEX-III	0.080285	-0.00795296	1	1	1	Cluster_10_vs_Cluster_0
KEGG-MEDICUS-VARIANT-MUTATION-CAUSED-ABERRANT-SPTBN2-TO-MGLUR1-TRPC3-SIGNALING-PATHWAY	0.0814876	0.00586741	0.971	0.968	1	Cluster_10_vs_Cluster_0
KEGG-MEDICUS-PATHOGEN-HCMV-US28-TO-GNA12-13-RHO-SIGNALING-PATHWAY	0.0815221	-0.00841603	1	1	1	Cluster_10_vs_Cluster_0
KEGG-MEDICUS-ENV-FACTOR-NICOTINE-NNK-TO-CAMP-SIGNALING-PATHWAY	0.0854026	0.00557711	0.991	0.992	1	Cluster_10_vs_Cluster_0
KEGG-MEDICUS-REFERENCE-REGULATION-OF-GF-RTK-RAS-ERK-SIGNALING-PTP	0.0859656	-0.00538332	1	1	1	Cluster_10_vs_Cluster_0
KEGG-MEDICUS-VARIANT-AMPLIFIED-MDM2-TO-P21-CELL-CYCLE-G1-S	0.0888725	0.00554905	0.984	0.983	1	Cluster_10_vs_Cluster_0
KEGG-MEDICUS-REFERENCE-INACTIVATION-OF-CONDENSIN-I	0.0895768	0.00410106	0.808	0.778	1	Cluster_10_vs_Cluster_0
KEGG-MEDICUS-VARIANT-MUTATION-ACTIVATED-PRKACA-TO-ACTH-CORTISOL-SIGNALING-PATHWAY	0.0930717	0.00634281	0.992	0.994	1	Cluster_10_vs_Cluster_0
KEGG-MEDICUS-PATHOGEN-EBV-LMP1-TO-NFKB-SIGNALING-PATHWAY	0.0961812	-0.00729892	0.996	0.998	1	Cluster_10_vs_Cluster_0
KEGG-MEDICUS-REFERENCE-N-GLYCAN-PRECURSOR-BIOSYNTHESIS-ALG7-TO-ALG11	0.098822	0.00472198	0.767	0.74	1	Cluster_10_vs_Cluster_0
KEGG-MEDICUS-REFERENCE-HOMOLOGOUS-RECOMBINATION	0.104265	0.00303515	0.999	1	1	Cluster_10_vs_Cluster_0
KEGG-MEDICUS-PATHOGEN-HCMV-UL33-TO-GNAI-AC-PKA-SIGNALING-PATHWAY	0.104874	0.00400386	1	1	1	Cluster_10_vs_Cluster_0
KEGG-MEDICUS-VARIANT-MUTATION-ACTIVATED-MET-TO-PI3K-SIGNALING-PATHWAY	0.104972	0.00554784	0.928	0.928	1	Cluster_10_vs_Cluster_0
KEGG-MEDICUS-REFERENCE-MACHR-CA2-APOPTOTIC-PATHWAY	0.105626	-0.0073428	1	1	1	Cluster_10_vs_Cluster_0
KEGG-MEDICUS-REFERENCE-AUTOPHAGY-VESICLE-NUCLEATION-ELONGATION-MATURATION-PI3P-SYNTHESIS-BY-PI3KC3-C1	0.106885	0.00641819	0.957	0.959	1	Cluster_10_vs_Cluster_0
KEGG-MEDICUS-REFERENCE-LESION-BYPASS-BY-TLS-AND-DSB-FORMATION	0.107556	-0.00355318	0.99	0.993	1	Cluster_10_vs_Cluster_0
KEGG-MEDICUS-VARIANT-MUTATION-ACTIVATED-KIT-TO-PI3K-SIGNALING-PATHWAY	0.110579	0.00503705	0.916	0.911	1	Cluster_10_vs_Cluster_0
KEGG-MEDICUS-REFERENCE-AREG-EGFR-RAS-ERK-SIGNALING-PATHWAY	0.111483	-0.00824558	1	1	1	Cluster_10_vs_Cluster_0
KEGG-MEDICUS-REFERENCE-FLCN-MTORC1-SIGNALING-PATHWAY	0.111587	0.0044355	0.968	0.963	1	Cluster_10_vs_Cluster_0
KEGG-MEDICUS-ENV-FACTOR-METALS-TO-NFKB-SIGNALING-PATHWAY	0.112679	-0.005408	0.998	0.999	1	Cluster_10_vs_Cluster_0
KEGG-MEDICUS-REFERENCE-NUCLEAR-INITIATED-ESTROGEN-SIGNALING-PATHWAY	0.115179	0.00563095	0.998	0.994	1	Cluster_10_vs_Cluster_0
KEGG-MEDICUS-REFERENCE-TESTOSTERONE-BIOSYNTHESIS	0.115768	-0.00468076	0.693	0.708	1	Cluster_10_vs_Cluster_0
KEGG-MEDICUS-REFERENCE-PLASMIN-MEDIATED-ACTIVATION-OF-LATENT-TGF-BETA	0.115885	-0.00499216	0.904	0.903	1	Cluster_10_vs_Cluster_0
KEGG-MEDICUS-REFERENCE-NOTCH-LIGAND-UBIQUITYLATION	0.119764	-0.00322697	0.744	0.764	1	Cluster_10_vs_Cluster_0
KEGG-MEDICUS-ENV-FACTOR-ARSENIC-TO-ELECTRON-TRANSFER-IN-COMPLEX-IV	0.121497	-0.00117868	1	1	1	Cluster_10_vs_Cluster_0
KEGG-MEDICUS-REFERENCE-AUTOPHAGY-VESICLE-NUCLEATION-ELONGATION-MATURATION-SEQUESTOSOME-1-LIKE-RECEPTOR	0.126323	0.00617136	1	1	1	Cluster_10_vs_Cluster_0
KEGG-MEDICUS-REFERENCE-ACTIVATION-OF-PRC2.2-BY-UBIQUITINATION-OF-H2AK119-IN-GERMLINE-GENES	0.127802	0.00369402	1	1	1	Cluster_10_vs_Cluster_0
KEGG-MEDICUS-VARIANT-MUTATION-INACTIVATED-FGF8-TO-RAS-ERK-SIGNALING-PATHWAY	0.127896	-0.00685521	1	1	1	Cluster_10_vs_Cluster_0
KEGG-MEDICUS-PATHOGEN-HIV-GP120-TO-CXCR4-GNAI-PI3K-BAD-SIGNALING-PATHWAY	0.134777	-0.00623285	1	1	1	Cluster_10_vs_Cluster_0
KEGG-MEDICUS-REFERENCE-BLOOD-GROUP-H-O-ANTIGEN-TYPE-2-BIOSYNTHESIS	0.135784	-0.00960587	0.784	0.779	1	Cluster_10_vs_Cluster_0
KEGG-MEDICUS-VARIANT-EML4-ALK-FUSION-KINASE-TO-PI3K-SIGNALING-PATHWAY	0.138934	0.0051672	0.919	0.912	1	Cluster_10_vs_Cluster_0
KEGG-MEDICUS-REFERENCE-WNT-SIGNALING-MODULATION-WNT-ACYLATION	0.141654	-0.00273074	0.818	0.833	1	Cluster_10_vs_Cluster_0
KEGG-MEDICUS-REFERENCE-EGF-ERBB2-RAS-ERK-SIGNALING-PATHWAY	0.143106	-0.00667798	1	1	1	Cluster_10_vs_Cluster_0
KEGG-MEDICUS-VARIANT-MUTATION-INACTIVATED-FGF17-TO-RAS-ERK-SIGNALING-PATHWAY	0.144668	-0.00651005	1	1	1	Cluster_10_vs_Cluster_0
KEGG-MEDICUS-REFERENCE-BLOOD-GROUP-H-O-ANTIGEN-TYPE-1-BIOSYNTHESIS	0.144733	-0.00761296	0.504	0.512	1	Cluster_10_vs_Cluster_0
KEGG-MEDICUS-REFERENCE-EGF-EGFR-PI3K-SIGNALING-PATHWAY	0.145531	0.00489233	0.914	0.911	1	Cluster_10_vs_Cluster_0
KEGG-MEDICUS-VARIANT-EGFR-OVEREXPRESSION-TO-PI3K-SIGNALING-PATHWAY	0.145596	0.0052733	0.934	0.938	1	Cluster_10_vs_Cluster_0
KEGG-MEDICUS-PATHOGEN-HCMV-US28-TO-GNAI-AC-PKA-SIGNALING-PATHWAY	0.148285	-0.00357883	0.999	1	1	Cluster_10_vs_Cluster_0
KEGG-MEDICUS-REFERENCE-MDM2-P21-CELL-CYCLE-G1-S-N00066	0.151889	0.0045879	0.986	0.986	1	Cluster_10_vs_Cluster_0
KEGG-MEDICUS-VARIANT-AMPLIFIED-EGFR-TO-PI3K-SIGNALING-PATHWAY	0.15246	0.00713732	0.888	0.889	1	Cluster_10_vs_Cluster_0
KEGG-MEDICUS-VARIANT-MUTATION-INACTIVATED-PRKAR1A-TO-ACTH-CORTISOL-SIGNALING-PATHWAY	0.153075	0.00548076	0.998	0.999	1	Cluster_10_vs_Cluster_0
KEGG-MEDICUS-REFERENCE-TGFA-EGFR-RAS-ERK-SIGNALING-PATHWAY	0.156102	-0.00710255	1	1	1	Cluster_10_vs_Cluster_0
KEGG-MEDICUS-REFERENCE-DRD1-GNAS-AC-PKA-SIGNALING-PATHWAY	0.157675	0.00625713	0.999	0.999	1	Cluster_10_vs_Cluster_0
KEGG-MEDICUS-REFERENCE-SIALYL-LEWIS-X-ANTIGEN-BIOSYNTHESIS	0.16435	0.00455673	0.649	0.632	1	Cluster_10_vs_Cluster_0
KEGG-MEDICUS-REFERENCE-EGF-EGFR-RAS-PI3K-SIGNALING-PATHWAY	0.166596	0.00406822	0.998	0.999	1	Cluster_10_vs_Cluster_0
KEGG-MEDICUS-REFERENCE-BREAK-INDUCED-REPLICATION	0.171543	0.00303241	0.78	0.769	1	Cluster_10_vs_Cluster_0
KEGG-MEDICUS-REFERENCE-ACH-CHRN-PI3K-SIGNALING-PATHWAY	0.173715	0.00730413	0.887	0.882	1	Cluster_10_vs_Cluster_0
KEGG-MEDICUS-REFERENCE-TAC3-TACR3-PLC-PKC-SIGNALING-PATHWAY	0.17808	-0.00503559	0.983	0.985	1	Cluster_10_vs_Cluster_0
KEGG-MEDICUS-PATHOGEN-EBV-EBNA2-TO-RBP-JK-MEDIATED-TRANSCRIPTION	0.178411	0.0047433	0.942	0.934	1	Cluster_10_vs_Cluster_0
KEGG-MEDICUS-REFERENCE-TLR5-NFKB-SIGNALING-PATHWAY	0.17852	0.00335908	1	1	1	Cluster_10_vs_Cluster_0
KEGG-MEDICUS-REFERENCE-CA2-CAM-CAMK-SIGNALING-PATHWAY	0.179172	-0.00352638	1	1	1	Cluster_10_vs_Cluster_0
KEGG-MEDICUS-REFERENCE-TLR3-IRF3-SIGNALING-PATHWAY	0.183309	0.00752161	0.946	0.942	1	Cluster_10_vs_Cluster_0
KEGG-MEDICUS-VARIANT-MUTATION-CAUSED-ABERRANT-SOD1-TO-PERK-ATF4-SIGNALING-PATHWAY	0.184154	0.00753678	0.951	0.933	1	Cluster_10_vs_Cluster_0
KEGG-MEDICUS-VARIANT-MUTATION-INACTIVATED-DJ1-TO-FAS-JNK-SIGNALING-PATWHAY	0.184298	0.00451337	0.938	0.938	1	Cluster_10_vs_Cluster_0
KEGG-MEDICUS-REFERENCE-CENPE-INTERACTION-WITH-NDC80-COMPLEX	0.18524	-0.00451938	0.993	0.992	1	Cluster_10_vs_Cluster_0
KEGG-MEDICUS-ENV-FACTOR-DCE-TO-DNA-ADDUCTS	0.190975	0.00335318	0.999	0.999	1	Cluster_10_vs_Cluster_0
KEGG-MEDICUS-VARIANT-MUTATION-ACTIVATED-RET-TO-PI3K-SIGNALING-PATHWAY	0.191039	0.00590498	0.9	0.904	1	Cluster_10_vs_Cluster_0
KEGG-MEDICUS-REFERENCE-DNA-REPLICATION-LICENSING	0.191256	-0.00166914	0.98	0.98	1	Cluster_10_vs_Cluster_0
KEGG-MEDICUS-VARIANT-AMPLIFIED-PDGFR-TO-PI3K-SIGNALING-PATHWAY	0.192782	0.00582377	0.905	0.905	1	Cluster_10_vs_Cluster_0
KEGG-MEDICUS-VARIANT-MUTATION-CAUSED-ABERRANT-HTT-TO-MGLUR5-CA2-APOPTOTIC-PATHWAY	0.193555	0.00253694	1	1	1	Cluster_10_vs_Cluster_0
KEGG-MEDICUS-REFERENCE-PRE-IC-FORMATION	0.1954	0.00215009	0.996	0.995	1	Cluster_10_vs_Cluster_0
KEGG-MEDICUS-REFERENCE-TRH-TRHR-PLCB-PKC-SIGNALING-PATHWAY	0.19675	-0.00384572	0.99	0.989	1	Cluster_10_vs_Cluster_0
KEGG-MEDICUS-REFERENCE-REGULATION-OF-GF-RTK-RAS-ERK-SIGNALING-RASGAP	0.200171	0.00566588	0.901	0.898	1	Cluster_10_vs_Cluster_0
KEGG-MEDICUS-PATHOGEN-SARS-COV-2-S-N-TO-LECTIN-PATHWAY-OF-COAGULATION-CASCADE	0.201904	-0.00132952	0.998	0.999	1	Cluster_10_vs_Cluster_0
KEGG-MEDICUS-PATHOGEN-HTLV-1-P12-TO-ANTIGEN-PROCESSING-AND-PRESENTATION-BY-MHC-CLASS-I-MOLECULES	0.20299	0.00481663	1	1	1	Cluster_10_vs_Cluster_0
KEGG-MEDICUS-VARIANT-EGF-OVEREXPRESSION-TO-RAS-ERK-SIGNALING-PATHWAY	0.205096	-0.0064822	1	1	1	Cluster_10_vs_Cluster_0
KEGG-MEDICUS-VARIANT-EGF-OVEREXPRESSION-TO-PI3K-SIGNALING-PATHWAY	0.206358	0.00666678	0.88	0.882	1	Cluster_10_vs_Cluster_0
KEGG-MEDICUS-REFERENCE-AUTOPHAGY-VESICLE-NUCLEATION-ELONGATION-MATURATION-LC3-II-FORMATION	0.208875	0.00273381	0.993	0.993	1	Cluster_10_vs_Cluster_0
KEGG-MEDICUS-REFERENCE-CA2-CAM-VGCC-RYR-SIGNALING-PATHWAY	0.210659	-0.00294097	1	0.999	1	Cluster_10_vs_Cluster_0
KEGG-MEDICUS-REFERENCE-PDGF-PDGFR-PI3K-SIGNALING-PATHWAY	0.21131	0.00310154	0.959	0.967	1	Cluster_10_vs_Cluster_0
KEGG-MEDICUS-VARIANT-MUTATION-ACTIVATED-KIT-TO-RAS-ERK-SIGNALING-PATHWAY	0.213017	-0.00629588	1	1	1	Cluster_10_vs_Cluster_0
KEGG-MEDICUS-REFERENCE-KITLG-KIT-RAS-ERK-SIGNALING-PATHWAY	0.213024	-0.00587226	1	1	1	Cluster_10_vs_Cluster_0
KEGG-MEDICUS-VARIANT-AMPLIFIED-FGFR-TO-RAS-ERK-SIGNALING-PATHWAY	0.214561	-0.00591496	1	1	1	Cluster_10_vs_Cluster_0
KEGG-MEDICUS-REFERENCE-ACTIVATION-OF-PRC2.2-BY-UBIQUITINATION-OF-H2AK119	0.221296	0.00303573	1	1	1	Cluster_10_vs_Cluster_0
KEGG-MEDICUS-REFERENCE-GATOR1-MTORC1-SIGNALING-PATHWAY	0.221394	0.00403806	0.944	0.951	1	Cluster_10_vs_Cluster_0
KEGG-MEDICUS-VARIANT-AMPLIFIED-MET-TO-PI3K-SIGNALING-PATHWAY	0.22181	0.0053529	0.917	0.922	1	Cluster_10_vs_Cluster_0
KEGG-MEDICUS-REFERENCE-LEWIS-X-ANTIGEN-BIOSYNTHESIS	0.222351	0.00505938	0.434	0.418	1	Cluster_10_vs_Cluster_0
KEGG-MEDICUS-REFERENCE-HEDGEHOG-SIGNALING-PATHWAY-HH-LIGAND-SECRETION	0.22378	-0.00938523	0.356	0.361	1	Cluster_10_vs_Cluster_0
KEGG-MEDICUS-VARIANT-MUTATION-CAUSED-ABERRANT-HTT-TO-TRANSPORT-OF-CALCIUM	0.224637	-0.00629075	1	1	1	Cluster_10_vs_Cluster_0
KEGG-MEDICUS-REFERENCE-EGF-EGFR-RAS-ERK-SIGNALING-PATHWAY	0.225143	-0.00592418	1	1	1	Cluster_10_vs_Cluster_0
KEGG-MEDICUS-REFERENCE-PDGF-PDGFR-RAS-ERK-SIGNALING-PATHWAY	0.22686	-0.00488854	1	1	1	Cluster_10_vs_Cluster_0
KEGG-MEDICUS-VARIANT-HRAS-OVEREXPRESSION-TO-ERK-SIGNALING-PATHWAY	0.230928	-0.00541094	0.985	0.979	1	Cluster_10_vs_Cluster_0
KEGG-MEDICUS-REFERENCE-SEROTONIN-METABOLISM	0.231224	-0.00764221	0.342	0.353	1	Cluster_10_vs_Cluster_0
KEGG-MEDICUS-PATHOGEN-KSHV-MIR1-2-TO-ANTIGEN-PROCESSING-AND-PRESENTATION-BY-MHC-CLASS-I-MOLECULES	0.232649	0.00538323	1	1	1	Cluster_10_vs_Cluster_0
KEGG-MEDICUS-PATHOGEN-HIV-NEF-TO-TNF-NFKB-SIGNALING-PATHWAY	0.235289	-0.00400124	0.999	0.999	1	Cluster_10_vs_Cluster_0
KEGG-MEDICUS-PATHOGEN-HCMV-GB-TO-PDGFR-RAS-ERK-SIGNALING-PATHWAY	0.236139	-0.00554831	1	1	1	Cluster_10_vs_Cluster_0
KEGG-MEDICUS-REFERENCE-KISS1-KISS1R-PLCB-PKC-SIGNALING-PATHWAY	0.236441	-0.00353478	0.988	0.988	1	Cluster_10_vs_Cluster_0
KEGG-MEDICUS-PATHOGEN-HCMV-UL33-TO-GNAQ-PLCB-G-CALCINEURIN-SIGNALING-PATHWAY	0.241646	0.00514795	0.921	0.914	1	Cluster_10_vs_Cluster_0
KEGG-MEDICUS-PATHOGEN-KSHV-MIR2-TO-CELL-SURFACE-MOLECULE-ENDOCYTOSIS	0.244927	0.00672067	0.971	0.97	1	Cluster_10_vs_Cluster_0
KEGG-MEDICUS-REFERENCE-KITLG-KIT-PI3K-SIGNALING-PATHWAY	0.247863	0.00330048	0.951	0.955	1	Cluster_10_vs_Cluster_0
KEGG-MEDICUS-PATHOGEN-SALMONELLA-SOPE-TO-RAC-SIGNALING-PATHWAY	0.25338	0.00504024	1	1	1	Cluster_10_vs_Cluster_0
KEGG-MEDICUS-VARIANT-AMPLIFIED-PDGFR-TO-RAS-ERK-SIGNALING-PATHWAY	0.253943	-0.00573226	1	1	1	Cluster_10_vs_Cluster_0
KEGG-MEDICUS-REFERENCE-EP-NE-ADRB-CAMP-SIGNALING-PATHWAY	0.255654	0.00381702	0.991	0.993	1	Cluster_10_vs_Cluster_0
KEGG-MEDICUS-REFERENCE-PKA-HOLOENZYME	0.260386	0.00651489	0.952	0.962	1	Cluster_10_vs_Cluster_0
KEGG-MEDICUS-VARIANT-AMPLIFIED-FGFR-TO-PI3K-SIGNALING-PATHWAY	0.260705	0.00418241	0.921	0.92	1	Cluster_10_vs_Cluster_0
KEGG-MEDICUS-VARIANT-MET-OVEREXPRESSION-TO-RAS-ERK-SIGNALING-PATHWAY	0.262843	-0.00623614	1	1	1	Cluster_10_vs_Cluster_0
KEGG-MEDICUS-REFERENCE-CA2-PLCD-ITPR-SIGNALING-PATHWAY	0.270406	0.00487914	0.763	0.753	1	Cluster_10_vs_Cluster_0
KEGG-MEDICUS-REFERENCE-TGF-BETA-SIGNALING-PATHWAY	0.272988	0.00339468	0.967	0.973	1	Cluster_10_vs_Cluster_0
KEGG-MEDICUS-PATHOGEN-HSV-GD-TO-HVEM-NFKB-SIGNALING-PATHWAY	0.279502	0.00657466	0.998	0.999	1	Cluster_10_vs_Cluster_0
KEGG-MEDICUS-REFERENCE-CA2-ENTRY-LIGAND-GATED-CA2-CHANNEL	0.283212	-0.00617745	0.842	0.836	1	Cluster_10_vs_Cluster_0
KEGG-MEDICUS-VARIANT-MUTATION-CAUSED-ABERRANT-ABETA-TO-AGE-RAGE-SIGNALING-PATHWAY	0.284785	0.00221219	0.997	0.996	1	Cluster_10_vs_Cluster_0
KEGG-MEDICUS-REFERENCE-PDL-PD1-SHP-PI3K-SIGNALING-PATHWAY	0.286197	0.00529473	0.976	0.98	1	Cluster_10_vs_Cluster_0
KEGG-MEDICUS-VARIANT-MUTATION-INACTIVATED-PDE11A-PDE8B-TO-ACTH-CORTISOL-SIGNALING-PATHWAY	0.287606	0.00381411	0.998	0.999	1	Cluster_10_vs_Cluster_0
KEGG-MEDICUS-VARIANT-EWSR1-WT1-FUSION-TO-TRANSCRIPTIONAL-ACTIVATION	0.288054	-0.00338716	0.439	0.452	1	Cluster_10_vs_Cluster_0
KEGG-MEDICUS-VARIANT-MUTATION-ACTIVATED-MET-TO-RAS-ERK-SIGNALING-PATHWAY	0.289746	-0.00569678	1	1	1	Cluster_10_vs_Cluster_0
KEGG-MEDICUS-PATHOGEN-HCMV-UL33-TO-GNB-G-RHO-SIGNALING-PATHWAY	0.292497	-0.00275635	1	1	1	Cluster_10_vs_Cluster_0
KEGG-MEDICUS-REFERENCE-MGLUR5-CA2-APOPTOTIC-PATHWAY	0.294093	0.00196638	1	1	1	Cluster_10_vs_Cluster_0
KEGG-MEDICUS-VARIANT-OLIGOMERIC-CONFORMATION-PRPC-TO-ANTEROGRADE-AXONAL-TRANSPORT	0.297389	0.00349672	0.993	0.986	1	Cluster_10_vs_Cluster_0
KEGG-MEDICUS-REFERENCE-LECTIN-PATHWAY-OF-COAGULATION-CASCADE-PROTHROMBIN-TO-THROMBIN	0.299138	-0.000732616	0.998	0.999	1	Cluster_10_vs_Cluster_0
KEGG-MEDICUS-REFERENCE-N-GLYCAN-PRECURSOR-BIOSYNTHESIS-GLC-6P-TO-MAN-P-DOL	0.301079	0.00366466	0.918	0.904	1	Cluster_10_vs_Cluster_0
KEGG-MEDICUS-VARIANT-AMPLIFIED-EGFR-TO-RAS-ERK-SIGNALING-PATHWAY	0.304033	-0.00601962	1	1	1	Cluster_10_vs_Cluster_0
KEGG-MEDICUS-REFERENCE-NOTCH-MESP2-SIGNALING	0.312334	-0.00438797	0.861	0.879	1	Cluster_10_vs_Cluster_0
KEGG-MEDICUS-VARIANT-LOSS-OF-RASSF1-TO-RAS-RASSF1-SIGNALING-PATHWAY	0.313934	-0.00737553	0.964	0.971	1	Cluster_10_vs_Cluster_0
KEGG-MEDICUS-REFERENCE-GLYCOSAMINOGLYCAN-BIOSYNTHESIS-LINKAGE-TETRASACCHARIDE	0.320704	0.00360887	0.656	0.643	1	Cluster_10_vs_Cluster_0
KEGG-MEDICUS-REFERENCE-COHESIN-DISSOCIATION-IN-PROPHASE	0.323668	0.00188522	0.989	0.993	1	Cluster_10_vs_Cluster_0
KEGG-MEDICUS-REFERENCE-PRNP-PI3K-NOX2-SIGNALING-PATHWAY	0.327699	0.00139849	1	1	1	Cluster_10_vs_Cluster_0
KEGG-MEDICUS-VARIANT-MUTATION-CAUSED-ABERRANT-ABETA-TO-MACHR-CA2-APOPTOTIC-PATHWAY	0.328527	-0.00567893	1	1	1	Cluster_10_vs_Cluster_0
KEGG-MEDICUS-REFERENCE-TNF-JNK-SIGNALING-PATHWAY	0.331055	-0.0030054	1	1	1	Cluster_10_vs_Cluster_0
KEGG-MEDICUS-REFERENCE-HEPARAN-SULFATE-BIOSYNTHESIS	0.333788	0.00419111	0.833	0.844	1	Cluster_10_vs_Cluster_0
KEGG-MEDICUS-VARIANT-MUTATION-ACTIVATED-EGFR-TO-RAS-ERK-SIGNALING-PATHWAY	0.334067	-0.0054565	1	1	1	Cluster_10_vs_Cluster_0
KEGG-MEDICUS-REFERENCE-NON-CANONICAL-INFLAMMASOME-SIGNALING-PATHWAY	0.336132	0.00427142	0.998	1	1	Cluster_10_vs_Cluster_0
KEGG-MEDICUS-REFERENCE-STEROID-HORMONE-BIOSYNTHESIS-PROGESTERONE-TO-CORTISOL-CORTISONE	0.345306	-0.00540811	0.347	0.354	1	Cluster_10_vs_Cluster_0
KEGG-MEDICUS-VARIANT-BCR-ABL-FUSION-KINASE-TO-RAS-ERK-SIGNALING-PATHWAY	0.345657	-0.00543859	1	1	1	Cluster_10_vs_Cluster_0
KEGG-MEDICUS-REFERENCE-MANNOSE-TYPE-O-GLYCAN-BIOSYNTHESIS-POMT-TO-POMK	0.348282	-0.00566971	0.561	0.565	1	Cluster_10_vs_Cluster_0
KEGG-MEDICUS-VARIANT-MUTATION-CAUSED-ABERRANT-PSEN1-TO-ANTEROGRADE-AXONAL-TRANSPORT	0.349751	0.0031642	0.958	0.95	1	Cluster_10_vs_Cluster_0
KEGG-MEDICUS-VARIANT-MUTATION-CAUSED-ABERRANT-TUBA4A-TO-RETROGRADE-AXONAL-TRANSPORT	0.351596	0.00106471	0.996	0.997	1	Cluster_10_vs_Cluster_0
KEGG-MEDICUS-REFERENCE-MITOCHONDRIAL-COMPLEX-UCP1-IN-THERMOGENESIS	0.351644	-0.00747588	1	1	1	Cluster_10_vs_Cluster_0
KEGG-MEDICUS-REFERENCE-RELN-VLDLR-PI3K-SIGNALING-PATHWAY	0.352438	0.00143147	0.985	0.985	1	Cluster_10_vs_Cluster_0
KEGG-MEDICUS-REFERENCE-CA2-PYK2-RAS-ERK-SIGNALING-PATHWAY	0.352989	0.00205212	1	1	1	Cluster_10_vs_Cluster_0
KEGG-MEDICUS-REFERENCE-ITGA-B-TALIN-VINCULIN-SIGNALING-PATHWAY	0.35309	0.0012459	1	1	1	Cluster_10_vs_Cluster_0
KEGG-MEDICUS-REFERENCE-TRANSCRIPTIONAL-ACTIVATION-BY-ACETYLATION-OF-H3K27	0.358682	-6.35519e-05	0.99	0.986	1	Cluster_10_vs_Cluster_0
KEGG-MEDICUS-REFERENCE-STRAD-STK11-TSC-SIGNALING-PATHWAY	0.366453	-0.00470446	0.832	0.823	1	Cluster_10_vs_Cluster_0
KEGG-MEDICUS-REFERENCE-HGF-MET-RAS-ERK-SIGNALING-PATHWAY	0.367265	-0.00568473	1	1	1	Cluster_10_vs_Cluster_0
KEGG-MEDICUS-VARIANT-MUTATION-ACTIVATED-PI3K-TO-PI3K-SIGNALING-PATHWAY	0.370049	0.00311654	0.877	0.864	1	Cluster_10_vs_Cluster_0
KEGG-MEDICUS-REFERENCE-TSC1-2-MTORC1-SIGNALING-PATHWAY	0.37295	-0.00350597	0.923	0.922	1	Cluster_10_vs_Cluster_0
KEGG-MEDICUS-REFERENCE-TRAPPI-RAB1-SIGNALING-PATHWAY	0.377866	0.00154244	0.989	0.988	1	Cluster_10_vs_Cluster_0
KEGG-MEDICUS-VARIANT-ERBB2-OVEREXPRESSION-TO-PI3K-SIGNALING-PATHWAY	0.382493	0.00221944	0.95	0.956	1	Cluster_10_vs_Cluster_0
KEGG-MEDICUS-PATHOGEN-HPV-E6-TO-NOTCH-SIGNALING-PATHWAY-N00382	0.386632	0.00446183	0.989	0.988	1	Cluster_10_vs_Cluster_0
KEGG-MEDICUS-REFERENCE-GNRH-GNRHR-PLCB-PKC-SIGNALING-PATHWAY	0.388638	-0.0028471	1	0.999	1	Cluster_10_vs_Cluster_0
KEGG-MEDICUS-VARIANT-TGFA-OVEREXPRESSION-TO-PI3K-SIGNALING-PATHWAY	0.391793	0.00532624	0.879	0.886	1	Cluster_10_vs_Cluster_0
KEGG-MEDICUS-VARIANT-MUTATION-CAUSED-ABERRANT-HTT-TO-AUTOPHAGY-VESICLE-NUCLEATION	0.393984	0.00146396	0.839	0.821	1	Cluster_10_vs_Cluster_0
KEGG-MEDICUS-REFERENCE-THYROID-HORMONE-SIGNALING-PATHWAY	0.394087	0.00256762	0.89	0.856	1	Cluster_10_vs_Cluster_0
KEGG-MEDICUS-VARIANT-DAB1-OVEREXPRESSION-TO-RELN-VLDLR-PI3K-SIGNALING-PATHWAY	0.409933	0.00328772	0.913	0.913	1	Cluster_10_vs_Cluster_0
KEGG-MEDICUS-REFERENCE-NUCLEAR-EXPORT-OF-MRNA	0.413082	0.000454456	1	1	1	Cluster_10_vs_Cluster_0
KEGG-MEDICUS-REFERENCE-MYOSTATIN-SIGNALING-PATHWAY	0.414262	0.0029451	0.818	0.814	1	Cluster_10_vs_Cluster_0
KEGG-MEDICUS-ENV-FACTOR-BPA-TO-RAS-ERK-SIGNALING-PATHWAY	0.420542	0.00161881	0.989	0.99	1	Cluster_10_vs_Cluster_0
KEGG-MEDICUS-VARIANT-MUTATION-ACTIVATED-ITPR1-TO-MGLUR1-TRPC3-SIGNALING-PATHWAY	0.422285	0.00281927	0.942	0.933	1	Cluster_10_vs_Cluster_0
KEGG-MEDICUS-REFERENCE-LECTIN-PATHWAY-OF-COAGULATION-CASCADE-FIBRINOGEN-TO-FIBRIN	0.422574	-0.00204477	0.998	0.999	1	Cluster_10_vs_Cluster_0
KEGG-MEDICUS-REFERENCE-NODAL-SIGNALING-PATHWAY	0.424936	0.00259433	0.858	0.854	1	Cluster_10_vs_Cluster_0
KEGG-MEDICUS-REFERENCE-CONDENSIN-LOADING	0.43183	0.000875754	0.994	0.995	1	Cluster_10_vs_Cluster_0
KEGG-MEDICUS-REFERENCE-LPA-GNAQ-11-RHOA-SIGNALING-PATHWAY	0.43206	0.000902776	1	0.999	1	Cluster_10_vs_Cluster_0
KEGG-MEDICUS-VARIANT-SCRAPIE-CONFORMATION-PRPSC-TO-PERK-ATF4-SIGNALING-PATHWAY	0.435852	-0.00877497	0.94	0.93	1	Cluster_10_vs_Cluster_0
KEGG-MEDICUS-REFERENCE-VGCC-CA2-APOPTOTIC-PATHWAY	0.436512	-0.00245051	1	1	1	Cluster_10_vs_Cluster_0
KEGG-MEDICUS-REFERENCE-WNT-SIGNALING-MODULATION-LGR-RSPO	0.4649	-0.00239557	0.917	0.901	1	Cluster_10_vs_Cluster_0
KEGG-MEDICUS-PATHOGEN-HIV-GP120-TO-TNF-NFKB-SIGNALING-PATHWAY	0.471339	0.0019405	1	1	1	Cluster_10_vs_Cluster_0
KEGG-MEDICUS-VARIANT-MUTATION-INACTIVATED-P62-TO-PINK-PARKIN-MEDIATED-AUTOPHAGOSOME-FORMATION	0.472797	-0.00219538	0.996	0.994	1	Cluster_10_vs_Cluster_0
KEGG-MEDICUS-REFERENCE-TGFA-EGFR-PI3K-SIGNALING-PATHWAY	0.47402	0.00356519	0.896	0.909	1	Cluster_10_vs_Cluster_0
KEGG-MEDICUS-REFERENCE-HEPARAN-SULFATE-DEGRADATION	0.476263	9.948e-05	0.951	0.954	1	Cluster_10_vs_Cluster_0
KEGG-MEDICUS-VARIANT-AREG-OVEREXPRESSION-TO-PI3K-SIGNALING-PATHWAY	0.477022	0.00198944	0.937	0.937	1	Cluster_10_vs_Cluster_0
KEGG-MEDICUS-REFERENCE-AGE-RAGE-SIGNALING-PATHWAY	0.482037	0.000636715	0.995	0.995	1	Cluster_10_vs_Cluster_0
KEGG-MEDICUS-VARIANT-SCRAPIE-CONFORMATION-PRPSC-TO-PRNP-PI3K-NOX2-SIGNALING-PATHWAY	0.49371	0.00195808	1	1	1	Cluster_10_vs_Cluster_0
KEGG-MEDICUS-REFERENCE-NLRP3-INFLAMMASOME-SIGNALING-PATHWAY	0.493781	-0.00924263	0.998	0.998	1	Cluster_10_vs_Cluster_0
KEGG-MEDICUS-REFERENCE-ADRB3-UCP1-SIGNALING-PATHWAY	0.500417	0.000165223	1	1	1	Cluster_10_vs_Cluster_0
KEGG-MEDICUS-VARIANT-MUTATION-ACTIVATED-FGFR3-TO-RAS-ERK-SIGNALING-PATHWAY	0.502075	-0.00349185	1	1	1	Cluster_10_vs_Cluster_0
KEGG-MEDICUS-VARIANT-LRP6-OVEREXPRESSION-TO-WNT-SIGNALING-PATHWAY	0.503381	0.000627913	1	1	1	Cluster_10_vs_Cluster_0
KEGG-MEDICUS-PATHOGEN-HPV-E6-TO-NOTCH-SIGNALING-PATHWAY-N00380	0.507629	0.00305632	0.982	0.98	1	Cluster_10_vs_Cluster_0
KEGG-MEDICUS-REFERENCE-FLT3LG-FLT3-RAS-ERK-SIGNALING-PATHWAY	0.520914	-0.00362135	1	1	1	Cluster_10_vs_Cluster_0
KEGG-MEDICUS-REFERENCE-AREG-EGFR-PI3K-SIGNALING-PATHWAY	0.524205	0.000945105	0.945	0.949	1	Cluster_10_vs_Cluster_0
KEGG-MEDICUS-REFERENCE-TNF-NFKB-SIGNALING-PATHWAY	0.525715	0.00100631	1	1	1	Cluster_10_vs_Cluster_0
KEGG-MEDICUS-REFERENCE-DEPHOSPHORYLATION-OF-KINETOCHORE	0.529516	-0.00273126	0.992	0.992	1	Cluster_10_vs_Cluster_0
KEGG-MEDICUS-REFERENCE-REGULATION-OF-GF-RTK-RAS-ERK-SIGNALING-UBIQUITINATION-OF-RTK-BY-CBL	0.530421	-0.00131141	0.985	0.984	1	Cluster_10_vs_Cluster_0
KEGG-MEDICUS-REFERENCE-WNT-SIGNALING-PATHWAY	0.531148	0.00060277	1	1	1	Cluster_10_vs_Cluster_0
KEGG-MEDICUS-REFERENCE-DNA-END-RESECTION-AND-RPA-LOADING	0.536127	-0.00116631	0.983	0.989	1	Cluster_10_vs_Cluster_0
KEGG-MEDICUS-REFERENCE-WNT-SIGNALING-MODULATION-SOST-LRP4	0.538979	-2.51831e-05	0.864	0.846	1	Cluster_10_vs_Cluster_0
KEGG-MEDICUS-REFERENCE-IGF-IGF1R-PI3K-SIGNALING-PATHWAY	0.539418	0.000432799	0.978	0.98	1	Cluster_10_vs_Cluster_0
KEGG-MEDICUS-REFERENCE-C9ORF72-MEDIATED-AUTOPHAGY-INITIATION	0.553113	-0.000940935	0.963	0.957	1	Cluster_10_vs_Cluster_0
KEGG-MEDICUS-REFERENCE-IRE1A-JNK-SIGNALING-PATHWAY	0.554059	-0.00303443	0.821	0.823	1	Cluster_10_vs_Cluster_0
KEGG-MEDICUS-REFERENCE-ELECTRON-TRANSFER-IN-COMPLEX-IV	0.556897	0.00196594	1	1	1	Cluster_10_vs_Cluster_0
KEGG-MEDICUS-VARIANT-DUPLICATION-OR-MUTATION-ACTIVATED-FLT3-TO-RAS-ERK-SIGNALING-PATHWAY	0.560345	-0.00412683	1	1	1	Cluster_10_vs_Cluster_0
KEGG-MEDICUS-REFERENCE-WEE1-CELL-CYCLE-G2-M	0.566842	-0.0031006	0.69	0.683	1	Cluster_10_vs_Cluster_0
KEGG-MEDICUS-REFERENCE-FSHR-GNAS-PKA-SIGNALING-PATHWAY	0.576832	0.00118186	0.986	0.991	1	Cluster_10_vs_Cluster_0
KEGG-MEDICUS-REFERENCE-TELOMERE-ELONGATION	0.580145	0.00070809	0.998	0.998	1	Cluster_10_vs_Cluster_0
KEGG-MEDICUS-REFERENCE-LOADING-OF-THE-SMC5-SMC6-COMPLEX	0.605871	-0.00247653	0.988	0.991	1	Cluster_10_vs_Cluster_0
KEGG-MEDICUS-VARIANT-MUTATION-ACTIVATED-KRAS-NRAS-TO-ERK-SIGNALING-PATHWAY	0.608219	-0.0045975	0.986	0.981	1	Cluster_10_vs_Cluster_0
KEGG-MEDICUS-REFERENCE-REGULATION-OF-SERCA	0.638258	-0.00135174	0.93	0.939	1	Cluster_10_vs_Cluster_0
KEGG-MEDICUS-VARIANT-EML4-ALK-FUSION-KINASE-TO-RAS-ERK-SIGNALING-PATHWAY	0.642248	-0.00333462	0.989	0.987	1	Cluster_10_vs_Cluster_0
KEGG-MEDICUS-REFERENCE-GPCR-PI3K-SIGNALING-PATHWAY	0.643191	-0.00123108	1	1	1	Cluster_10_vs_Cluster_0
KEGG-MEDICUS-PATHOGEN-HBV-HBX-TO-RAS-ERK-SIGNALING-PATHWAY	0.656221	0.000519151	1	1	1	Cluster_10_vs_Cluster_0
KEGG-MEDICUS-REFERENCE-TYROSINE-DEGRADATION	0.672167	-0.00403713	0.512	0.508	1	Cluster_10_vs_Cluster_0
KEGG-MEDICUS-REFERENCE-ACTIVIN-SIGNALING-PATHWAY	0.67802	0.00140043	0.853	0.856	1	Cluster_10_vs_Cluster_0
KEGG-MEDICUS-VARIANT-FZD7-OVEREXPRESSION-TO-WNT-SIGNALING-PATHWAY	0.681289	0.000147882	1	0.999	1	Cluster_10_vs_Cluster_0
KEGG-MEDICUS-REFERENCE-FGF-FGFR-PI3K-SIGNALING-PATHWAY	0.681631	-0.00141616	0.989	0.991	1	Cluster_10_vs_Cluster_0
KEGG-MEDICUS-REFERENCE-CASR-PTH-SIGNALING-PATHWAY	0.686722	0.00100262	0.93	0.927	1	Cluster_10_vs_Cluster_0
KEGG-MEDICUS-REFERENCE-COMMON-PATHWAY-OF-COMPLEMENT-CASCADE-MAC-FORMATION	0.725127	-0.00641707	0.27	0.271	1	Cluster_10_vs_Cluster_0
KEGG-MEDICUS-REFERENCE-LHCGR-GNAS-PKA-SIGNALING-PATHWAY	0.727419	0.000321814	0.988	0.992	1	Cluster_10_vs_Cluster_0
KEGG-MEDICUS-VARIANT-TRK-FUSION-KINASE-TO-RAS-ERK-SIGNALING-PATHWAY	0.72847	-0.00339477	0.985	0.984	1	Cluster_10_vs_Cluster_0
KEGG-MEDICUS-REFERENCE-AMH-SIGNALING-PATHWAY	0.743083	0.00170943	0.798	0.8	1	Cluster_10_vs_Cluster_0
KEGG-MEDICUS-REFERENCE-EREG-EGFR-PI3K-SIGNALING-PATHWAY	0.744816	-0.00287918	0.947	0.954	1	Cluster_10_vs_Cluster_0
KEGG-MEDICUS-REFERENCE-II-BLOOD-GROUP-ANTIGEN-BIOSYNTHESIS	0.753107	0.00334479	0.805	0.796	1	Cluster_10_vs_Cluster_0
KEGG-MEDICUS-REFERENCE-WNT5A-ROR-SIGNALING-PATHWAY	0.761062	-2.44339e-06	0.929	0.919	1	Cluster_10_vs_Cluster_0
KEGG-MEDICUS-VARIANT-RET-FUSION-KINASE-TO-RAS-ERK-SIGNALING-PATHWAY	0.764632	-0.00317621	0.985	0.983	1	Cluster_10_vs_Cluster_0
KEGG-MEDICUS-REFERENCE-AUTOPHAGY-VESICLE-NUCLEATION-ELONGATION-MATURATION-MTORC1-PI3KC3-C1	0.764754	-0.00139894	0.989	0.989	1	Cluster_10_vs_Cluster_0
KEGG-MEDICUS-REFERENCE-ERK-RSK-SIGNALING	0.765452	0.00189104	0.928	0.914	1	Cluster_10_vs_Cluster_0
KEGG-MEDICUS-REFERENCE-FE-TF-TRANSPORT	0.774138	5.61308e-05	0.763	0.757	1	Cluster_10_vs_Cluster_0
KEGG-MEDICUS-REFERENCE-RECRUITMENT-AND-FORMATION-OF-THE-MCC	0.781985	-3.39283e-05	0.827	0.832	1	Cluster_10_vs_Cluster_0
KEGG-MEDICUS-REFERENCE-TLR1-2-4-NFKB-SIGNALING-PATHWAY	0.782639	0.00130793	1	1	1	Cluster_10_vs_Cluster_0
KEGG-MEDICUS-VARIANT-MUTATION-CAUSED-ABERRANT-HTT-TO-TNF-JNK-SIGNALING-PATHWAY	0.787338	0.00137313	0.772	0.758	1	Cluster_10_vs_Cluster_0
KEGG-MEDICUS-VARIANT-EREG-OVEREXPRESSION-TO-PI3K-SIGNALING-PATHWAY	0.790893	-0.00230072	0.939	0.943	1	Cluster_10_vs_Cluster_0
KEGG-MEDICUS-REFERENCE-ESTABLISHMENT-OF-COHESION	0.79276	-0.00177219	0.945	0.937	1	Cluster_10_vs_Cluster_0
KEGG-MEDICUS-REFERENCE-IGG-FCGR-RAC-SIGNALING-PATHWAY	0.799414	-0.00804888	1	1	1	Cluster_10_vs_Cluster_0
KEGG-MEDICUS-PATHOGEN-HPV-E6-TO-NOTCH-SIGNALING-PATHWAY-N00381	0.817161	0.00175053	0.985	0.983	1	Cluster_10_vs_Cluster_0
KEGG-MEDICUS-REFERENCE-NOTCH-SIGNALING-PATHWAY	0.821463	-0.00181088	0.968	0.97	1	Cluster_10_vs_Cluster_0
KEGG-MEDICUS-REFERENCE-TRANSPORT-OF-CALCIUM	0.829702	-0.00231081	0.273	0.267	1	Cluster_10_vs_Cluster_0
KEGG-MEDICUS-VARIANT-MUTATION-CAUSED-ABERRANT-PDYN-TO-TRANSPORT-OF-CALCIUM	0.829702	-0.00231081	0.273	0.267	1	Cluster_10_vs_Cluster_0
KEGG-MEDICUS-REFERENCE-RAC-CDC42-PAK-ERK-SIGNALING-PATHWAY	0.842841	-0.00289339	1	1	1	Cluster_10_vs_Cluster_0
KEGG-MEDICUS-REFERENCE-P4-PR-RAS-ERK-SIGNALING-PATHWAY	0.843992	-0.000482239	1	1	1	Cluster_10_vs_Cluster_0
KEGG-MEDICUS-VARIANT-MUTATION-CAUSED-ABERRANT-ABETA-TO-MGLUR5-CA2-APOPTOTIC-PATHWAY	0.853892	-0.00217941	1	1	1	Cluster_10_vs_Cluster_0
KEGG-MEDICUS-REFERENCE-PTH-PTH1R-PKA-SIGNALING-PATHWAY	0.860708	-0.000269115	0.987	0.993	1	Cluster_10_vs_Cluster_0
KEGG-MEDICUS-PATHOGEN-HTLV-1-P12-TO-JAK-STAT-SIGNALING-PATHWAY	0.864884	-0.00331727	0.959	0.96	1	Cluster_10_vs_Cluster_0
KEGG-MEDICUS-VARIANT-MUTATION-CAUSED-ABERRANT-SNCA-TO-PERK-ATF4-SIGNALING-PATHWAY	0.865506	-0.00291976	0.929	0.919	1	Cluster_10_vs_Cluster_0
KEGG-MEDICUS-REFERENCE-MGLUR1-TRPC3-SIGNALING-PATHWAY	0.870494	0.000153803	0.994	0.995	1	Cluster_10_vs_Cluster_0
KEGG-MEDICUS-REFERENCE-NRG-ERBB4-PI3K-SIGNALING-PATHWAY	0.876355	0.000113933	0.938	0.937	1	Cluster_10_vs_Cluster_0
KEGG-MEDICUS-ENV-FACTOR-NICOTINE-NNK-TO-PI3K-SIGNALING-PATHWAY	0.877465	0.000607125	1	0.999	1	Cluster_10_vs_Cluster_0
KEGG-MEDICUS-REFERENCE-ITGA-B-FAK-RAC-SIGNALING-PATHWAY	0.882575	-0.000409433	1	1	1	Cluster_10_vs_Cluster_0
KEGG-MEDICUS-REFERENCE-EP-NE-ADRB-PI3K-SIGNALING-PATHWAY	0.88542	0.00123072	1	0.999	1	Cluster_10_vs_Cluster_0
KEGG-MEDICUS-REFERENCE-REGULATION-OF-GF-RTK-RAS-ERK-SIGNALING-RAS-UBIQUITINATION-BY-CUL3-COMPLEX	0.899258	-0.00302924	0.9	0.893	1	Cluster_10_vs_Cluster_0
KEGG-MEDICUS-VARIANT-MUTATION-CAUSED-ABBERANT-ATXN2-3-TO-MGLUR5-CA2-APOPTOTIC-PATHWAY	0.909954	-0.00341015	1	1	1	Cluster_10_vs_Cluster_0
KEGG-MEDICUS-REFERENCE-IGF2-IGF1R-PI3K-SIGNALING-PATHWAY	0.927737	-0.000966691	0.942	0.951	1	Cluster_10_vs_Cluster_0
KEGG-MEDICUS-PATHOGEN-HIV-VPR-TO-CDC25-CELL-CYCLE-G2M	0.928177	-0.0012837	0.912	0.899	1	Cluster_10_vs_Cluster_0
KEGG-MEDICUS-REFERENCE-DOUBLE-HOLLIDAY-JUNCTION-RESOLUTION	0.934178	-0.000704788	0.634	0.638	1	Cluster_10_vs_Cluster_0
KEGG-MEDICUS-REFERENCE-ICOSLG-ICOS-PI3K-SIGNALING-PATHWAY	0.937618	-0.000415905	0.907	0.909	1	Cluster_10_vs_Cluster_0
KEGG-MEDICUS-PATHOGEN-HBV-HBX-TO-CREB-MEDIATED-TRANSCRIPTION	0.951305	-0.00056028	0.994	0.989	1	Cluster_10_vs_Cluster_0
KEGG-MEDICUS-REFERENCE-AUTOPHAGOSOME-AND-LYSOSOME-FUSION-TETHERING-FACTOR	0.962729	0.000781787	0.998	0.997	1	Cluster_10_vs_Cluster_0
KEGG-MEDICUS-REFERENCE-ITGA-B-RHOG-RAC-SIGNALING-PATHWAY	0.965984	-0.000596276	1	1	1	Cluster_10_vs_Cluster_0
KEGG-MEDICUS-REFERENCE-EGF-EGFR-RAS-JNK-SIGNALING-PATHWAY	0.966513	-0.000121576	0.998	0.998	1	Cluster_10_vs_Cluster_0
KEGG-MEDICUS-PATHOGEN-SHIGELLA-IPAA-TO-ITGA-B-RHOGEF-RHOA-SIGNALING-PATHWAY	0.968076	0.00338829	1	1	1	Cluster_10_vs_Cluster_0
KEGG-MEDICUS-VARIANT-MUTATION-CAUSED-ABERRANT-ABETA-TO-ELECTRON-TRANSFER-IN-COMPLEX-IV	0.980852	0.00358153	1	1	1	Cluster_10_vs_Cluster_0
KEGG-MEDICUS-REFERENCE-BASE-EXCISION-AND-STRAND-CLEAVAGE-BY-MONOFUNCTIONAL-GLYCOSYLASE	0.992395	-0.0012794	0.925	0.918	1	Cluster_10_vs_Cluster_0
KEGG-MEDICUS-PATHOGEN-SHIGELLA-OSPG-TO-TNF-NFKB-SIGNALING-PATHWAY	0.992775	-0.00103736	0.999	1	1	Cluster_10_vs_Cluster_0
KEGG-MEDICUS-VARIANT-MUTATION-CAUSED-ABERRANT-PSEN-TO-MGLUR5-CA2-APOPTOTIC-PATHWAY	0.997791	-0.000711713	1	1	1	Cluster_10_vs_Cluster_0
KEGG-MEDICUS-REFERENCE-TYPE-I-IFN-SIGNALING-PATHWAY1	1.30324e-206	0.205063	1	0.997	8.04102e-204	Cluster_10_vs_Cluster_1
KEGG-MEDICUS-REFERENCE-TRANSLATION-INITIATION1	4.53157e-190	-0.0359529	1	1	2.79598e-187	Cluster_10_vs_Cluster_1
KEGG-MEDICUS-PATHOGEN-SARS-COV-2-NSP1-TO-TRANSLATION-INITIATION1	8.47752e-136	-0.0333884	1	1	5.23063e-133	Cluster_10_vs_Cluster_1
KEGG-MEDICUS-REFERENCE-REGULATION-OF-FIBRINOLYTIC-SYSTEM-C1INH1	2.02937e-122	0.0932955	0.769	0.561	1.25212e-119	Cluster_10_vs_Cluster_1
KEGG-MEDICUS-PATHOGEN-SALMONELLA-SOPB-TO-ANXA2-S100A10-REGULATED-ACTIN-CYTOSKELETON1	2.87777e-118	-0.0511799	1	1	1.77558e-115	Cluster_10_vs_Cluster_1
KEGG-MEDICUS-REFERENCE-TYPE-II-INTERFERON-TO-JAK-STAT-SIGNALING-PATHWAY1	1.22988e-117	0.135797	0.999	0.997	7.58838e-115	Cluster_10_vs_Cluster_1
KEGG-MEDICUS-REFERENCE-ANTIGEN-PROCESSING-AND-PRESENTATION-BY-MHC-CLASS-I-MOLECULES1	7.95074e-115	0.094926	1	1	4.90561e-112	Cluster_10_vs_Cluster_1
KEGG-MEDICUS-REFERENCE-CYTOKINE-JAK-STAT-SIGNALING-PATHWAY1	1.20229e-109	0.0592594	1	1	7.41811e-107	Cluster_10_vs_Cluster_1
KEGG-MEDICUS-REFERENCE-TYPE-I-INTERFERON-TO-JAK-STAT-SIGNALING-PATHWAY1	1.18248e-103	0.122871	0.999	0.992	7.29591e-101	Cluster_10_vs_Cluster_1
KEGG-MEDICUS-REFERENCE-IGG-FCGR-RAC-SIGNALING-PATHWAY1	4.2347e-92	0.0956898	1	1	2.61281e-89	Cluster_10_vs_Cluster_1
KEGG-MEDICUS-REFERENCE-IFN-RIPK1-3-SIGNALING-PATHWAY1	1.55746e-84	0.0842101	1	1	9.60955e-82	Cluster_10_vs_Cluster_1
KEGG-MEDICUS-VARIANT-ERBB2-OVEREXPRESSION-TO-EGF-JAK-STAT-SIGNALING-PATHWAY1	7.13114e-82	0.0992238	0.991	0.97	4.39991e-79	Cluster_10_vs_Cluster_1
KEGG-MEDICUS-PATHOGEN-HTLV-1-P12-TO-ANTIGEN-PROCESSING-AND-PRESENTATION-BY-MHC-CLASS-I-MOLECULES1	1.10623e-79	0.0470546	1	1	6.82544e-77	Cluster_10_vs_Cluster_1
KEGG-MEDICUS-REFERENCE-ANTIGEN-PROCESSING-AND-PRESENTATION-BY-MHC-CLASS-II-MOLECULES1	2.28223e-78	0.12694	1	0.999	1.40813e-75	Cluster_10_vs_Cluster_1
KEGG-MEDICUS-PATHOGEN-KSHV-MIR1-2-TO-ANTIGEN-PROCESSING-AND-PRESENTATION-BY-MHC-CLASS-I-MOLECULES1	4.41101e-78	0.0542728	1	1	2.72159e-75	Cluster_10_vs_Cluster_1
KEGG-MEDICUS-PATHOGEN-HTLV-1-TAX-TO-NFY-MEDIATED-TRANSCRIPTION1	5.222e-75	0.122877	1	0.998	3.22197e-72	Cluster_10_vs_Cluster_1
KEGG-MEDICUS-REFERENCE-IL2-FAMILY-TO-JAK-STAT-SIGNALING-PATHWAY1	2.85265e-74	0.0547596	1	0.999	1.76008e-71	Cluster_10_vs_Cluster_1
KEGG-MEDICUS-REFERENCE-MDA5-IRF7-3-SIGNALING-PATHWAY1	8.78309e-73	0.0930406	0.99	0.982	5.41917e-70	Cluster_10_vs_Cluster_1
KEGG-MEDICUS-REFERENCE-TLR7-9-IRF7-SIGNALING-PATHWAY1	8.77847e-69	0.111032	0.963	0.926	5.41632e-66	Cluster_10_vs_Cluster_1
KEGG-MEDICUS-REFERENCE-NON-CANONICAL-INFLAMMASOME-SIGNALING-PATHWAY1	6.17806e-68	0.0943406	0.998	0.998	3.81186e-65	Cluster_10_vs_Cluster_1
KEGG-MEDICUS-REFERENCE-EGF-JAK-STAT-SIGNALING-PATHWAY1	2.27792e-64	0.0995122	0.993	0.978	1.40548e-61	Cluster_10_vs_Cluster_1
KEGG-MEDICUS-REFERENCE-TLR3-IRF7-SIGNALING-PATHWAY1	3.97672e-60	0.0875722	0.919	0.852	2.45363e-57	Cluster_10_vs_Cluster_1
KEGG-MEDICUS-VARIANT-AMPLIFIED-REL-TO-TRANSCRIPTION1	8.76868e-50	0.0772835	0.977	0.968	5.41028e-47	Cluster_10_vs_Cluster_1
KEGG-MEDICUS-REFERENCE-IL6-FAMILY-TO-JAK-STAT-SIGNALING-PATHWAY1	1.77318e-48	0.0419929	1	1	1.09405e-45	Cluster_10_vs_Cluster_1
KEGG-MEDICUS-PATHOGEN-SARS-COV-2-S-TO-ANGII-AT1R-NOX2-SIGNALING-PATHWAY1	2.11164e-44	0.0512073	1	0.999	1.30288e-41	Cluster_10_vs_Cluster_1
KEGG-MEDICUS-REFERENCE-CROSSTALK-BETWEEN-EXTRINSIC-AND-INTRINSIC-APOPTOTIC-PATHWAYS1	1.42692e-39	0.0527468	1	0.999	8.80409e-37	Cluster_10_vs_Cluster_1
KEGG-MEDICUS-PATHOGEN-HPV-E5-TO-ANTIGEN-PROCESSING-AND-PRESENTATION-BY-MHC-CLASS-I-MOLECULES1	2.44182e-39	0.0435887	1	1	1.5066e-36	Cluster_10_vs_Cluster_1
KEGG-MEDICUS-REFERENCE-NLRP3-INFLAMMASOME-SIGNALING-PATHWAY1	7.35699e-38	0.0804181	0.998	0.996	4.53926e-35	Cluster_10_vs_Cluster_1
KEGG-MEDICUS-REFERENCE-TLR4-IRF3-7-SIGNALING-PATHWAY1	1.87731e-36	0.0654	0.974	0.95	1.1583e-33	Cluster_10_vs_Cluster_1
KEGG-MEDICUS-REFERENCE-BCR-BCAP-CD19-PI3K-SIGNALING-PATHWAY1	2.46996e-36	0.0477648	1	0.999	1.52396e-33	Cluster_10_vs_Cluster_1
KEGG-MEDICUS-REFERENCE-GLYCOLYSIS1	2.42768e-32	-0.0285915	1	1	1.49788e-29	Cluster_10_vs_Cluster_1
KEGG-MEDICUS-REFERENCE-RIG-I-IRF7-3-SIGNALING-PATHWAY1	8.73153e-32	0.0592464	0.985	0.975	5.38736e-29	Cluster_10_vs_Cluster_1
KEGG-MEDICUS-PATHOGEN-SHIGELLA-IPAB-C-D-TO-ITGA-B-TALIN-VINCULIN-SIGNALING-PATHWAY1	1.10374e-31	-0.0502243	1	1	6.81007e-29	Cluster_10_vs_Cluster_1
KEGG-MEDICUS-PATHOGEN-KSHV-MIR2-TO-CELL-SURFACE-MOLECULE-ENDOCYTOSIS1	3.78231e-30	0.0718641	0.971	0.949	2.33368e-27	Cluster_10_vs_Cluster_1
KEGG-MEDICUS-PATHOGEN-HSV-GD-TO-HVEM-NFKB-SIGNALING-PATHWAY1	8.30009e-29	0.0484975	0.998	0.993	5.12116e-26	Cluster_10_vs_Cluster_1
KEGG-MEDICUS-REFERENCE-PKR-EIF2ALPHA-SIGNALING-PATHWAY1	2.27207e-28	0.0487343	0.965	0.914	1.40187e-25	Cluster_10_vs_Cluster_1
KEGG-MEDICUS-REFERENCE-AUTOPHAGY-VESICLE-NUCLEATION-ELONGATION-MATURATION-SEQUESTOSOME-1-LIKE-RECEPTOR1	1.40661e-27	0.0387948	1	1	8.6788e-25	Cluster_10_vs_Cluster_1
KEGG-MEDICUS-PATHOGEN-SHIGELLA-OSPG-TO-TNF-NFKB-SIGNALING-PATHWAY1	4.10384e-27	0.0595622	0.999	0.998	2.53207e-24	Cluster_10_vs_Cluster_1
KEGG-MEDICUS-ENV-FACTOR-TCDD-TO-AHR-SIGNALING-PATHWAY1	5.55566e-26	-0.0277879	1	1	3.42784e-23	Cluster_10_vs_Cluster_1
KEGG-MEDICUS-REFERENCE-ADRB3-UCP1-SIGNALING-PATHWAY1	5.61033e-26	-0.0262528	1	1	3.46157e-23	Cluster_10_vs_Cluster_1
KEGG-MEDICUS-REFERENCE-BETA-OXIDATION-ACYL-COA-SYNTHESIS1	3.51046e-25	0.0381483	0.978	0.962	2.16595e-22	Cluster_10_vs_Cluster_1
KEGG-MEDICUS-REFERENCE-TBK1-MEDIATED-AUTOPHAGOSOME-FORMATION1	2.49295e-22	0.0454948	0.995	0.993	1.53815e-19	Cluster_10_vs_Cluster_1
KEGG-MEDICUS-REFERENCE-CORE-NER-REACTION1	3.28867e-22	-0.0221261	0.999	1	2.02911e-19	Cluster_10_vs_Cluster_1
KEGG-MEDICUS-REFERENCE-GH-JAK-STAT-SIGNALING-PATHWAY1	4.18102e-21	0.0515975	0.886	0.838	2.57969e-18	Cluster_10_vs_Cluster_1
KEGG-MEDICUS-PATHOGEN-HCV-CORE-TO-ERK-SIGNALING-PATHWAY1	1.37794e-20	-0.0422071	1	1	8.50189e-18	Cluster_10_vs_Cluster_1
KEGG-MEDICUS-VARIANT-SCRAPIE-CONFORMATION-PRPSC-TO-TRANSPORT-OF-CALCIUM1	1.6433e-18	-0.0332515	1	1	1.01392e-15	Cluster_10_vs_Cluster_1
KEGG-MEDICUS-REFERENCE-CCR-CXCR-GNB-G-PI3K-RAC-SIGNALING-PATHWAY1	3.78127e-18	0.017862	1	1	2.33304e-15	Cluster_10_vs_Cluster_1
KEGG-MEDICUS-REFERENCE-CD40-NFKB-SIGNALING-PATHWAY1	5.06689e-18	0.0387663	0.879	0.848	3.12627e-15	Cluster_10_vs_Cluster_1
KEGG-MEDICUS-VARIANT-AMPLIFIED-MYC-TO-P27-CELL-CYCLE-G1-S1	1.19681e-17	0.0278294	1	0.999	7.3843e-15	Cluster_10_vs_Cluster_1
KEGG-MEDICUS-PATHOGEN-YERSINIA-YOPP-J-TO-TLR2-4-MAPK-SIGNALING-PATHWAY1	9.26243e-17	-0.0508931	0.917	0.939	5.71492e-14	Cluster_10_vs_Cluster_1
KEGG-MEDICUS-REFERENCE-IL12-23-TO-JAK-STAT-SIGNALING-PATHWAY1	2.65652e-16	0.0292522	0.96	0.95	1.63907e-13	Cluster_10_vs_Cluster_1
KEGG-MEDICUS-REFERENCE-MISMATCH-REPAIR1	5.80724e-16	-0.0169699	0.997	0.999	3.58307e-13	Cluster_10_vs_Cluster_1
KEGG-MEDICUS-REFERENCE-LECTIN-PATHWAY-OF-COMPLEMENT-CASCADE-C4-C2-TO-C3-CONVERTASE-FORMATION1	7.67579e-16	0.0200824	0.998	0.999	4.73596e-13	Cluster_10_vs_Cluster_1
KEGG-MEDICUS-VARIANT-MUTATION-CAUSED-ABERRANT-SNCA-TO-VGCC-CA2-APOPTOTIC-PATHWAY1	1.19625e-15	-0.0333782	0.999	1	7.38089e-13	Cluster_10_vs_Cluster_1
KEGG-MEDICUS-PATHOGEN-HTLV-1-P12-TO-JAK-STAT-SIGNALING-PATHWAY1	1.70307e-15	0.047456	0.959	0.94	1.05079e-12	Cluster_10_vs_Cluster_1
KEGG-MEDICUS-REFERENCE-TRANSCRIPTION-COUPLED-NER1	2.15453e-15	-0.019546	1	1	1.32934e-12	Cluster_10_vs_Cluster_1
KEGG-MEDICUS-REFERENCE-DRD1-GNAS-AC-PKA-SIGNALING-PATHWAY1	3.11079e-15	-0.0302487	0.999	0.999	1.91936e-12	Cluster_10_vs_Cluster_1
KEGG-MEDICUS-VARIANT-MUTATION-CAUSED-ABERRANT-ABETA-TO-VGCC-CA2-APOPTOTIC-PATHWAY-N010061	4.05364e-15	-0.0403973	0.998	1	2.50109e-12	Cluster_10_vs_Cluster_1
KEGG-MEDICUS-REFERENCE-REGULATION-OF-TNF-NFKB-SIGNALING-PATHWAY-LUBAC-MEDIATED-LINEAR-UBIQUITINATION1	4.21177e-15	0.0422585	0.934	0.918	2.59866e-12	Cluster_10_vs_Cluster_1
KEGG-MEDICUS-REFERENCE-P27-CELL-CYCLE-G1-S1	5.20506e-15	0.0236351	1	0.998	3.21152e-12	Cluster_10_vs_Cluster_1
KEGG-MEDICUS-REFERENCE-TLR1-2-4-NFKB-SIGNALING-PATHWAY1	5.35529e-15	0.0272597	1	1	3.30422e-12	Cluster_10_vs_Cluster_1
KEGG-MEDICUS-PATHOGEN-KSHV-LANA-TO-WNT-SIGNALING-PATHWAY1	5.73358e-15	0.0355487	0.901	0.868	3.53762e-12	Cluster_10_vs_Cluster_1
KEGG-MEDICUS-VARIANT-SCRAPIE-CONFORMATION-PRPSC-TO-MGLUR5-CA2-APOPTOTIC-PATHWAY1	8.32077e-15	-0.0249625	1	1	5.13392e-12	Cluster_10_vs_Cluster_1
KEGG-MEDICUS-REFERENCE-AVP-V2R-PKA-SIGNALING-PATHWAY1	1.31857e-14	-0.0266549	0.978	0.981	8.13558e-12	Cluster_10_vs_Cluster_1
KEGG-MEDICUS-VARIANT-LOSS-OF-VHL-TO-HIF-1-SIGNALING-PATHWAY1	1.7352e-14	0.0263503	1	0.997	1.07062e-11	Cluster_10_vs_Cluster_1
KEGG-MEDICUS-VARIANT-MUTATION-CAUSED-ABBERANT-ATXN2-3-TO-MGLUR5-CA2-APOPTOTIC-PATHWAY1	1.74861e-14	-0.0271832	1	1	1.07889e-11	Cluster_10_vs_Cluster_1
KEGG-MEDICUS-ENV-FACTOR-DCE-TO-DNA-ADDUCTS1	2.29615e-14	-0.0203881	0.999	1	1.41673e-11	Cluster_10_vs_Cluster_1
KEGG-MEDICUS-REFERENCE-ERK-RSK-SIGNALING1	2.35045e-14	-0.0432616	0.928	0.944	1.45023e-11	Cluster_10_vs_Cluster_1
KEGG-MEDICUS-VARIANT-MUTATION-CAUSED-ABERRANT-HTT-TO-TRANSPORT-OF-CALCIUM1	2.95095e-14	-0.0267207	1	1	1.82073e-11	Cluster_10_vs_Cluster_1
KEGG-MEDICUS-VARIANT-MUTATION-CAUSED-ABERRANT-ABETA-TO-MGLUR5-CA2-APOPTOTIC-PATHWAY1	3.6853e-14	-0.025563	1	1	2.27383e-11	Cluster_10_vs_Cluster_1
KEGG-MEDICUS-REFERENCE-GLUTATHIONE-BIOSYNTHESIS1	1.25954e-13	-0.0259084	0.996	0.999	7.77137e-11	Cluster_10_vs_Cluster_1
KEGG-MEDICUS-PATHOGEN-SALMONELLA-SOPE-E2-TO-NOD-NFKB-SIGNALING-PATHWAY1	1.47467e-13	0.0326962	1	0.999	9.09873e-11	Cluster_10_vs_Cluster_1
KEGG-MEDICUS-PATHOGEN-HCMV-UL33-TO-GNAS-AC-PKA-SIGNALING-PATHWAY1	2.25179e-13	-0.0210642	0.999	1	1.38935e-10	Cluster_10_vs_Cluster_1
KEGG-MEDICUS-VARIANT-MUTATION-ACTIVATED-GNAS-TO-ACTH-CORTISOL-SIGNALING-PATHWAY1	2.42139e-13	-0.0182212	0.999	1	1.494e-10	Cluster_10_vs_Cluster_1
KEGG-MEDICUS-REFERENCE-NOD-NFKB-SIGNALING-PATHWAY1	2.68839e-13	0.0341208	0.992	0.981	1.65874e-10	Cluster_10_vs_Cluster_1
KEGG-MEDICUS-VARIANT-MUTATION-CAUSED-ABERRANT-ABETA-TO-TRANSPORT-OF-CALCIUM1	2.85271e-13	-0.0306161	0.996	1	1.76012e-10	Cluster_10_vs_Cluster_1
KEGG-MEDICUS-REFERENCE-HORMONE-LIKE-CYTOKINE-TO-JAK-STAT-SIGNALING-PATHWAY1	4.61566e-13	0.0216571	0.997	0.995	2.84786e-10	Cluster_10_vs_Cluster_1
KEGG-MEDICUS-REFERENCE-GHRHR-PKA-GH-SIGNALING-PATHWAY1	5.802e-13	-0.0197453	0.999	1	3.57983e-10	Cluster_10_vs_Cluster_1
KEGG-MEDICUS-PATHOGEN-SALMONELLA-AVRA-TO-BETA-CATENIN-SIGNALING-PATHWAY1	7.85008e-13	0.0352007	0.852	0.823	4.8435e-10	Cluster_10_vs_Cluster_1
KEGG-MEDICUS-VARIANT-MUTATION-CAUSED-ABERRANT-ABETA-TO-VGCC-CA2-APOPTOTIC-PATHWAY-N010041	7.95255e-13	-0.0279534	0.998	1	4.90673e-10	Cluster_10_vs_Cluster_1
KEGG-MEDICUS-REFERENCE-N-GLYCAN-PRECURSOR-BIOSYNTHESIS-ALG6-TO-OST1	9.95518e-13	-0.0307031	0.973	0.988	6.14234e-10	Cluster_10_vs_Cluster_1
KEGG-MEDICUS-REFERENCE-NRG-ERBB4-PI3K-SIGNALING-PATHWAY1	1.71833e-12	-0.0277934	0.938	0.955	1.06021e-09	Cluster_10_vs_Cluster_1
KEGG-MEDICUS-REFERENCE-ACTH-CORTISOL-SIGNALING-PATHWAY1	4.97904e-12	-0.0167999	0.999	1	3.07207e-09	Cluster_10_vs_Cluster_1
KEGG-MEDICUS-VARIANT-CYP11B1-CYP11B2-FUSION-TO-ACTH-CORTISOL-SIGNALING-PATHWAY1	5.79086e-12	-0.017563	0.999	1	3.57296e-09	Cluster_10_vs_Cluster_1
KEGG-MEDICUS-VARIANT-CDH1-REDUCED-EXPRESSION-TO-BETA-CATENIN-SIGNALING-PATHWAY1	6.09473e-12	0.026062	0.891	0.865	3.76045e-09	Cluster_10_vs_Cluster_1
KEGG-MEDICUS-VARIANT-MUTATION-ACTIVATED-GNAS-TO-CRHR-PKA-ACTH-SIGNALING-PATHWAY1	6.24057e-12	-0.0192244	0.999	1	3.85043e-09	Cluster_10_vs_Cluster_1
KEGG-MEDICUS-REFERENCE-CRHR-PKA-ACTH-SIGNALING-PATHWAY1	6.56376e-12	-0.0184177	0.999	1	4.04984e-09	Cluster_10_vs_Cluster_1
KEGG-MEDICUS-REFERENCE-PTH-PTH1R-PKA-SIGNALING-PATHWAY1	6.67091e-12	-0.0212276	0.987	0.992	4.11595e-09	Cluster_10_vs_Cluster_1
KEGG-MEDICUS-REFERENCE-TLR7-8-9-IRF5-SIGNALING-PATHWAY1	6.86984e-12	0.036477	0.974	0.966	4.23869e-09	Cluster_10_vs_Cluster_1
KEGG-MEDICUS-REFERENCE-TSH-TG-SIGNALING-PATHWAY1	7.16563e-12	-0.0167586	1	1	4.42119e-09	Cluster_10_vs_Cluster_1
KEGG-MEDICUS-REFERENCE-FSHR-GNAS-PKA-SIGNALING-PATHWAY1	7.78835e-12	-0.023072	0.986	0.991	4.80541e-09	Cluster_10_vs_Cluster_1
KEGG-MEDICUS-VARIANT-MUTATION-CAUSED-ABERRANT-ABETA-TO-MACHR-CA2-APOPTOTIC-PATHWAY1	1.15351e-11	-0.0215843	1	1	7.11718e-09	Cluster_10_vs_Cluster_1
KEGG-MEDICUS-REFERENCE-LHCGR-GNAS-PKA-SIGNALING-PATHWAY1	1.64548e-11	-0.0208999	0.988	0.992	1.01526e-08	Cluster_10_vs_Cluster_1
KEGG-MEDICUS-PATHOGEN-SHIGELLA-OSPF-TO-TLR2-4-MAPK-SIGNALING-PATHWAY1	1.72147e-11	-0.0341565	0.895	0.924	1.06215e-08	Cluster_10_vs_Cluster_1
KEGG-MEDICUS-REFERENCE-SKELETAL-TYPE-VGCC-RYR-SIGNALING1	4.79325e-11	-0.0167747	0.808	0.852	2.95743e-08	Cluster_10_vs_Cluster_1
KEGG-MEDICUS-REFERENCE-EXTRINSIC-APOPTOTIC-PATHWAY1	5.06752e-11	0.0273501	0.98	0.964	3.12666e-08	Cluster_10_vs_Cluster_1
KEGG-MEDICUS-REFERENCE-AMH-SIGNALING-PATHWAY1	2.69641e-10	-0.0200896	0.798	0.829	1.66368e-07	Cluster_10_vs_Cluster_1
KEGG-MEDICUS-REFERENCE-KEAP1-NRF2-SIGNALING-PATHWAY1	2.80372e-10	-0.015682	1	1	1.72989e-07	Cluster_10_vs_Cluster_1
KEGG-MEDICUS-REFERENCE-ITGA-B-TALIN-VINCULIN-SIGNALING-PATHWAY1	2.89533e-10	-0.0128844	1	1	1.78642e-07	Cluster_10_vs_Cluster_1
KEGG-MEDICUS-REFERENCE-LIGHT-HVEM-NFKB-SIGNALING-PATHWAY1	2.93801e-10	0.026896	0.992	0.986	1.81275e-07	Cluster_10_vs_Cluster_1
KEGG-MEDICUS-REFERENCE-ACH-CHRN-RAS-ERK-SIGNALING-PATHWAY1	3.04966e-10	-0.0212063	1	1	1.88164e-07	Cluster_10_vs_Cluster_1
KEGG-MEDICUS-REFERENCE-EP-NE-ADRB-CAMP-SIGNALING-PATHWAY1	3.05439e-10	-0.0182427	0.991	0.993	1.88456e-07	Cluster_10_vs_Cluster_1
KEGG-MEDICUS-VARIANT-MUTATION-INACTIVATED-TP53-TO-TRANSCRIPTION1	3.15537e-10	0.0314971	0.972	0.964	1.94686e-07	Cluster_10_vs_Cluster_1
KEGG-MEDICUS-REFERENCE-DNA-REPLICATION-TERMINATION1	4.12717e-10	0.014983	0.999	0.999	2.54647e-07	Cluster_10_vs_Cluster_1
KEGG-MEDICUS-REFERENCE-BCR-PLCG-ITPR-SIGNALING-PATHWAY1	6.2641e-10	0.032261	0.997	0.992	3.86495e-07	Cluster_10_vs_Cluster_1
KEGG-MEDICUS-ENV-FACTOR-NICOTINE-NNK-TO-CAMP-SIGNALING-PATHWAY1	6.74268e-10	-0.0195221	0.991	0.992	4.16023e-07	Cluster_10_vs_Cluster_1
KEGG-MEDICUS-REFERENCE-CLASSICAL-PATHWAY-OF-COMPLEMENT-CASCADE-C4-C2-TO-C3-CONVERTASE-FORMATION1	7.20754e-10	0.028945	0.649	0.603	4.44705e-07	Cluster_10_vs_Cluster_1
KEGG-MEDICUS-REFERENCE-PKA-HOLOENZYME1	7.70067e-10	-0.0347725	0.952	0.966	4.75131e-07	Cluster_10_vs_Cluster_1
KEGG-MEDICUS-REFERENCE-ALTERNATIVE-PATHWAY-OF-COMPLEMENT-CASCADE-C3B-BREAKDOWN1	8.6653e-10	0.036733	0.955	0.94	5.34649e-07	Cluster_10_vs_Cluster_1
KEGG-MEDICUS-VARIANT-HRAS-OVEREXPRESSION-TO-ERK-SIGNALING-PATHWAY1	1.17783e-09	-0.0274701	0.985	0.984	7.26721e-07	Cluster_10_vs_Cluster_1
KEGG-MEDICUS-REFERENCE-BRANCHING-MICROTUBULE-NUCLEATION1	1.42005e-09	-0.0126272	1	1	8.76174e-07	Cluster_10_vs_Cluster_1
KEGG-MEDICUS-REFERENCE-ASSEMBLY-AND-TRAFFICKING-OF-TELOMERASE1	1.43461e-09	-0.0177602	0.999	1	8.85156e-07	Cluster_10_vs_Cluster_1
KEGG-MEDICUS-REFERENCE-PDGF-PDGFR-PLCG-CAMK-SIGNALING-PATHWAY1	2.05236e-09	0.0147403	1	1	1.2663e-06	Cluster_10_vs_Cluster_1
KEGG-MEDICUS-REFERENCE-MACHR-CA2-APOPTOTIC-PATHWAY1	2.42507e-09	-0.018665	1	1	1.49627e-06	Cluster_10_vs_Cluster_1
KEGG-MEDICUS-REFERENCE-AUTOPHAGOSOME-AND-LYSOSOME-FUSION-TETHERING-FACTOR-GRASP551	2.762e-09	0.029629	0.96	0.939	1.70415e-06	Cluster_10_vs_Cluster_1
KEGG-MEDICUS-REFERENCE-ACTIVATION-OF-PRC2.2-BY-UBIQUITINATION-OF-H2AK119-IN-GERMLINE-GENES1	3.95436e-09	-0.0164073	1	1	2.43984e-06	Cluster_10_vs_Cluster_1
KEGG-MEDICUS-REFERENCE-PINK-PARKIN-MEDIATED-AUTOPHAGOSOME-FORMATION1	4.94332e-09	0.0197862	1	1	3.05003e-06	Cluster_10_vs_Cluster_1
KEGG-MEDICUS-VARIANT-MUTATION-INACTIVATED-PRKAR1A-TO-CRHR-PKA-ACTH-SIGNALING-PATHWAY1	5.07425e-09	-0.0154294	1	1	3.13082e-06	Cluster_10_vs_Cluster_1
KEGG-MEDICUS-REFERENCE-IGF-IGF1R-PI3K-SIGNALING-PATHWAY1	5.31489e-09	-0.0230449	0.978	0.985	3.27929e-06	Cluster_10_vs_Cluster_1
KEGG-MEDICUS-VARIANT-MUTATION-CAUSED-ABERRANT-HTT-TO-REST-MEDIATED-TRANSCRIPTIONAL-REPRESSION1	6.06696e-09	-0.0341763	0.923	0.93	3.74332e-06	Cluster_10_vs_Cluster_1
KEGG-MEDICUS-VARIANT-DUPLICATION-OR-MUTATION-ACTIVATED-FLT3-TO-RAS-ERK-SIGNALING-PATHWAY1	8.66413e-09	-0.0262636	1	0.999	5.34577e-06	Cluster_10_vs_Cluster_1
KEGG-MEDICUS-REFERENCE-MICROTUBULE-NUCLEATION1	8.99822e-09	-0.0144002	1	1	5.5519e-06	Cluster_10_vs_Cluster_1
KEGG-MEDICUS-VARIANT-MUTATION-CAUSED-ABERRANT-PSEN-TO-MGLUR5-CA2-APOPTOTIC-PATHWAY1	9.05131e-09	-0.0196705	1	1	5.58466e-06	Cluster_10_vs_Cluster_1
KEGG-MEDICUS-REFERENCE-BASE-EXCISION-AND-STRAND-CLEAVAGE-BY-MONOFUNCTIONAL-GLYCOSYLASE1	9.92448e-09	-0.0268634	0.925	0.94	6.12341e-06	Cluster_10_vs_Cluster_1
KEGG-MEDICUS-PATHOGEN-EBV-EBNA3C-TO-P53-MEDIATED-TRANSCRIPTION1	1.10396e-08	0.0272146	0.982	0.976	6.81146e-06	Cluster_10_vs_Cluster_1
KEGG-MEDICUS-REFERENCE-IGF2-IGF1R-PI3K-SIGNALING-PATHWAY1	1.93144e-08	-0.0268011	0.942	0.962	1.1917e-05	Cluster_10_vs_Cluster_1
KEGG-MEDICUS-REFERENCE-GLOBAL-GENOME-NER1	2.15948e-08	-0.0162128	1	0.999	1.3324e-05	Cluster_10_vs_Cluster_1
KEGG-MEDICUS-REFERENCE-FLT3LG-FLT3-RAS-ERK-SIGNALING-PATHWAY1	2.18028e-08	-0.0235671	1	1	1.34523e-05	Cluster_10_vs_Cluster_1
KEGG-MEDICUS-REFERENCE-BETA-OXIDATION1	2.39234e-08	-0.0251574	0.976	0.986	1.47608e-05	Cluster_10_vs_Cluster_1
KEGG-MEDICUS-PATHOGEN-HCMV-US28-TO-GNA12-13-RHO-SIGNALING-PATHWAY1	2.41018e-08	0.023032	1	1	1.48708e-05	Cluster_10_vs_Cluster_1
KEGG-MEDICUS-REFERENCE-TLR5-NFKB-SIGNALING-PATHWAY1	2.49625e-08	0.0193075	1	0.999	1.54018e-05	Cluster_10_vs_Cluster_1
KEGG-MEDICUS-PATHOGEN-HPV-E5-TO-EGFR-RAS-ERK-SIGNALING-PATHWAY1	2.73976e-08	-0.023051	1	0.999	1.69043e-05	Cluster_10_vs_Cluster_1
KEGG-MEDICUS-VARIANT-MUTATION-INACTIVATED-APC-TO-WNT-SIGNALING-PATHWAY1	2.88854e-08	0.0177567	0.972	0.961	1.78223e-05	Cluster_10_vs_Cluster_1
KEGG-MEDICUS-VARIANT-MUTATION-CAUSED-ABERRANT-HTT-TO-MGLUR5-CA2-APOPTOTIC-PATHWAY1	3.19011e-08	-0.0172486	1	1	1.9683e-05	Cluster_10_vs_Cluster_1
KEGG-MEDICUS-REFERENCE-REGULATION-OF-GF-RTK-RAS-ERK-SIGNALING-PTP1	3.3508e-08	0.0163969	1	1	2.06744e-05	Cluster_10_vs_Cluster_1
KEGG-MEDICUS-VARIANT-MUTATION-ACTIVATED-PRKACA-TO-ACTH-CORTISOL-SIGNALING-PATHWAY1	3.36571e-08	-0.0180311	0.992	0.996	2.07665e-05	Cluster_10_vs_Cluster_1
KEGG-MEDICUS-VARIANT-ERBB2-OVEREXPRESSION-TO-PI3K-SIGNALING-PATHWAY1	3.43494e-08	-0.0230342	0.95	0.966	2.11936e-05	Cluster_10_vs_Cluster_1
KEGG-MEDICUS-VARIANT-MUTATION-CAUSED-ABERRANT-PSEN1-TO-MGLUR5-CA2-APOPTOTIC-PATHWAY1	3.68839e-08	-0.0221238	0.998	1	2.27574e-05	Cluster_10_vs_Cluster_1
KEGG-MEDICUS-REFERENCE-GLYCOGEN-BIOSYNTHESIS1	3.76815e-08	-0.0350981	0.757	0.803	2.32495e-05	Cluster_10_vs_Cluster_1
KEGG-MEDICUS-VARIANT-MUTATION-INACTIVATED-PDE11A-PDE8B-TO-ACTH-CORTISOL-SIGNALING-PATHWAY1	4.14526e-08	-0.0155622	0.998	0.999	2.55763e-05	Cluster_10_vs_Cluster_1
KEGG-MEDICUS-REFERENCE-AHR-SIGNALING-PATHWAY1	4.47218e-08	-0.026365	0.92	0.938	2.75934e-05	Cluster_10_vs_Cluster_1
KEGG-MEDICUS-VARIANT-MUTATION-INACTIVATED-PRKAR1A-TO-ACTH-CORTISOL-SIGNALING-PATHWAY1	4.4969e-08	-0.0173507	0.998	0.999	2.77459e-05	Cluster_10_vs_Cluster_1
KEGG-MEDICUS-REFERENCE-BMP9-10-SIGNALING-PATHWAY1	5.13299e-08	-0.0231259	0.818	0.841	3.16705e-05	Cluster_10_vs_Cluster_1
KEGG-MEDICUS-REFERENCE-ISOLEUCINE-DEGRADATION1	6.48984e-08	-0.0247231	0.974	0.988	4.00423e-05	Cluster_10_vs_Cluster_1
KEGG-MEDICUS-PATHOGEN-SHIGELLA-FIMA-TO-CROSSTALK-BETWEEN-EXTRINSIC-AND-INTRINSIC-APOPTOTIC-PATHWAYS1	6.59364e-08	-0.0332736	0.944	0.956	4.06828e-05	Cluster_10_vs_Cluster_1
KEGG-MEDICUS-REFERENCE-MGLUR5-CA2-APOPTOTIC-PATHWAY1	7.40524e-08	-0.0168402	1	1	4.56903e-05	Cluster_10_vs_Cluster_1
KEGG-MEDICUS-PATHOGEN-HCMV-UL33-TO-GNAI-AC-PKA-SIGNALING-PATHWAY1	7.73462e-08	-0.0141642	1	1	4.77226e-05	Cluster_10_vs_Cluster_1
KEGG-MEDICUS-VARIANT-AMPLIFIED-PDGFR-TO-PLCG-CAMK-SIGNALING-PATHWAY1	7.84216e-08	0.0161126	1	1	4.83861e-05	Cluster_10_vs_Cluster_1
KEGG-MEDICUS-REFERENCE-DEUBIQUITINATION-OF-H2AK1191	8.25411e-08	-0.0135233	0.999	0.999	5.09279e-05	Cluster_10_vs_Cluster_1
KEGG-MEDICUS-REFERENCE-LONG-PATCH-BER1	8.73124e-08	-0.012777	0.985	0.993	5.38717e-05	Cluster_10_vs_Cluster_1
KEGG-MEDICUS-VARIANT-AMPLIFIED-EGFR-TO-PLCG-CAMK-SIGNALING-PATHWAY1	1.14521e-07	0.016913	1	1	7.06597e-05	Cluster_10_vs_Cluster_1
KEGG-MEDICUS-PATHOGEN-HCV-CORE-TO-RXRA-LXRA-MEDIATED-TRANSCRIPTION1	1.16361e-07	-0.0234745	0.865	0.894	7.17949e-05	Cluster_10_vs_Cluster_1
KEGG-MEDICUS-REFERENCE-CARDIAC-TYPE-VGCC-RYR-SIGNALING1	1.27021e-07	-0.0129954	0.838	0.87	7.83721e-05	Cluster_10_vs_Cluster_1
KEGG-MEDICUS-VARIANT-MUTATION-INACTIVATED-AXIN-TO-WNT-SIGNALING-PATHWAY1	1.64694e-07	0.0197896	0.958	0.944	0.000101616	Cluster_10_vs_Cluster_1
KEGG-MEDICUS-ENV-FACTOR-NNK-NNN-TO-CHRNA7-E2F-SIGNALING-PATHWAY1	1.73339e-07	0.019093	0.958	0.948	0.00010695	Cluster_10_vs_Cluster_1
KEGG-MEDICUS-VARIANT-MUTATION-CAUSED-ABERRANT-HTT-TO-CREB-MEDIATED-TRANSCRIPTION1	1.80052e-07	-0.0187269	0.989	0.992	0.000111092	Cluster_10_vs_Cluster_1
KEGG-MEDICUS-VARIANT-EGFR-OVEREXPRESSION-TO-PI3K-SIGNALING-PATHWAY1	1.88888e-07	-0.0271297	0.934	0.953	0.000116544	Cluster_10_vs_Cluster_1
KEGG-MEDICUS-PATHOGEN-SALMONELLA-SOPE-TO-RAC-SIGNALING-PATHWAY1	2.0737e-07	-0.012812	1	1	0.000127948	Cluster_10_vs_Cluster_1
KEGG-MEDICUS-REFERENCE-HGF-MET-RAS-ERK-SIGNALING-PATHWAY1	2.11305e-07	-0.0219167	1	0.999	0.000130375	Cluster_10_vs_Cluster_1
KEGG-MEDICUS-REFERENCE-RELN-VLDLR-PI3K-SIGNALING-PATHWAY1	2.15542e-07	-0.0182935	0.985	0.988	0.000132989	Cluster_10_vs_Cluster_1
KEGG-MEDICUS-VARIANT-MUTATION-INACTIVATED-SIGMAR1-TO-CA2-APOPTOTIC-PATHWAY1	2.24795e-07	-0.0205867	0.998	1	0.000138699	Cluster_10_vs_Cluster_1
KEGG-MEDICUS-REFERENCE-KITLG-KIT-PI3K-SIGNALING-PATHWAY1	2.249e-07	-0.0217884	0.951	0.966	0.000138763	Cluster_10_vs_Cluster_1
KEGG-MEDICUS-VARIANT-MUTATION-CAUSED-ABERRANT-ABETA-TO-IRE1A-JNK-SIGNALING-PATHWAY1	2.32706e-07	-0.0287546	0.84	0.858	0.00014358	Cluster_10_vs_Cluster_1
KEGG-MEDICUS-REFERENCE-SPINDLE-ASSEMBLY-CHECKPOINT-SIGNALING1	2.38512e-07	-0.0120819	0.997	0.997	0.000147162	Cluster_10_vs_Cluster_1
KEGG-MEDICUS-PATHOGEN-SARS-COV-2-S-N-TO-LECTIN-PATHWAY-OF-COAGULATION-CASCADE1	2.43657e-07	0.00203148	0.998	0.999	0.000150336	Cluster_10_vs_Cluster_1
KEGG-MEDICUS-REFERENCE-HOMOLOGOUS-RECOMBINATION-IN-ICLR1	2.62723e-07	0.0112189	0.989	0.986	0.0001621	Cluster_10_vs_Cluster_1
KEGG-MEDICUS-VARIANT-BCR-ABL-FUSION-KINASE-TO-PI3K-SIGNALING-PATHWAY1	2.70875e-07	-0.0229564	0.974	0.977	0.00016713	Cluster_10_vs_Cluster_1
KEGG-MEDICUS-VARIANT-IGF2-OVEREXPRESSION-TO-RAS-ERK-SIGNALING-PATHWAY1	2.86587e-07	-0.0221961	1	0.999	0.000176824	Cluster_10_vs_Cluster_1
KEGG-MEDICUS-REFERENCE-GNRH-GNRHR-PLCB-PKC-SIGNALING-PATHWAY1	2.90528e-07	-0.0166275	1	1	0.000179256	Cluster_10_vs_Cluster_1
KEGG-MEDICUS-REFERENCE-EGF-EGFR-PLCG-CAMK-SIGNALING-PATHWAY1	3.03229e-07	0.014987	1	1	0.000187092	Cluster_10_vs_Cluster_1
KEGG-MEDICUS-REFERENCE-MYOSTATIN-SIGNALING-PATHWAY1	3.45679e-07	-0.021498	0.818	0.84	0.000213284	Cluster_10_vs_Cluster_1
KEGG-MEDICUS-REFERENCE-GLYCOGEN-DEGRADATION1	3.46795e-07	-0.0262292	0.868	0.881	0.000213973	Cluster_10_vs_Cluster_1
KEGG-MEDICUS-VARIANT-MUTATION-CAUSED-ABERRANT-HTT-TO-ELECTRON-TRANSFER-IN-COMPLEX-III1	3.64436e-07	-0.0219669	1	1	0.000224857	Cluster_10_vs_Cluster_1
KEGG-MEDICUS-REFERENCE-THYROID-HORMONE-SIGNALING-PATHWAY1	4.3216e-07	-0.0236507	0.89	0.89	0.000266643	Cluster_10_vs_Cluster_1
KEGG-MEDICUS-REFERENCE-BMP15-SIGNALING-PATHWAY1	4.43718e-07	-0.027075	0.751	0.778	0.000273774	Cluster_10_vs_Cluster_1
KEGG-MEDICUS-PATHOGEN-KSHV-VFLIP-TO-NFKB-SIGNALING-PATHWAY1	4.61985e-07	0.0284733	0.982	0.959	0.000285045	Cluster_10_vs_Cluster_1
KEGG-MEDICUS-REFERENCE-EGF-ERBB2-RAS-ERK-SIGNALING-PATHWAY1	4.68678e-07	-0.0197588	1	0.999	0.000289174	Cluster_10_vs_Cluster_1
KEGG-MEDICUS-ENV-FACTOR-NNK-TO-DNA-ADDUCTS1	4.85554e-07	0.0335564	0.577	0.528	0.000299587	Cluster_10_vs_Cluster_1
KEGG-MEDICUS-VARIANT-MUTATION-ACTIVATED-PI3K-TO-PI3K-SIGNALING-PATHWAY1	5.13229e-07	-0.0266402	0.877	0.891	0.000316662	Cluster_10_vs_Cluster_1
KEGG-MEDICUS-PATHOGEN-EBV-EBNA1-TO-P53-MEDIATED-TRANSCRIPTION1	5.56841e-07	0.0250197	0.985	0.979	0.000343571	Cluster_10_vs_Cluster_1
KEGG-MEDICUS-REFERENCE-ACTIVATION-OF-PRC2.2-BY-UBIQUITINATION-OF-H2AK1191	5.63823e-07	-0.014671	1	1	0.000347879	Cluster_10_vs_Cluster_1
KEGG-MEDICUS-PATHOGEN-KSHV-VFLIP-TO-TNF-NFKB-SIGNALING-PATHWAY1	5.90396e-07	0.024948	0.985	0.964	0.000364274	Cluster_10_vs_Cluster_1
KEGG-MEDICUS-VARIANT-EGF-OVEREXPRESSION-TO-RAS-ERK-SIGNALING-PATHWAY1	6.4807e-07	-0.0209287	1	0.999	0.000399859	Cluster_10_vs_Cluster_1
KEGG-MEDICUS-REFERENCE-AUTOPHAGY-VESICLE-NUCLEATION-ELONGATION-MATURATION-PACER-RUBCN-PI3KC3-C21	6.88169e-07	0.0248586	0.917	0.9	0.0004246	Cluster_10_vs_Cluster_1
KEGG-MEDICUS-REFERENCE-IGF-IGF1R-RAS-ERK-SIGNALING-PATHWAY1	7.10961e-07	-0.0199402	1	0.999	0.000438663	Cluster_10_vs_Cluster_1
KEGG-MEDICUS-REFERENCE-E2-ER-RAS-ERK-SIGNALING-PATHWAY1	7.7402e-07	-0.0151577	1	1	0.00047757	Cluster_10_vs_Cluster_1
KEGG-MEDICUS-REFERENCE-MAGI-PTEN-SIGNALING-PATHWAY1	8.28085e-07	-0.0215668	0.893	0.912	0.000510929	Cluster_10_vs_Cluster_1
KEGG-MEDICUS-VARIANT-MUTATION-INACTIVATED-FGF17-TO-RAS-ERK-SIGNALING-PATHWAY1	8.88256e-07	-0.0191528	1	0.999	0.000548054	Cluster_10_vs_Cluster_1
KEGG-MEDICUS-VARIANT-MUTATION-ACTIVATED-KIT-TO-RAS-ERK-SIGNALING-PATHWAY1	9.15703e-07	-0.0206988	1	0.999	0.000564989	Cluster_10_vs_Cluster_1
KEGG-MEDICUS-VARIANT-MUTATION-INACTIVATED-FGF8-TO-RAS-ERK-SIGNALING-PATHWAY1	9.52727e-07	-0.0193926	1	0.999	0.000587832	Cluster_10_vs_Cluster_1
KEGG-MEDICUS-REFERENCE-TGFA-EGFR-RAS-ERK-SIGNALING-PATHWAY1	1.0597e-06	-0.0208263	1	0.999	0.000653834	Cluster_10_vs_Cluster_1
KEGG-MEDICUS-VARIANT-MUTATION-CAUSED-ABERRANT-TUBA4A-TO-RETROGRADE-AXONAL-TRANSPORT1	1.20734e-06	-0.00977825	0.996	0.998	0.000744926	Cluster_10_vs_Cluster_1
KEGG-MEDICUS-VARIANT-RET-FUSION-KINASE-TO-RAS-ERK-SIGNALING-PATHWAY1	1.22984e-06	-0.0219633	0.985	0.99	0.000758811	Cluster_10_vs_Cluster_1
KEGG-MEDICUS-VARIANT-TRK-FUSION-KINASE-TO-RAS-ERK-SIGNALING-PATHWAY1	1.25629e-06	-0.0218878	0.985	0.99	0.000775128	Cluster_10_vs_Cluster_1
KEGG-MEDICUS-REFERENCE-HGF-MET-PI3K-SIGNALING-PATHWAY1	1.28665e-06	-0.0209054	0.944	0.957	0.000793862	Cluster_10_vs_Cluster_1
KEGG-MEDICUS-REFERENCE-RAC-CDC42-PAK-ERK-SIGNALING-PATHWAY1	1.30749e-06	-0.0225309	1	1	0.000806719	Cluster_10_vs_Cluster_1
KEGG-MEDICUS-REFERENCE-N-GLYCAN-PRECURSOR-BIOSYNTHESIS-GLC-6P-TO-MAN-P-DOL1	1.30769e-06	-0.0179235	0.918	0.932	0.000806844	Cluster_10_vs_Cluster_1
KEGG-MEDICUS-REFERENCE-LEUCINE-DEGRADATION1	1.31847e-06	-0.0232434	0.748	0.775	0.000813495	Cluster_10_vs_Cluster_1
KEGG-MEDICUS-REFERENCE-EGF-EGFR-RAS-ERK-SIGNALING-PATHWAY1	1.49971e-06	-0.0189908	1	0.999	0.000925322	Cluster_10_vs_Cluster_1
KEGG-MEDICUS-REFERENCE-STRAD-STK11-TSC-SIGNALING-PATHWAY1	1.50951e-06	-0.0207323	0.832	0.844	0.000931366	Cluster_10_vs_Cluster_1
KEGG-MEDICUS-VARIANT-AMPLIFIED-EGFR-TO-RAS-ERK-SIGNALING-PATHWAY1	1.60029e-06	-0.0220132	1	0.999	0.000987382	Cluster_10_vs_Cluster_1
KEGG-MEDICUS-VARIANT-EML4-ALK-FUSION-KINASE-TO-RAS-ERK-SIGNALING-PATHWAY1	1.75455e-06	-0.01965	0.989	0.991	0.00108256	Cluster_10_vs_Cluster_1
KEGG-MEDICUS-VARIANT-MET-OVEREXPRESSION-TO-RAS-ERK-SIGNALING-PATHWAY1	1.84885e-06	-0.020486	1	0.999	0.00114074	Cluster_10_vs_Cluster_1
KEGG-MEDICUS-VARIANT-BCR-ABL-FUSION-KINASE-TO-RAS-ERK-SIGNALING-PATHWAY1	1.87701e-06	-0.0208413	1	1	0.00115812	Cluster_10_vs_Cluster_1
KEGG-MEDICUS-REFERENCE-VALINE-DEGRADATION1	1.89848e-06	-0.0207643	0.92	0.954	0.00117136	Cluster_10_vs_Cluster_1
KEGG-MEDICUS-REFERENCE-KITLG-KIT-RAS-ERK-SIGNALING-PATHWAY1	1.91413e-06	-0.018824	1	0.999	0.00118102	Cluster_10_vs_Cluster_1
KEGG-MEDICUS-REFERENCE-DISASSEMBLY-OF-MCC1	1.95186e-06	-0.0128054	0.991	0.993	0.0012043	Cluster_10_vs_Cluster_1
KEGG-MEDICUS-REFERENCE-BILE-ACID-BIOSYNTHESIS1	2.28997e-06	-0.014924	0.938	0.949	0.00141291	Cluster_10_vs_Cluster_1
KEGG-MEDICUS-REFERENCE-AREG-EGFR-PI3K-SIGNALING-PATHWAY1	2.3044e-06	-0.0220767	0.945	0.96	0.00142182	Cluster_10_vs_Cluster_1
KEGG-MEDICUS-REFERENCE-HEME-BIOSYNTHESIS1	2.3806e-06	-0.0173443	0.852	0.877	0.00146883	Cluster_10_vs_Cluster_1
KEGG-MEDICUS-VARIANT-MUTATION-INACTIVATED-RASD1-TO-CRHR-PKA-ACTH-SIGNALING-PATHWAY1	2.45521e-06	-0.0122641	1	1	0.00151487	Cluster_10_vs_Cluster_1
KEGG-MEDICUS-REFERENCE-GPI-ANCHOR-BIOSYNTHESIS1	2.49262e-06	-0.0107785	0.994	0.995	0.00153795	Cluster_10_vs_Cluster_1
KEGG-MEDICUS-VARIANT-SCRAPIE-CONFORMATION-PRPSC-TO-VGCC-CA2-APOPTOTIC-PATHWAY1	2.65574e-06	-0.021659	0.622	0.659	0.00163859	Cluster_10_vs_Cluster_1
KEGG-MEDICUS-VARIANT-AMPLIFIED-FGFR-TO-RAS-ERK-SIGNALING-PATHWAY1	2.66528e-06	-0.0185439	1	0.999	0.00164448	Cluster_10_vs_Cluster_1
KEGG-MEDICUS-VARIANT-AMPLIFIED-PDGFR-TO-RAS-ERK-SIGNALING-PATHWAY1	2.69654e-06	-0.0198387	1	0.999	0.00166376	Cluster_10_vs_Cluster_1
KEGG-MEDICUS-REFERENCE-TRAPPI-RAB1-SIGNALING-PATHWAY1	2.79387e-06	-0.0234302	0.989	0.988	0.00172381	Cluster_10_vs_Cluster_1
KEGG-MEDICUS-REFERENCE-NAD-BIOSYNTHESIS1	2.91117e-06	0.0138844	0.918	0.907	0.00179619	Cluster_10_vs_Cluster_1
KEGG-MEDICUS-REFERENCE-TNF-P38-SIGNALING-PATHWAY1	2.92428e-06	-0.0140143	1	1	0.00180428	Cluster_10_vs_Cluster_1
KEGG-MEDICUS-REFERENCE-LECTIN-PATHWAY-OF-COAGULATION-CASCADE-PROTHROMBIN-TO-THROMBIN1	2.9342e-06	0.00396246	0.998	0.999	0.0018104	Cluster_10_vs_Cluster_1
KEGG-MEDICUS-REFERENCE-ELECTRON-TRANSFER-IN-COMPLEX-III1	3.2068e-06	-0.0217258	1	1	0.00197859	Cluster_10_vs_Cluster_1
KEGG-MEDICUS-REFERENCE-VGCC-CA2-APOPTOTIC-PATHWAY1	3.46178e-06	-0.0119921	1	1	0.00213592	Cluster_10_vs_Cluster_1
KEGG-MEDICUS-REFERENCE-BMP-SIGNALING-PATHWAY1	3.46335e-06	-0.00934941	0.952	0.951	0.00213689	Cluster_10_vs_Cluster_1
KEGG-MEDICUS-VARIANT-MUTATION-ACTIVATED-KRAS-NRAS-TO-ERK-SIGNALING-PATHWAY1	3.55837e-06	-0.0226018	0.986	0.988	0.00219551	Cluster_10_vs_Cluster_1
KEGG-MEDICUS-REFERENCE-EREG-EGFR-PI3K-SIGNALING-PATHWAY1	3.64789e-06	-0.0224358	0.947	0.963	0.00225075	Cluster_10_vs_Cluster_1
KEGG-MEDICUS-VARIANT-MUTATION-ACTIVATED-EGFR-TO-RAS-ERK-SIGNALING-PATHWAY1	3.65519e-06	-0.0198562	1	0.999	0.00225525	Cluster_10_vs_Cluster_1
KEGG-MEDICUS-VARIANT-MUTATION-ACTIVATED-MET-TO-RAS-ERK-SIGNALING-PATHWAY1	4.35821e-06	-0.0185823	1	0.999	0.00268902	Cluster_10_vs_Cluster_1
KEGG-MEDICUS-REFERENCE-CXCL12-CXCR4-PKC-ERK-SIGNALING-PATHAWAY1	4.6793e-06	-0.0155767	1	1	0.00288713	Cluster_10_vs_Cluster_1
KEGG-MEDICUS-PATHOGEN-HCMV-GB-TO-PDGFR-RAS-ERK-SIGNALING-PATHWAY1	4.78185e-06	-0.0180609	1	1	0.0029504	Cluster_10_vs_Cluster_1
KEGG-MEDICUS-REFERENCE-BMP-HAMP-SIGNALING-PATHWAY1	5.02655e-06	-0.0116842	0.903	0.914	0.00310138	Cluster_10_vs_Cluster_1
KEGG-MEDICUS-REFERENCE-CONDENSIN-LOADING1	5.09226e-06	-0.0123669	0.994	0.996	0.00314192	Cluster_10_vs_Cluster_1
KEGG-MEDICUS-VARIANT-MUTATION-ACTIVATED-FGFR3-TO-RAS-ERK-SIGNALING-PATHWAY1	5.28072e-06	-0.0191465	1	1	0.0032582	Cluster_10_vs_Cluster_1
KEGG-MEDICUS-REFERENCE-OKAZAKI-FRAGMENT-MATURATION1	5.67634e-06	-0.0164138	0.947	0.958	0.0035023	Cluster_10_vs_Cluster_1
KEGG-MEDICUS-REFERENCE-TNF-NFKB-SIGNALING-PATHWAY1	5.93818e-06	0.0143549	1	0.998	0.00366386	Cluster_10_vs_Cluster_1
KEGG-MEDICUS-VARIANT-AREG-OVEREXPRESSION-TO-PI3K-SIGNALING-PATHWAY1	6.05606e-06	-0.0219346	0.937	0.95	0.00373659	Cluster_10_vs_Cluster_1
KEGG-MEDICUS-REFERENCE-TGFA-EGFR-PI3K-SIGNALING-PATHWAY1	6.81081e-06	-0.0213911	0.896	0.928	0.00420227	Cluster_10_vs_Cluster_1
KEGG-MEDICUS-REFERENCE-EREG-EGFR-RAS-ERK-SIGNALING-PATHWAY1	7.36899e-06	-0.0190691	1	0.999	0.00454667	Cluster_10_vs_Cluster_1
KEGG-MEDICUS-REFERENCE-AREG-EGFR-RAS-ERK-SIGNALING-PATHWAY1	7.93736e-06	-0.0187915	1	0.999	0.00489735	Cluster_10_vs_Cluster_1
KEGG-MEDICUS-REFERENCE-TNF-RIPK1-3-SIGNALING-PATHWAY1	8.23806e-06	0.0204805	0.916	0.898	0.00508288	Cluster_10_vs_Cluster_1
KEGG-MEDICUS-VARIANT-MUTATION-CAUSED-ABERRANT-ABETA-TO-ELECTRON-TRANSFER-IN-COMPLEX-I1	8.41048e-06	-0.0147953	1	1	0.00518927	Cluster_10_vs_Cluster_1
KEGG-MEDICUS-REFERENCE-PDGF-PDGFR-PI3K-SIGNALING-PATHWAY1	1.02664e-05	-0.0157898	0.959	0.974	0.00633438	Cluster_10_vs_Cluster_1
KEGG-MEDICUS-VARIANT-EREG-OVEREXPRESSION-TO-PI3K-SIGNALING-PATHWAY1	1.11564e-05	-0.0223807	0.939	0.953	0.00688348	Cluster_10_vs_Cluster_1
KEGG-MEDICUS-REFERENCE-LECTIN-PATHWAY-OF-COAGULATION-CASCADE-FIBRINOGEN-TO-FIBRIN1	1.24711e-05	0.00106121	0.998	0.999	0.00769469	Cluster_10_vs_Cluster_1
KEGG-MEDICUS-VARIANT-AMPLIFIED-MET-TO-PI3K-SIGNALING-PATHWAY1	1.32726e-05	-0.0189756	0.917	0.94	0.00818919	Cluster_10_vs_Cluster_1
KEGG-MEDICUS-REFERENCE-NOTCH-MESP2-SIGNALING1	1.33174e-05	-0.0211352	0.861	0.892	0.00821687	Cluster_10_vs_Cluster_1
KEGG-MEDICUS-VARIANT-DUPLICATION-OR-MUTATION-ACTIVATED-FLT3-TO-RAS-PI3K-SIGNALING-PATHWAY1	1.44094e-05	-0.01902	0.998	0.998	0.00889061	Cluster_10_vs_Cluster_1
KEGG-MEDICUS-PATHOGEN-HCMV-US28-TO-GNB-G-PI3K-NFKB-SIGNALING-PATHWAY1	1.46725e-05	0.00974259	1	1	0.00905293	Cluster_10_vs_Cluster_1
KEGG-MEDICUS-REFERENCE-FGF-FGFR-PI3K-SIGNALING-PATHWAY1	1.50005e-05	-0.00971341	0.989	0.991	0.00925531	Cluster_10_vs_Cluster_1
KEGG-MEDICUS-REFERENCE-NUCLEAR-EXPORT-OF-MRNA1	1.63175e-05	-0.0103481	1	1	0.0100679	Cluster_10_vs_Cluster_1
KEGG-MEDICUS-VARIANT-AMPLIFIED-EGFR-TO-PI3K-SIGNALING-PATHWAY1	1.7182e-05	-0.0238513	0.888	0.913	0.0106013	Cluster_10_vs_Cluster_1
KEGG-MEDICUS-REFERENCE-INTRINSIC-APOPTOTIC-PATHWAY1	1.71835e-05	0.0169033	0.989	0.99	0.0106022	Cluster_10_vs_Cluster_1
KEGG-MEDICUS-REFERENCE-ARL8-REGULATED-MICROTUBULE-PLUS-END-DIRECTED-TRANSPORT1	1.84456e-05	0.0105502	1	1	0.0113809	Cluster_10_vs_Cluster_1
KEGG-MEDICUS-REFERENCE-PDGF-PDGFR-RAS-ERK-SIGNALING-PATHWAY1	2.224e-05	-0.0145994	1	1	0.0137221	Cluster_10_vs_Cluster_1
KEGG-MEDICUS-VARIANT-OLIGOMERIC-CONFORMATION-PRPC-TO-ANTEROGRADE-AXONAL-TRANSPORT1	2.23768e-05	-0.0128572	0.993	0.992	0.0138065	Cluster_10_vs_Cluster_1
KEGG-MEDICUS-REFERENCE-GF-RTK-RAS-ERK-SIGNALING-PATHWAY1	2.28673e-05	-0.00408077	1	1	0.0141091	Cluster_10_vs_Cluster_1
KEGG-MEDICUS-REFERENCE-EGF-EGFR-PI3K-SIGNALING-PATHWAY1	2.32411e-05	-0.0214317	0.914	0.929	0.0143398	Cluster_10_vs_Cluster_1
KEGG-MEDICUS-VARIANT-MUTATION-ACTIVATED-RET-TO-PI3K-SIGNALING-PATHWAY1	2.66503e-05	-0.0203119	0.9	0.924	0.0164432	Cluster_10_vs_Cluster_1
KEGG-MEDICUS-REFERENCE-FGF-FGFR-RAS-ERK-SIGNALING-PATHWAY1	2.84977e-05	-0.00991299	1	1	0.0175831	Cluster_10_vs_Cluster_1
KEGG-MEDICUS-REFERENCE-IL1-IL1R-JNK-SIGNALING-PATHWAY1	3.00717e-05	0.0122428	1	0.999	0.0185542	Cluster_10_vs_Cluster_1
KEGG-MEDICUS-REFERENCE-FLT3LG-FLT3-RAS-PI3K-SIGNALING-PATHWAY1	3.04187e-05	-0.0169229	0.998	0.999	0.0187684	Cluster_10_vs_Cluster_1
KEGG-MEDICUS-REFERENCE-TLR3-NFKB-SIGNALING-PATHWAY1	3.22396e-05	0.017172	0.99	0.983	0.0198918	Cluster_10_vs_Cluster_1
KEGG-MEDICUS-VARIANT-TGFA-OVEREXPRESSION-TO-PI3K-SIGNALING-PATHWAY1	3.41745e-05	-0.0211858	0.879	0.908	0.0210857	Cluster_10_vs_Cluster_1
KEGG-MEDICUS-REFERENCE-HEPARAN-SULFATE-DEGRADATION1	3.46461e-05	-0.0253451	0.951	0.961	0.0213766	Cluster_10_vs_Cluster_1
KEGG-MEDICUS-VARIANT-AMPLIFIED-PDGFR-TO-PI3K-SIGNALING-PATHWAY1	3.65154e-05	-0.0198697	0.905	0.926	0.02253	Cluster_10_vs_Cluster_1
KEGG-MEDICUS-VARIANT-MUTATION-ACTIVATED-KIT-TO-PI3K-SIGNALING-PATHWAY1	3.99276e-05	-0.021174	0.916	0.928	0.0246353	Cluster_10_vs_Cluster_1
KEGG-MEDICUS-VARIANT-EGF-OVEREXPRESSION-TO-PI3K-SIGNALING-PATHWAY1	4.06714e-05	-0.021418	0.88	0.906	0.0250942	Cluster_10_vs_Cluster_1
KEGG-MEDICUS-VARIANT-MUTATION-ACTIVATED-MET-TO-PI3K-SIGNALING-PATHWAY1	4.20456e-05	-0.0188062	0.928	0.942	0.0259421	Cluster_10_vs_Cluster_1
KEGG-MEDICUS-VARIANT-MUTATION-INACTIVATED-PINK1-TO-INTRINSIC-APOPTOTIC-PATHWAY-N010481	4.95953e-05	-0.0180675	0.912	0.922	0.0306003	Cluster_10_vs_Cluster_1
KEGG-MEDICUS-REFERENCE-TSC1-2-MTORC1-SIGNALING-PATHWAY1	5.02377e-05	-0.0129285	0.923	0.93	0.0309967	Cluster_10_vs_Cluster_1
KEGG-MEDICUS-REFERENCE-COPII-VESICLE-FORMATION1	5.03303e-05	-0.0185647	0.981	0.984	0.0310538	Cluster_10_vs_Cluster_1
KEGG-MEDICUS-VARIANT-MUTATION-ACTIVATED-EGFR-TO-PI3K-SIGNALING-PATHWAY1	5.1058e-05	-0.023678	0.904	0.917	0.0315028	Cluster_10_vs_Cluster_1
KEGG-MEDICUS-REFERENCE-ACH-CHRN-PI3K-SIGNALING-PATHWAY1	5.2786e-05	-0.0211939	0.887	0.906	0.032569	Cluster_10_vs_Cluster_1
KEGG-MEDICUS-VARIANT-AMPLIFIED-FGFR-TO-PI3K-SIGNALING-PATHWAY1	5.55239e-05	-0.0177112	0.921	0.936	0.0342582	Cluster_10_vs_Cluster_1
KEGG-MEDICUS-PATHOGEN-HIV-TAT-NEF-TO-CROSSTALK-BETWEEN-EXTRINSIC-AND-INTRINSIC-APOPTOTIC-PATHWAYS1	5.62932e-05	0.0262637	0.985	0.98	0.0347329	Cluster_10_vs_Cluster_1
KEGG-MEDICUS-REFERENCE-BLOOD-GROUP-H-O-ANTIGEN-TYPE-1-BIOSYNTHESIS1	5.88909e-05	0.0192127	0.504	0.464	0.0363357	Cluster_10_vs_Cluster_1
KEGG-MEDICUS-VARIANT-EML4-ALK-FUSION-KINASE-TO-PI3K-SIGNALING-PATHWAY1	5.95191e-05	-0.0202723	0.919	0.93	0.0367233	Cluster_10_vs_Cluster_1
KEGG-MEDICUS-REFERENCE-LPAR-GNB-G-RHO-SIGNALING-PATHWAY1	6.19057e-05	0.00749782	1	1	0.0381958	Cluster_10_vs_Cluster_1
KEGG-MEDICUS-ENV-FACTOR-PHIP-TO-DNA-ADDUCTS1	6.24644e-05	-0.0219173	0.693	0.722	0.0385405	Cluster_10_vs_Cluster_1
KEGG-MEDICUS-REFERENCE-REGULATION-OF-COMPLEMENT-CASCADE-CFHR1	6.50523e-05	0.0279123	0.299	0.255	0.0401373	Cluster_10_vs_Cluster_1
KEGG-MEDICUS-ENV-FACTOR-BENZO-A-PYRENRE-TO-CYP-MEDIATED-METABOLISM1	8.75668e-05	-0.00959966	0.921	0.937	0.0540287	Cluster_10_vs_Cluster_1
KEGG-MEDICUS-REFERENCE-BASE-EXCISION-AND-STRAND-CLEAVAGE-BY-BIFUNCTIONAL-GLYCOSYLASE1	9.05874e-05	-0.0164743	0.866	0.892	0.0558924	Cluster_10_vs_Cluster_1
KEGG-MEDICUS-PATHOGEN-KSHV-VGPCR-TO-GNB-G-PI3K-JNK-SIGNALING-PATHWAY1	0.000104859	0.00773167	1	1	0.0646979	Cluster_10_vs_Cluster_1
KEGG-MEDICUS-REFERENCE-IRE1A-JNK-SIGNALING-PATHWAY1	0.000107161	-0.016589	0.821	0.842	0.0661184	Cluster_10_vs_Cluster_1
KEGG-MEDICUS-REFERENCE-COHESIN-DISSOCIATION-IN-ANAPHASE1	0.000115748	-0.0115984	0.995	0.996	0.0714166	Cluster_10_vs_Cluster_1
KEGG-MEDICUS-REFERENCE-AUTOPHAGY-VESICLE-NUCLEATION-ELONGATION-MATURATION-LC3-II-FORMATION1	0.000124935	0.0113835	0.993	0.992	0.0770851	Cluster_10_vs_Cluster_1
KEGG-MEDICUS-VARIANT-MUTATION-CAUSED-ABERRANT-SOD1-TO-RETROGRADE-AXONAL-TRANSPORT1	0.000128026	-0.0076892	0.996	0.998	0.0789923	Cluster_10_vs_Cluster_1
KEGG-MEDICUS-REFERENCE-NOTCH-PROTEOLYTIC-ACTIVATION1	0.000131193	0.0162241	0.985	0.987	0.0809459	Cluster_10_vs_Cluster_1
KEGG-MEDICUS-VARIANT-MLL-ENL-FUSION-TO-TRANSCRIPTIONAL-ACTIVATION1	0.000132694	-0.00921565	0.871	0.888	0.0818725	Cluster_10_vs_Cluster_1
KEGG-MEDICUS-REFERENCE-ANGII-AT1R-NOX2-SIGNALING-PATHWAY1	0.000136288	0.0146399	1	0.998	0.0840898	Cluster_10_vs_Cluster_1
KEGG-MEDICUS-REFERENCE-LESION-BYPASS-BY-TLS-AND-DSB-FORMATION1	0.000146926	-0.00959043	0.99	0.989	0.0906533	Cluster_10_vs_Cluster_1
KEGG-MEDICUS-REFERENCE-V-D-J-RECOMBINATION1	0.000148291	-0.0157014	0.975	0.983	0.0914954	Cluster_10_vs_Cluster_1
KEGG-MEDICUS-REFERENCE-BREAK-INDUCED-REPLICATION1	0.000148984	-0.0141008	0.78	0.806	0.091923	Cluster_10_vs_Cluster_1
KEGG-MEDICUS-REFERENCE-EGF-EGFR-PLCG-ERK-SIGNALING-PATHWAY1	0.000158023	-0.0133205	0.998	0.998	0.0975	Cluster_10_vs_Cluster_1
KEGG-MEDICUS-REFERENCE-PRNP-PI3K-NOX2-SIGNALING-PATHWAY1	0.000169173	-0.010667	1	1	0.10438	Cluster_10_vs_Cluster_1
KEGG-MEDICUS-REFERENCE-REGULATION-OF-GF-RTK-RAS-ERK-SIGNALING-UBIQUITINATION-OF-RTK-BY-CBL1	0.000181757	-0.00663653	0.985	0.987	0.112144	Cluster_10_vs_Cluster_1
KEGG-MEDICUS-PATHOGEN-HTLV-1-TAX-TO-SPINDLE-ASSEMBLY-CHECKPOINT-SIGNALING1	0.000185773	-0.0105389	0.99	0.992	0.114622	Cluster_10_vs_Cluster_1
KEGG-MEDICUS-REFERENCE-BLOOD-GROUP-H-O-ANTIGEN-TYPE-2-BIOSYNTHESIS1	0.000185785	0.0146244	0.784	0.755	0.11463	Cluster_10_vs_Cluster_1
KEGG-MEDICUS-VARIANT-MUTATION-CAUSED-ABERRANT-ABETA-TO-AGE-RAGE-SIGNALING-PATHWAY1	0.000200758	-0.013475	0.997	0.998	0.123868	Cluster_10_vs_Cluster_1
KEGG-MEDICUS-REFERENCE-COHESIN-DISSOCIATION-IN-PROPHASE1	0.000206427	-0.0130443	0.989	0.996	0.127365	Cluster_10_vs_Cluster_1
KEGG-MEDICUS-VARIANT-EML4-ALK-FUSION-KINASE-TO-PLCG-ERK-SIGNALING-PATHWAY1	0.000222643	-0.0126256	0.997	0.998	0.137371	Cluster_10_vs_Cluster_1
KEGG-MEDICUS-VARIANT-MUTATION-CAUSED-ABERRANT-TDP43-TO-ELECTRON-TRANSFER-IN-COMPLEX-I1	0.00022424	-0.0127412	1	1	0.138356	Cluster_10_vs_Cluster_1
KEGG-MEDICUS-PATHOGEN-SALMONELLA-SOPB-TO-ARNO-ARF-ACTB-G-SIGNALING-PATHWAY1	0.000229076	-0.00898727	1	1	0.14134	Cluster_10_vs_Cluster_1
KEGG-MEDICUS-PATHOGEN-HCMV-US28-TO-GNAI-AC-PKA-SIGNALING-PATHWAY1	0.000230868	-0.010462	0.999	0.999	0.142446	Cluster_10_vs_Cluster_1
KEGG-MEDICUS-ENV-FACTOR-METALS-TO-NFKB-SIGNALING-PATHWAY1	0.000251367	0.0142196	0.998	0.998	0.155093	Cluster_10_vs_Cluster_1
KEGG-MEDICUS-VARIANT-MUTATION-ACTIVATED-EGFR-TO-PLCG-ERK-SIGNALING-PATHWAY1	0.000278045	-0.0137779	0.996	0.997	0.171553	Cluster_10_vs_Cluster_1
KEGG-MEDICUS-PATHOGEN-KSHV-K15-TO-TNF-NFKB-SIGNALING-PATHWAY1	0.000287354	0.0171321	0.988	0.974	0.177297	Cluster_10_vs_Cluster_1
KEGG-MEDICUS-REFERENCE-RIG-I-NFKB-SIGNALING-PATHWAY1	0.000290027	0.0191463	0.985	0.971	0.178946	Cluster_10_vs_Cluster_1
KEGG-MEDICUS-VARIANT-MUTATION-CAUSED-ABERRANT-SOD1-TO-26S-PROTEASOME-MEDIATED-PROTEIN-DEGRADATION1	0.000301958	0.0180953	1	1	0.186308	Cluster_10_vs_Cluster_1
KEGG-MEDICUS-REFERENCE-CA2-CAM-CAMK-SIGNALING-PATHWAY1	0.000308557	0.00830281	1	1	0.19038	Cluster_10_vs_Cluster_1
KEGG-MEDICUS-PATHOGEN-SHIGELLA-IPGD-TO-ARNO-ARF-ACTB-G-SIGNALING-PATHWAY1	0.00031067	-0.0091146	1	1	0.191683	Cluster_10_vs_Cluster_1
KEGG-MEDICUS-VARIANT-DAB1-OVEREXPRESSION-TO-RELN-VLDLR-PI3K-SIGNALING-PATHWAY1	0.000311816	-0.0146452	0.913	0.928	0.19239	Cluster_10_vs_Cluster_1
KEGG-MEDICUS-REFERENCE-GATOR1-MTORC1-SIGNALING-PATHWAY1	0.000326039	-0.00978577	0.944	0.957	0.201166	Cluster_10_vs_Cluster_1
KEGG-MEDICUS-REFERENCE-MLK-JNK-SIGNALING-PATHWAY1	0.000381336	-0.00969594	0.942	0.949	0.235284	Cluster_10_vs_Cluster_1
KEGG-MEDICUS-REFERENCE-FANCONI-ANEMIA-PATHWAY1	0.000387791	0.0074434	0.994	0.99	0.239267	Cluster_10_vs_Cluster_1
KEGG-MEDICUS-PATHOGEN-HIV-GP120-TO-TNF-NFKB-SIGNALING-PATHWAY1	0.000425193	0.0118571	1	0.998	0.262344	Cluster_10_vs_Cluster_1
KEGG-MEDICUS-REFERENCE-MEMBRANE-INITIATED-PROGESTERONE-SIGNALING-PATHWAY1	0.000444511	-0.0142637	0.917	0.934	0.274263	Cluster_10_vs_Cluster_1
KEGG-MEDICUS-REFERENCE-COPI-VESICLE-FORMATION1	0.000451063	-0.0122207	1	1	0.278306	Cluster_10_vs_Cluster_1
KEGG-MEDICUS-VARIANT-MUTATION-ACTIVATED-ITPR1-TO-MGLUR1-TRPC3-SIGNALING-PATHWAY1	0.000497139	-0.0144809	0.942	0.948	0.306735	Cluster_10_vs_Cluster_1
KEGG-MEDICUS-VARIANT-MUTATION-INACTIVATED-PINK1-TO-ELECTRON-TRANSFER-IN-COMPLEX-I1	0.00055438	-0.0122932	1	1	0.342052	Cluster_10_vs_Cluster_1
KEGG-MEDICUS-VARIANT-SCRAPIE-CONFORMATION-PRPSC-TO-PERK-ATF4-SIGNALING-PATHWAY1	0.00058548	-0.0180239	0.94	0.955	0.361241	Cluster_10_vs_Cluster_1
KEGG-MEDICUS-VARIANT-MUTATION-CAUSED-ABERRANT-SNCA-TO-ELECTRON-TRANSFER-IN-COMPLEX-I1	0.000634415	-0.011909	1	1	0.391434	Cluster_10_vs_Cluster_1
KEGG-MEDICUS-REFERENCE-MITOCHONDRIAL-COMPLEX-UCP1-IN-THERMOGENESIS1	0.000699311	-0.0050528	1	1	0.431475	Cluster_10_vs_Cluster_1
KEGG-MEDICUS-REFERENCE-SIALYL-LEWIS-X-ANTIGEN-BIOSYNTHESIS1	0.000709786	-0.016028	0.649	0.68	0.437938	Cluster_10_vs_Cluster_1
KEGG-MEDICUS-REFERENCE-EGF-EGFR-RAS-PI3K-SIGNALING-PATHWAY1	0.000741493	-0.0137374	0.998	0.998	0.457501	Cluster_10_vs_Cluster_1
KEGG-MEDICUS-REFERENCE-P300-P21-CELL-CYCLE-G1-S1	0.000748035	-0.011025	0.996	0.997	0.461538	Cluster_10_vs_Cluster_1
KEGG-MEDICUS-REFERENCE-ACTIVIN-SIGNALING-PATHWAY1	0.000751916	-0.0123643	0.853	0.875	0.463932	Cluster_10_vs_Cluster_1
KEGG-MEDICUS-REFERENCE-PDL-PD1-SHP-PI3K-SIGNALING-PATHWAY1	0.000767503	0.0151081	0.976	0.974	0.473549	Cluster_10_vs_Cluster_1
KEGG-MEDICUS-REFERENCE-CHRNA7-E2F-SIGNALING-PATHWAY1	0.000771851	0.0180556	0.887	0.87	0.476232	Cluster_10_vs_Cluster_1
KEGG-MEDICUS-VARIANT-MUTATION-INACTIVATED-UBQLN2-TO-26S-PROTEASOME-MEDIATED-PROTEIN-DEGRADATION1	0.000793371	0.016817	1	1	0.48951	Cluster_10_vs_Cluster_1
KEGG-MEDICUS-REFERENCE-CASR-PTH-SIGNALING-PATHWAY1	0.000874044	-0.0139975	0.93	0.939	0.539285	Cluster_10_vs_Cluster_1
KEGG-MEDICUS-PATHOGEN-HIV-VPR-TAT-TO-TNF-JNK-SIGNALING-PATHWAY1	0.000887324	0.0202951	0.993	0.97	0.547479	Cluster_10_vs_Cluster_1
KEGG-MEDICUS-VARIANT-MUTATION-CAUSED-ABERRANT-ABETA-TO-CROSSTALK-BETWEEN-EXTRINSIC-AND-INTRINSIC-APOPTOTIC-PATHWAYS1	0.000899687	0.0170545	0.995	0.992	0.555107	Cluster_10_vs_Cluster_1
KEGG-MEDICUS-REFERENCE-26S-PROTEASOME-MEDIATED-PROTEIN-DEGRADATION1	0.000902044	0.0171029	1	1	0.556561	Cluster_10_vs_Cluster_1
KEGG-MEDICUS-REFERENCE-ELECTRON-TRANSFER-IN-COMPLEX-I1	0.000957806	-0.0116064	1	1	0.590966	Cluster_10_vs_Cluster_1
KEGG-MEDICUS-PATHOGEN-SARS-COV-2-S-TO-CLASSICAL-PATHWAY-OF-COMPLEMENT-CASCADE1	0.000973727	0.0176249	0.549	0.521	0.600789	Cluster_10_vs_Cluster_1
KEGG-MEDICUS-REFERENCE-AUTOPHAGY-VESICLE-NUCLEATION-ELONGATION-MATURATION-MTORC1-PI3KC3-C11	0.00103994	-0.0105154	0.989	0.991	0.641642	Cluster_10_vs_Cluster_1
KEGG-MEDICUS-REFERENCE-GLUCONEOGENESIS1	0.00111979	-0.0191924	0.771	0.804	0.690913	Cluster_10_vs_Cluster_1
KEGG-MEDICUS-REFERENCE-P16-CELL-CYCLE-G1-S1	0.0012294	-0.0123217	0.963	0.967	0.75854	Cluster_10_vs_Cluster_1
KEGG-MEDICUS-REFERENCE-NOTCH-LIGAND-UBIQUITYLATION1	0.00134811	-0.00721738	0.744	0.775	0.831785	Cluster_10_vs_Cluster_1
KEGG-MEDICUS-REFERENCE-GPCR-PI3K-SIGNALING-PATHWAY1	0.00139845	0.00615129	1	1	0.862843	Cluster_10_vs_Cluster_1
KEGG-MEDICUS-PATHOGEN-EBV-EBNA3C-TO-CELL-CYCLE-G1-S1	0.00142562	-0.0135624	0.958	0.961	0.879609	Cluster_10_vs_Cluster_1
KEGG-MEDICUS-VARIANT-MUTATION-CAUSED-ABERRANT-HTT-TO-TNF-JNK-SIGNALING-PATHWAY1	0.00148231	-0.0143263	0.772	0.784	0.914587	Cluster_10_vs_Cluster_1
KEGG-MEDICUS-VARIANT-FZD7-OVEREXPRESSION-TO-WNT-SIGNALING-PATHWAY1	0.00154986	0.00497891	1	0.999	0.956263	Cluster_10_vs_Cluster_1
KEGG-MEDICUS-REFERENCE-CX3CR1-GNAI-AC-PKA-SIGNALING-PATHWAY1	0.0015709	-0.00942923	0.999	1	0.969244	Cluster_10_vs_Cluster_1
KEGG-MEDICUS-PATHOGEN-ESCHERICHIA-ESPT-TO-RAC-SIGNALING-PATHWAY1	0.00158703	-0.00895369	1	1	0.979197	Cluster_10_vs_Cluster_1
KEGG-MEDICUS-VARIANT-MUTATION-CAUSED-ABERRANT-ATXN1-TO-RORA-MEDIATED-TRANSCRIPTION1	0.00160389	-0.016279	0.742	0.762	0.989601	Cluster_10_vs_Cluster_1
KEGG-MEDICUS-REFERENCE-TGFA-EGFR-PLCG-PKC-SIGNALING-PATHWAY1	0.00162516	0.0141214	0.942	0.934	1	Cluster_10_vs_Cluster_1
KEGG-MEDICUS-REFERENCE-TLR2-4-MAPK-SIGNALING-PATHWAY1	0.0016664	-0.0084672	1	1	1	Cluster_10_vs_Cluster_1
KEGG-MEDICUS-REFERENCE-TESTOSTERONE-BIOSYNTHESIS1	0.00171505	-0.00927055	0.693	0.722	1	Cluster_10_vs_Cluster_1
KEGG-MEDICUS-REFERENCE-P4-PR-RAS-ERK-SIGNALING-PATHWAY1	0.00180594	-0.0123662	1	1	1	Cluster_10_vs_Cluster_1
KEGG-MEDICUS-REFERENCE-GLYCOSAMINOGLYCAN-BIOSYNTHESIS-LINKAGE-TETRASACCHARIDE1	0.0018751	-0.0150469	0.656	0.679	1	Cluster_10_vs_Cluster_1
KEGG-MEDICUS-ENV-FACTOR-BPA-TO-RAS-ERK-SIGNALING-PATHWAY1	0.00189577	-0.0117982	0.989	0.993	1	Cluster_10_vs_Cluster_1
KEGG-MEDICUS-PATHOGEN-HTLV-1-TAX-TO-P21-CELL-CYCLE-G1-S-N004981	0.00195415	0.0128436	0.921	0.894	1	Cluster_10_vs_Cluster_1
KEGG-MEDICUS-REFERENCE-HOMOLOGOUS-RECOMBINATION1	0.00198709	-0.00511046	0.999	1	1	Cluster_10_vs_Cluster_1
KEGG-MEDICUS-PATHOGEN-HCMV-UL33-TO-GNAQ-PLCB-G-CALCINEURIN-SIGNALING-PATHWAY1	0.00200144	-0.0151563	0.921	0.932	1	Cluster_10_vs_Cluster_1
KEGG-MEDICUS-REFERENCE-ESTABLISHMENT-OF-COHESION1	0.00204664	-0.0170317	0.945	0.949	1	Cluster_10_vs_Cluster_1
KEGG-MEDICUS-PATHOGEN-HIV-GP120-TO-CXCR4-GNB-G-RAC-SIGNALING-PATHWAY1	0.00212055	0.00639066	1	1	1	Cluster_10_vs_Cluster_1
KEGG-MEDICUS-REFERENCE-CA2-PYK2-RAS-ERK-SIGNALING-PATHWAY1	0.00224762	-0.0133499	1	1	1	Cluster_10_vs_Cluster_1
KEGG-MEDICUS-PATHOGEN-HCMV-US27-TO-CXCR4-GNB-G-PLCB-PKC-SIGNALING-PATHWAY1	0.00225133	-0.0147873	0.976	0.981	1	Cluster_10_vs_Cluster_1
KEGG-MEDICUS-REFERENCE-NON-HOMOLOGOUS-END-JOINING1	0.00231483	-0.0132028	0.986	0.991	1	Cluster_10_vs_Cluster_1
KEGG-MEDICUS-PATHOGEN-SALMONELLA-SOPB-TO-RHOA-SIGNALING-PATHWAY1	0.00234178	0.0130874	1	1	1	Cluster_10_vs_Cluster_1
KEGG-MEDICUS-REFERENCE-WNT-SIGNALING-MODULATION-WNT-ACYLATION1	0.00266451	0.00559107	0.818	0.801	1	Cluster_10_vs_Cluster_1
KEGG-MEDICUS-PATHOGEN-HIV-NEF-TO-TNF-NFKB-SIGNALING-PATHWAY1	0.00266727	0.0108753	0.999	0.996	1	Cluster_10_vs_Cluster_1
KEGG-MEDICUS-PATHOGEN-EBV-LMP1-TO-NFKB-SIGNALING-PATHWAY1	0.00267325	0.0126919	0.996	0.992	1	Cluster_10_vs_Cluster_1
KEGG-MEDICUS-VARIANT-MUTATION-INACTIVATED-VCP-TO-26S-PROTEASOME-MEDIATED-PROTEIN-DEGRADATION1	0.00270001	0.0156627	1	1	1	Cluster_10_vs_Cluster_1
KEGG-MEDICUS-REFERENCE-CXCR4-GNB-G-RAC-SIGNALING-PATHWAY1	0.00271965	0.00601737	1	1	1	Cluster_10_vs_Cluster_1
KEGG-MEDICUS-REFERENCE-NODAL-SIGNALING-PATHWAY1	0.00272662	-0.0114315	0.858	0.874	1	Cluster_10_vs_Cluster_1
KEGG-MEDICUS-REFERENCE-CXCR-GNB-G-PI3K-AKT-SIGNALING-PATHWAY1	0.00274833	0.0066691	1	1	1	Cluster_10_vs_Cluster_1
KEGG-MEDICUS-REFERENCE-GF-RTK-PI3K-SIGNALING-PATHWAY1	0.00282367	-0.00265725	1	1	1	Cluster_10_vs_Cluster_1
KEGG-MEDICUS-REFERENCE-CA2-CAM-VGCC-RYR-SIGNALING-PATHWAY1	0.00295189	0.00822368	1	1	1	Cluster_10_vs_Cluster_1
KEGG-MEDICUS-PATHOGEN-HCMV-UL33-TO-GNB-G-RHO-SIGNALING-PATHWAY1	0.00326867	-0.00640042	1	1	1	Cluster_10_vs_Cluster_1
KEGG-MEDICUS-VARIANT-TMPRSS2-ERG-FUSION-TO-TRANSCRIPTIONAL-ACTIVATION1	0.00328853	0.0151573	0.644	0.616	1	Cluster_10_vs_Cluster_1
KEGG-MEDICUS-REFERENCE-INACTIVATION-OF-CONDENSIN-I1	0.00332307	-0.0162661	0.808	0.811	1	Cluster_10_vs_Cluster_1
KEGG-MEDICUS-REFERENCE-PRE-IC-FORMATION1	0.00354013	-0.00557273	0.996	0.997	1	Cluster_10_vs_Cluster_1
KEGG-MEDICUS-REFERENCE-WNT-SIGNALING-PATHWAY1	0.00366139	0.00391558	1	1	1	Cluster_10_vs_Cluster_1
KEGG-MEDICUS-REFERENCE-COHESIN-LOADING1	0.00423042	-0.0186254	0.986	0.988	1	Cluster_10_vs_Cluster_1
KEGG-MEDICUS-PATHOGEN-ESCHERICHIA-EAE-TIR-TCCP-TO-ACTIN-SIGNALING-PATHWAY1	0.00450487	-0.00710412	1	1	1	Cluster_10_vs_Cluster_1
KEGG-MEDICUS-ENV-FACTOR-NNK-NNN-TO-PI3K-SIGNALING-PATHWAY-N013391	0.00465198	-0.0111973	0.964	0.973	1	Cluster_10_vs_Cluster_1
KEGG-MEDICUS-REFERENCE-PURINE-SALVAGE-PATHWAY-HYPOXANTHINE-GUANINE-TO-IMP-GMP1	0.00490892	0.0136633	0.897	0.901	1	Cluster_10_vs_Cluster_1
KEGG-MEDICUS-VARIANT-TEL-AML1-FUSION-TO-TRANSCRIPTIONAL-REPRESSION1	0.00496167	-0.0129598	0.971	0.972	1	Cluster_10_vs_Cluster_1
KEGG-MEDICUS-VARIANT-MUTATION-INACTIVATED-DJ1-TO-FAS-JNK-SIGNALING-PATWHAY1	0.00504968	-0.0158405	0.938	0.94	1	Cluster_10_vs_Cluster_1
KEGG-MEDICUS-REFERENCE-CITRATE-CYCLE-FIRST-CARBON-OXIDATION1	0.00509319	-0.0129047	0.967	0.97	1	Cluster_10_vs_Cluster_1
KEGG-MEDICUS-VARIANT-LRP6-OVEREXPRESSION-TO-WNT-SIGNALING-PATHWAY1	0.00514858	0.0037804	1	0.999	1	Cluster_10_vs_Cluster_1
KEGG-MEDICUS-REFERENCE-RTK-PLCG-ITPR-SIGNALING-PATHWAY1	0.00559853	0.00338221	0.998	0.998	1	Cluster_10_vs_Cluster_1
KEGG-MEDICUS-REFERENCE-REGULATION-OF-GF-RTK-RAS-ERK-SIGNALING-MRAS-SHOC2-PP1-HOLOPHOSPHATASE1	0.00568259	-0.0137385	0.994	0.993	1	Cluster_10_vs_Cluster_1
KEGG-MEDICUS-REFERENCE-PROK-PRKR-GI-ERK-SIGNALING-PATHWAY1	0.00580241	-0.0165441	0.999	0.999	1	Cluster_10_vs_Cluster_1
KEGG-MEDICUS-VARIANT-MUTATION-INACTIVATED-PROK2-TO-PROK-PRKR-GI-ERK-SIGNALING-PATHWAY1	0.00580241	-0.0165441	0.999	0.999	1	Cluster_10_vs_Cluster_1
KEGG-MEDICUS-VARIANT-MUTATION-INACTIVATED-PROKR2-TO-PROK-PRKR-GI-ERK-SIGNALING-PATHWAY1	0.00580241	-0.0165441	0.999	0.999	1	Cluster_10_vs_Cluster_1
KEGG-MEDICUS-VARIANT-LOSS-OF-RASSF1-TO-RAS-RASSF1-SIGNALING-PATHWAY1	0.00610895	0.0137871	0.964	0.959	1	Cluster_10_vs_Cluster_1
KEGG-MEDICUS-VARIANT-MUTATION-ACTIVATED-KRAS-NRAS-TO-PI3K-SIGNALING-PATHWAY1	0.0065107	-0.0149711	0.961	0.965	1	Cluster_10_vs_Cluster_1
KEGG-MEDICUS-REFERENCE-TAC3-TACR3-PLC-PKC-SIGNALING-PATHWAY1	0.00670274	-0.0117367	0.983	0.983	1	Cluster_10_vs_Cluster_1
KEGG-MEDICUS-REFERENCE-GF-RTK-RAS-PI3K-SIGNALING-PATHWAY1	0.00674258	-0.00272966	1	1	1	Cluster_10_vs_Cluster_1
KEGG-MEDICUS-PATHOGEN-HBV-HBX-TO-RAS-ERK-SIGNALING-PATHWAY1	0.00674416	-0.0107944	1	1	1	Cluster_10_vs_Cluster_1
KEGG-MEDICUS-VARIANT-MUTATION-CAUSED-ABERRANT-ABETA-TO-ANTEROGRADE-AXONAL-TRANSPORT1	0.00718187	-0.00770263	1	0.999	1	Cluster_10_vs_Cluster_1
KEGG-MEDICUS-REFERENCE-CXCR4-GNAI-PI3K-BAD-SIGNALING-PATHWAY1	0.00733	-0.0118346	1	1	1	Cluster_10_vs_Cluster_1
KEGG-MEDICUS-REFERENCE-ANGIOTENSIN-ALDOSTERONE-SIGNALING-PATHWAY1	0.00762513	-0.00623373	1	1	1	Cluster_10_vs_Cluster_1
KEGG-MEDICUS-REFERENCE-WNT-SIGNALING-MODULATION-WNT-INHIBITOR1	0.00763317	0.00375996	0.871	0.864	1	Cluster_10_vs_Cluster_1
KEGG-MEDICUS-REFERENCE-REGULATION-OF-GF-RTK-RAS-ERK-SIGNALING-PATHWAY-ADAPTOR-PROTEINS1	0.00769851	-0.0118429	0.984	0.987	1	Cluster_10_vs_Cluster_1
KEGG-MEDICUS-ENV-FACTOR-NICOTINE-NNK-TO-PI3K-SIGNALING-PATHWAY1	0.00779659	-0.0106494	1	1	1	Cluster_10_vs_Cluster_1
KEGG-MEDICUS-VARIANT-IGH-MMSET-FUSION-TO-TRANSCRIPTIONAL-ACTIVATION1	0.00816541	0.00662533	0.771	0.759	1	Cluster_10_vs_Cluster_1
KEGG-MEDICUS-REFERENCE-CDC25-CELL-CYCLE-G2-M1	0.00816667	-0.00677	0.886	0.893	1	Cluster_10_vs_Cluster_1
KEGG-MEDICUS-REFERENCE-TYROSINE-DEGRADATION1	0.00824117	-0.0154226	0.512	0.529	1	Cluster_10_vs_Cluster_1
KEGG-MEDICUS-VARIANT-AMPLIFIED-CDK4-TO-CELL-CYCLE-G1-S1	0.00847478	-0.0114653	0.946	0.951	1	Cluster_10_vs_Cluster_1
KEGG-MEDICUS-REFERENCE-IL1-IL1R-P38-SIGNALING-PATHWAY1	0.00911352	0.00996307	1	1	1	Cluster_10_vs_Cluster_1
KEGG-MEDICUS-PATHOGEN-HIV-GP120-TO-CXCR4-GNAI-PI3K-BAD-SIGNALING-PATHWAY1	0.00989013	-0.0110327	1	1	1	Cluster_10_vs_Cluster_1
KEGG-MEDICUS-VARIANT-MUTATION-CAUSED-ABERRANT-HTT-TO-26S-PROTEASOME-MEDIATED-PROTEIN-DEGRADATION1	0.0104287	0.0145986	1	1	1	Cluster_10_vs_Cluster_1
KEGG-MEDICUS-VARIANT-MUTATION-CAUSED-ABERRANT-SNCA-TO-26S-PROTEASOME-MEDIATED-PROTEIN-DEGRADATION1	0.0110787	0.0146275	1	1	1	Cluster_10_vs_Cluster_1
KEGG-MEDICUS-REFERENCE-AGE-RAGE-SIGNALING-PATHWAY1	0.0117038	-0.00938975	0.995	0.997	1	Cluster_10_vs_Cluster_1
KEGG-MEDICUS-REFERENCE-HIF-1-SIGNALING-PATHWAY1	0.0124373	0.00757474	0.968	0.963	1	Cluster_10_vs_Cluster_1
KEGG-MEDICUS-PATHOGEN-ESCHERICHIA-MAP-TO-CDC42-SIGNALING-PATHWAY1	0.0133039	-0.00700107	1	1	1	Cluster_10_vs_Cluster_1
KEGG-MEDICUS-REFERENCE-DNA-REPLICATION-LICENSING1	0.0136138	-0.00383822	0.98	0.982	1	Cluster_10_vs_Cluster_1
KEGG-MEDICUS-REFERENCE-CXCR4-GNAQ-PLCB-G-CALCINEURIN-SIGNALING-PATHWAY1	0.0138323	-0.00618601	1	1	1	Cluster_10_vs_Cluster_1
KEGG-MEDICUS-REFERENCE-CITRATE-CYCLE-SECOND-CARBON-OXIDATION-21	0.0138468	-0.0107016	0.97	0.984	1	Cluster_10_vs_Cluster_1
KEGG-MEDICUS-REFERENCE-CENPE-INTERACTION-WITH-NDC80-COMPLEX1	0.013902	-0.00774017	0.993	0.991	1	Cluster_10_vs_Cluster_1
KEGG-MEDICUS-REFERENCE-ANTEROGRADE-AXONAL-TRANSPORT1	0.0144193	0.00671167	1	0.999	1	Cluster_10_vs_Cluster_1
KEGG-MEDICUS-REFERENCE-ARNO-ARF-ACTB-G-SIGNALING-PATHWAY1	0.014513	-0.00621712	1	1	1	Cluster_10_vs_Cluster_1
KEGG-MEDICUS-VARIANT-MUTATION-CAUSED-ABERRANT-HTT-TO-AUTOPHAGY-VESICLE-NUCLEATION1	0.0146473	-0.0142476	0.839	0.846	1	Cluster_10_vs_Cluster_1
KEGG-MEDICUS-REFERENCE-N-GLYCAN-PRECURSOR-BIOSYNTHESIS-ALG7-TO-ALG111	0.0150882	-0.0124495	0.767	0.766	1	Cluster_10_vs_Cluster_1
KEGG-MEDICUS-REFERENCE-REGULATION-OF-SERCA1	0.0155802	0.0121627	0.93	0.922	1	Cluster_10_vs_Cluster_1
KEGG-MEDICUS-PATHOGEN-ARSENIC-TO-ELECTRON-TRANSFER-IN-COMPLEX-II1	0.0160386	0.0178692	0.968	0.972	1	Cluster_10_vs_Cluster_1
KEGG-MEDICUS-REFERENCE-BLOCKING-UBIQUITINATION-OF-H2AK119-BY-CK21	0.0163296	-0.00883917	0.991	0.99	1	Cluster_10_vs_Cluster_1
KEGG-MEDICUS-PATHOGEN-SALMONELLA-SIFA-TO-MICROTUBULE-PLUS-END-DIRECTED-TRANSPORT1	0.0195153	0.0062357	1	0.999	1	Cluster_10_vs_Cluster_1
KEGG-MEDICUS-PATHOGEN-KSHV-VGPCR-TO-GNB-G-ERK-SIGNALING-PATHWAY1	0.0201939	0.0063356	1	1	1	Cluster_10_vs_Cluster_1
KEGG-MEDICUS-REFERENCE-TRH-TRHR-PLCB-PKC-SIGNALING-PATHWAY1	0.0206553	-0.00800606	0.99	0.988	1	Cluster_10_vs_Cluster_1
KEGG-MEDICUS-VARIANT-MUTATION-ACTIVATED-SMO-TO-HEDGEHOG-SIGNALING-PATHWAY1	0.0207264	0.00301105	0.942	0.936	1	Cluster_10_vs_Cluster_1
KEGG-MEDICUS-VARIANT-MUTATION-INACTIVATED-PTCH1-TO-HEDGEHOG-SIGNALING-PATHWAY1	0.0207264	0.00301105	0.942	0.936	1	Cluster_10_vs_Cluster_1
KEGG-MEDICUS-VARIANT-MUTATION-INACTIVATED-PINK1-TO-INTRINSIC-APOPTOTIC-PATHWAY-N010501	0.0220899	-0.0103381	0.953	0.954	1	Cluster_10_vs_Cluster_1
KEGG-MEDICUS-REFERENCE-CA2-ENTRY-VOLTAGE-GATED-CA2-CHANNEL1	0.0229007	-0.00412284	0.87	0.885	1	Cluster_10_vs_Cluster_1
KEGG-MEDICUS-REFERENCE-EP-NE-ADRB-PI3K-SIGNALING-PATHWAY1	0.0232714	-0.00971805	1	1	1	Cluster_10_vs_Cluster_1
KEGG-MEDICUS-VARIANT-MUTATION-CAUSED-ABERRANT-ABETA-TO-26S-PROTEASOME-MEDIATED-PROTEIN-DEGRADATION1	0.0234413	0.0132096	1	1	1	Cluster_10_vs_Cluster_1
KEGG-MEDICUS-REFERENCE-REGULATION-OF-FIBRINOLYTIC-SYSTEM-PAI1	0.0235381	-0.0104732	0.52	0.529	1	Cluster_10_vs_Cluster_1
KEGG-MEDICUS-REFERENCE-LEWIS-X-ANTIGEN-BIOSYNTHESIS1	0.0238423	0.011622	0.434	0.408	1	Cluster_10_vs_Cluster_1
KEGG-MEDICUS-REFERENCE-KISS1-KISS1R-PLCB-PKC-SIGNALING-PATHWAY1	0.024409	-0.00797804	0.988	0.988	1	Cluster_10_vs_Cluster_1
KEGG-MEDICUS-REFERENCE-TCR-PLCG-ITPR-SIGNALING-PATHWAY1	0.0260777	0.0071491	0.994	0.996	1	Cluster_10_vs_Cluster_1
KEGG-MEDICUS-REFERENCE-TSH-DUOX2-TG-SIGNALING-PATHWAY1	0.0262615	-0.00731735	0.989	0.99	1	Cluster_10_vs_Cluster_1
KEGG-MEDICUS-PATHOGEN-ESCHERICHIA-ESPG-TO-MICROTUBULE-RHOA-SIGNALING-PATHWAY1	0.0268342	0.00673259	0.996	0.993	1	Cluster_10_vs_Cluster_1
KEGG-MEDICUS-ENV-FACTOR-NNK-NNN-TO-RAS-ERK-SIGNALING-PATHWAY1	0.0277889	-0.00866913	1	1	1	Cluster_10_vs_Cluster_1
KEGG-MEDICUS-REFERENCE-KERATAN-SULFATE-DEGRADATION1	0.0291023	-0.0143013	0.954	0.955	1	Cluster_10_vs_Cluster_1
KEGG-MEDICUS-REFERENCE-NUCLEAR-INITIATED-ESTROGEN-SIGNALING-PATHWAY1	0.0291511	-0.00686946	0.998	0.997	1	Cluster_10_vs_Cluster_1
KEGG-MEDICUS-PATHOGEN-HPV-E6-TO-NOTCH-SIGNALING-PATHWAY-N003811	0.0296022	-0.00728479	0.985	0.986	1	Cluster_10_vs_Cluster_1
KEGG-MEDICUS-PATHOGEN-HBV-LHBS-TO-PKC-ERK-SIGNALING-PATHWAY1	0.0299982	-0.0104881	1	1	1	Cluster_10_vs_Cluster_1
KEGG-MEDICUS-REFERENCE-CGAS-STING-SIGNALING-PATHWAY1	0.0303868	0.014608	0.689	0.667	1	Cluster_10_vs_Cluster_1
KEGG-MEDICUS-REFERENCE-CA2-CAM-CN-SIGNALING-PATHWAY1	0.0306761	-0.00796256	1	1	1	Cluster_10_vs_Cluster_1
KEGG-MEDICUS-REFERENCE-TNF-JNK-SIGNALING-PATHWAY1	0.0307602	0.00696885	1	0.999	1	Cluster_10_vs_Cluster_1
KEGG-MEDICUS-REFERENCE-ORIGIN-UNWINDING-AND-ELONGATION1	0.031706	-0.0049904	1	0.999	1	Cluster_10_vs_Cluster_1
KEGG-MEDICUS-REFERENCE-RAB7-REGULATED-MICROTUBULE-MINUS-END-DIRECTED-TRANSPORT1	0.0331876	0.00521926	1	1	1	Cluster_10_vs_Cluster_1
KEGG-MEDICUS-VARIANT-MUTATION-INACTIVATED-ATXN3-TO-AUTOPHAGY-VESICLE-NUCLEATION1	0.0335669	-0.0117245	0.861	0.857	1	Cluster_10_vs_Cluster_1
KEGG-MEDICUS-PATHOGEN-SALMONELLA-SIFA-TO-TETHERING-OF-LATE-ENDOSOMES-AND-LYSOSOMES1	0.0346854	-0.00958518	0.975	0.967	1	Cluster_10_vs_Cluster_1
KEGG-MEDICUS-REFERENCE-BCR-PLCG-CALCINEURIN-SIGNALING-PATHWAY1	0.0404419	0.00804381	1	1	1	Cluster_10_vs_Cluster_1
KEGG-MEDICUS-PATHOGEN-HTLV-1-TAX-TO-P21-CELL-CYCLE-G1-S-N004971	0.0405175	0.00821608	0.94	0.921	1	Cluster_10_vs_Cluster_1
KEGG-MEDICUS-REFERENCE-CCR2-GNB-G-PI3K-NFKB-SIGNALING-PATHWAY1	0.0408106	0.00517401	1	1	1	Cluster_10_vs_Cluster_1
KEGG-MEDICUS-REFERENCE-MANNOSE-TYPE-O-GLYCAN-BIOSYNTHESIS-FKTN-TO-LARGE1	0.0456943	-0.00540057	0.583	0.603	1	Cluster_10_vs_Cluster_1
KEGG-MEDICUS-VARIANT-AMPLIFIED-MYCN-TO-TRANSCRIPTIONAL-REPRESSION1	0.0487025	0.00927544	0.835	0.842	1	Cluster_10_vs_Cluster_1
KEGG-MEDICUS-ENV-FACTOR-ZN-TO-ANTEROGRADE-AXONAL-TRANSPORT1	0.0487472	0.00589055	0.997	0.996	1	Cluster_10_vs_Cluster_1
KEGG-MEDICUS-REFERENCE-MICROTUBULE-DEPOLYMERIZATION-AT-THE-MINUS-ENDS1	0.0504329	0.00524296	0.998	0.996	1	Cluster_10_vs_Cluster_1
KEGG-MEDICUS-VARIANT-MUTATION-CAUSED-ABERRANT-SNCA-TO-ANTEROGRADE-AXONAL-TRANSPORT1	0.051641	0.00519811	1	1	1	Cluster_10_vs_Cluster_1
KEGG-MEDICUS-REFERENCE-EGF-EGFR-RAS-JNK-SIGNALING-PATHWAY1	0.0521095	-0.00776255	0.998	0.997	1	Cluster_10_vs_Cluster_1
KEGG-MEDICUS-PATHOGEN-HPV-E6-TO-NOTCH-SIGNALING-PATHWAY-N003821	0.0526675	-0.00654691	0.989	0.99	1	Cluster_10_vs_Cluster_1
KEGG-MEDICUS-REFERENCE-TRANSPORT-OF-CALCIUM1	0.0527597	0.010922	0.273	0.251	1	Cluster_10_vs_Cluster_1
KEGG-MEDICUS-VARIANT-MUTATION-CAUSED-ABERRANT-PDYN-TO-TRANSPORT-OF-CALCIUM1	0.0527597	0.010922	0.273	0.251	1	Cluster_10_vs_Cluster_1
KEGG-MEDICUS-ENV-FACTOR-METALS-TO-RAS-ERK-SIGNALING-PATHWAY1	0.054167	-0.00965665	1	1	1	Cluster_10_vs_Cluster_1
KEGG-MEDICUS-REFERENCE-GENE-SILENCING-BY-METHYLATION-OF-H3K27-AND-UBIQUITINATION-OF-H2AK1191	0.0550409	-0.00287673	1	1	1	Cluster_10_vs_Cluster_1
KEGG-MEDICUS-VARIANT-SCRAPIE-CONFORMATION-PRPSC-TO-26S-PROTEASOME-MEDIATED-PROTEIN-DEGRADATION1	0.0579417	0.0124522	1	1	1	Cluster_10_vs_Cluster_1
KEGG-MEDICUS-REFERENCE-EGF-EGFR-RAS-RALGDS-SIGNALING-PATHWAY1	0.0590485	0.00783428	0.996	0.994	1	Cluster_10_vs_Cluster_1
KEGG-MEDICUS-VARIANT-MUTATION-CAUSED-ABERRANT-HTT-TO-ANTEROGRADE-AXONAL-TRANSPORT1	0.0611376	0.00506105	1	1	1	Cluster_10_vs_Cluster_1
KEGG-MEDICUS-REFERENCE-KINETOCHORE-MICROTUBULE-ATTACHMENT1	0.061878	0.00466879	0.998	0.995	1	Cluster_10_vs_Cluster_1
KEGG-MEDICUS-REFERENCE-DEPHOSPHORYLATION-OF-KINETOCHORE1	0.0655248	-0.00603194	0.992	0.993	1	Cluster_10_vs_Cluster_1
KEGG-MEDICUS-VARIANT-MUTATION-INACTIVATED-OPTN-TO-PINK-PARKIN-MEDIATED-AUTOPHAGOSOME-FORMATION1	0.0669506	0.00805325	0.956	0.952	1	Cluster_10_vs_Cluster_1
KEGG-MEDICUS-PATHOGEN-HIV-VPR-TO-CDC25-CELL-CYCLE-G2M1	0.0674985	-0.00491188	0.912	0.916	1	Cluster_10_vs_Cluster_1
KEGG-MEDICUS-PATHOGEN-HBV-HBX-TO-CREB-MEDIATED-TRANSCRIPTION1	0.0690121	-0.00656842	0.994	0.994	1	Cluster_10_vs_Cluster_1
KEGG-MEDICUS-REFERENCE-TELOMERE-ELONGATION1	0.0757972	-0.0042529	0.998	0.998	1	Cluster_10_vs_Cluster_1
KEGG-MEDICUS-REFERENCE-UREA-CYCLE1	0.0759473	-0.00701249	0.559	0.574	1	Cluster_10_vs_Cluster_1
KEGG-MEDICUS-REFERENCE-CA2-ENTRY-LIGAND-GATED-CA2-CHANNEL1	0.0765644	0.00452685	0.842	0.828	1	Cluster_10_vs_Cluster_1
KEGG-MEDICUS-REFERENCE-METHIONINE-DEGRADATION1	0.0796232	-0.00505219	0.946	0.951	1	Cluster_10_vs_Cluster_1
KEGG-MEDICUS-PATHOGEN-HPV-E7-TO-CELL-CYCLE-G1-S1	0.0848242	-0.011066	0.88	0.884	1	Cluster_10_vs_Cluster_1
KEGG-MEDICUS-VARIANT-MUTATION-CAUSED-ABERRANT-DCTN1-TO-RETROGRADE-AXONAL-TRANSPORT1	0.0914114	0.00415109	0.997	0.995	1	Cluster_10_vs_Cluster_1
KEGG-MEDICUS-REFERENCE-DNA-DEGRADATION-BY-EXTRACELLULAR-ENDOLYSOSOMAL-DNASE1	0.0974062	-0.00698242	0.742	0.762	1	Cluster_10_vs_Cluster_1
KEGG-MEDICUS-VARIANT-SCRAPIE-CONFORMATION-PRPSC-TO-PRNP-PI3K-NOX2-SIGNALING-PATHWAY1	0.0979508	-0.0062864	1	1	1	Cluster_10_vs_Cluster_1
KEGG-MEDICUS-ENV-FACTOR-METALS-TO-KEAP1-NRF2-SIGNALIG-PATHWAY1	0.0981579	0.00814502	0.949	0.933	1	Cluster_10_vs_Cluster_1
KEGG-MEDICUS-REFERENCE-BMP-HAMP-SIGNALING-PATHWAY-AUXILIARY-FACTOR1	0.0990697	0.00558832	0.725	0.703	1	Cluster_10_vs_Cluster_1
KEGG-MEDICUS-REFERENCE-CCR5-GNB-G-PLCB-G-PKC-SIGNALING-PATHWAY1	0.100262	0.00289455	1	1	1	Cluster_10_vs_Cluster_1
KEGG-MEDICUS-VARIANT-MUTATION-CAUSED-ABERRANT-HTT-TO-RETROGRADE-AXONAL-TRANSPORT1	0.107394	-0.00317157	1	1	1	Cluster_10_vs_Cluster_1
KEGG-MEDICUS-VARIANT-EWSR1-WT1-FUSION-TO-TRANSCRIPTIONAL-ACTIVATION1	0.10823	0.00771866	0.439	0.424	1	Cluster_10_vs_Cluster_1
KEGG-MEDICUS-REFERENCE-MDM2-P21-CELL-CYCLE-G1-S-N000661	0.108357	-0.00520348	0.986	0.988	1	Cluster_10_vs_Cluster_1
KEGG-MEDICUS-VARIANT-MUTATION-ACTIVATED-GRM1-TO-MGLUR1-TRPC3-SIGNALING-PATHWAY1	0.108417	-0.00525003	0.966	0.971	1	Cluster_10_vs_Cluster_1
KEGG-MEDICUS-REFERENCE-TETHERING-OF-LATE-ENDOSOMES-AND-LYSOSOMES1	0.111816	-0.00674906	0.982	0.982	1	Cluster_10_vs_Cluster_1
KEGG-MEDICUS-PATHOGEN-SHIGELLA-IPAA-TO-ITGA-B-RHOGEF-RHOA-SIGNALING-PATHWAY1	0.1207	0.00858316	1	1	1	Cluster_10_vs_Cluster_1
KEGG-MEDICUS-REFERENCE-CD80-CD86-CD28-PI3K-SIGNALING-PATHWAY1	0.120838	-0.00851743	0.96	0.972	1	Cluster_10_vs_Cluster_1
KEGG-MEDICUS-REFERENCE-HYDROLYSIS-OF-SPHINGOMYELIN1	0.12322	0.00428211	0.95	0.955	1	Cluster_10_vs_Cluster_1
KEGG-MEDICUS-VARIANT-AMPLIFIED-MYC-TO-P15-CELL-CYCLE-G1-S1	0.125182	-0.00581287	0.987	0.99	1	Cluster_10_vs_Cluster_1
KEGG-MEDICUS-REFERENCE-P4-PR-PI3K-SIGNALING-PATHWAY1	0.125611	-0.0069137	0.901	0.91	1	Cluster_10_vs_Cluster_1
KEGG-MEDICUS-PATHOGEN-HCMV-US28-TO-GNAQ-PLCB-G-CALCINEURIN-SIGNALING-PATHWAY1	0.125976	-0.00329506	1	1	1	Cluster_10_vs_Cluster_1
KEGG-MEDICUS-REFERENCE-RECRUITMENT-AND-FORMATION-OF-THE-MCC1	0.126729	-0.00272145	0.827	0.844	1	Cluster_10_vs_Cluster_1
KEGG-MEDICUS-VARIANT-MUTATION-CAUSED-ABERRANT-SPTBN2-TO-MGLUR1-TRPC3-SIGNALING-PATHWAY1	0.133225	-0.00450459	0.971	0.974	1	Cluster_10_vs_Cluster_1
KEGG-MEDICUS-PATHOGEN-KSHV-VCYCLIN-TO-CELL-CYCLE-G1-S1	0.134035	-0.00884745	0.854	0.852	1	Cluster_10_vs_Cluster_1
KEGG-MEDICUS-VARIANT-AMPLIFIED-MDM2-TO-P21-CELL-CYCLE-G1-S1	0.134792	-0.00553993	0.984	0.985	1	Cluster_10_vs_Cluster_1
KEGG-MEDICUS-VARIANT-MUTATION-CAUSED-ABERRANT-ABETA-TO-ELECTRON-TRANSFER-IN-COMPLEX-IV1	0.135351	-0.00738387	1	1	1	Cluster_10_vs_Cluster_1
KEGG-MEDICUS-VARIANT-DELETED-DMD-TO-DYSTROPHIN-ASSOCIATED-PROTEIN-COMPLEX1	0.141571	-0.00135842	1	1	1	Cluster_10_vs_Cluster_1
KEGG-MEDICUS-VARIANT-BCL2-OVEREXPRESSION-TO-INTRINSIC-APOPTOTIC-PATHWAY1	0.145404	0.0112279	0.957	0.955	1	Cluster_10_vs_Cluster_1
KEGG-MEDICUS-REFERENCE-CXCR4-GNB-G-PLCB-PKC-SIGNALING-PATHWAY1	0.147491	-0.00332284	1	1	1	Cluster_10_vs_Cluster_1
KEGG-MEDICUS-REFERENCE-MDM2-P21-CELL-CYCLE-G1-S-N005361	0.149163	0.00561484	0.963	0.957	1	Cluster_10_vs_Cluster_1
KEGG-MEDICUS-VARIANT-MUTATION-INACTIVATED-PRKCG-TO-MGLUR1-TRPC3-SIGNALING-PATHWAY1	0.150924	-0.00373416	0.972	0.975	1	Cluster_10_vs_Cluster_1
KEGG-MEDICUS-REFERENCE-EGF-EGFR-ACTIN-SIGNALING-PATHWAY1	0.162501	0.00261209	1	1	1	Cluster_10_vs_Cluster_1
KEGG-MEDICUS-REFERENCE-ITGA-B-RHOG-RAC-SIGNALING-PATHWAY1	0.165195	0.00176463	1	1	1	Cluster_10_vs_Cluster_1
KEGG-MEDICUS-REFERENCE-MGLUR1-TRPC3-SIGNALING-PATHWAY1	0.166508	-0.00333747	0.994	0.994	1	Cluster_10_vs_Cluster_1
KEGG-MEDICUS-REFERENCE-MICROTUBULE-DEPOLYMERIZATION1	0.181536	0.00353239	0.998	0.998	1	Cluster_10_vs_Cluster_1
KEGG-MEDICUS-REFERENCE-EGF-EGFR-RAS-RASSF1-SIGNALING-PATHWAY1	0.188084	0.00364109	0.998	0.996	1	Cluster_10_vs_Cluster_1
KEGG-MEDICUS-REFERENCE-PLASMIN-MEDIATED-ACTIVATION-OF-LATENT-TGF-BETA1	0.192776	0.00397825	0.904	0.898	1	Cluster_10_vs_Cluster_1
KEGG-MEDICUS-REFERENCE-WNT-SIGNALING-MODULATION-SOST-LRP41	0.193012	0.0014328	0.864	0.842	1	Cluster_10_vs_Cluster_1
KEGG-MEDICUS-PATHOGEN-HCMV-GH-TO-ITGA-B-RHOA-SIGNALING-PATHWAY1	0.196002	0.00729506	1	1	1	Cluster_10_vs_Cluster_1
KEGG-MEDICUS-REFERENCE-ITGA-B-RHOGAP-RHOA-SIGNALING-PATHWAY1	0.200266	0.00206636	1	1	1	Cluster_10_vs_Cluster_1
KEGG-MEDICUS-VARIANT-MUTATION-INACTIVATED-PRKN-TO-INTRINSIC-APOPTOTIC-PATHWAY1	0.201123	-0.00523736	0.937	0.94	1	Cluster_10_vs_Cluster_1
KEGG-MEDICUS-REFERENCE-LPA-GNAQ-11-RHOA-SIGNALING-PATHWAY1	0.204515	0.00426377	1	0.999	1	Cluster_10_vs_Cluster_1
KEGG-MEDICUS-REFERENCE-RETROGRADE-AXONAL-TRANSPORT1	0.206927	-0.00267995	1	1	1	Cluster_10_vs_Cluster_1
KEGG-MEDICUS-REFERENCE-CA2-PLCD-ITPR-SIGNALING-PATHWAY1	0.206979	0.00728488	0.763	0.761	1	Cluster_10_vs_Cluster_1
KEGG-MEDICUS-VARIANT-MUTATION-CAUSED-ABERRANT-SNCA-TO-PERK-ATF4-SIGNALING-PATHWAY1	0.210948	-0.00473255	0.929	0.934	1	Cluster_10_vs_Cluster_1
KEGG-MEDICUS-PATHOGEN-HPV-E6-TO-NOTCH-SIGNALING-PATHWAY-N003801	0.217531	-0.00402699	0.982	0.985	1	Cluster_10_vs_Cluster_1
KEGG-MEDICUS-ENV-FACTOR-IRON-TO-ANTEROGRADE-AXONAL-TRANSPORT1	0.223855	0.00274039	0.998	0.996	1	Cluster_10_vs_Cluster_1
KEGG-MEDICUS-REFERENCE-CXCR4-GNA12-13-RHO-SIGNALING-PATHWAY1	0.23692	-0.00575339	1	1	1	Cluster_10_vs_Cluster_1
KEGG-MEDICUS-REFERENCE-AUTOPHAGY-VESICLE-NUCLEATION-ELONGATION-MATURATION-PI3P-SYNTHESIS-BY-PI3KC3-C11	0.239841	-0.00543626	0.957	0.965	1	Cluster_10_vs_Cluster_1
KEGG-MEDICUS-REFERENCE-PP2A-AKT-SIGNALING-PATHWAY1	0.250312	-0.00488496	0.998	0.997	1	Cluster_10_vs_Cluster_1
KEGG-MEDICUS-REFERENCE-FAS-JNK-SIGNALING-PATHWAY1	0.252229	0.0026575	0.872	0.847	1	Cluster_10_vs_Cluster_1
KEGG-MEDICUS-REFERENCE-ICOSLG-ICOS-PI3K-SIGNALING-PATHWAY1	0.253842	-0.0028115	0.907	0.919	1	Cluster_10_vs_Cluster_1
KEGG-MEDICUS-REFERENCE-DYNEIN-RECRUITMENT-TO-THE-KINETOCHORE1	0.255769	0.00238244	1	1	1	Cluster_10_vs_Cluster_1
KEGG-MEDICUS-REFERENCE-DOUBLE-STRAND-BREAK-SIGNALING1	0.257768	-0.00411706	0.985	0.98	1	Cluster_10_vs_Cluster_1
KEGG-MEDICUS-REFERENCE-HEPARAN-SULFATE-BIOSYNTHESIS1	0.267989	-0.00375313	0.833	0.852	1	Cluster_10_vs_Cluster_1
KEGG-MEDICUS-PATHOGEN-EBV-BARF1-TO-INTRINSIC-APOPTOTIC-PATHWAY1	0.270361	0.00945686	0.957	0.954	1	Cluster_10_vs_Cluster_1
KEGG-MEDICUS-REFERENCE-TLR3-IRF3-SIGNALING-PATHWAY1	0.276728	0.00730116	0.946	0.95	1	Cluster_10_vs_Cluster_1
KEGG-MEDICUS-VARIANT-AMPLIFIED-MYC-TO-CELL-CYCLE-G1-S1	0.277967	-0.00577705	0.983	0.984	1	Cluster_10_vs_Cluster_1
KEGG-MEDICUS-REFERENCE-REGULATION-OF-GF-RTK-RAS-ERK-SIGNALING-RASGAP1	0.286319	-0.0044451	0.901	0.914	1	Cluster_10_vs_Cluster_1
KEGG-MEDICUS-ENV-FACTOR-NNK-NNN-TO-PI3K-SIGNALING-PATHWAY-N013501	0.289632	-0.00536317	0.999	0.999	1	Cluster_10_vs_Cluster_1
KEGG-MEDICUS-REFERENCE-DOUBLE-HOLLIDAY-JUNCTION-RESOLUTION1	0.290824	-0.00338269	0.634	0.648	1	Cluster_10_vs_Cluster_1
KEGG-MEDICUS-REFERENCE-PURINE-SALVAGE-PATHWAY-ADENINE-TO-AMP1	0.294192	0.00644612	0.956	0.967	1	Cluster_10_vs_Cluster_1
KEGG-MEDICUS-REFERENCE-N-GLYCAN-BIOSYNTHESIS1	0.301259	-0.00375241	0.996	0.994	1	Cluster_10_vs_Cluster_1
KEGG-MEDICUS-REFERENCE-KINETOCHORE-FIBER-ORGANIZATION1	0.303909	-0.00418283	1	1	1	Cluster_10_vs_Cluster_1
KEGG-MEDICUS-REFERENCE-LYSOSOMAL-CA2-RELEASE1	0.313424	-0.00463704	1	1	1	Cluster_10_vs_Cluster_1
KEGG-MEDICUS-REFERENCE-REGULATION-OF-GF-RTK-RAS-ERK-SIGNALING-RAS-UBIQUITINATION-BY-CUL3-COMPLEX1	0.320103	-0.00704044	0.9	0.912	1	Cluster_10_vs_Cluster_1
KEGG-MEDICUS-REFERENCE-DNA-END-RESECTION-AND-RPA-LOADING1	0.32263	0.00327698	0.983	0.988	1	Cluster_10_vs_Cluster_1
KEGG-MEDICUS-VARIANT-MUTATION-ACTIVATED-CACNA1D-H-TO-ANGIOTENSIN-ALDOSTERONE-SIGNALING-PATHWAY1	0.327333	-0.00225705	1	1	1	Cluster_10_vs_Cluster_1
KEGG-MEDICUS-VARIANT-MUTATION-ACTIVATED-KCNJ5-TO-ANGIOTENSIN-ALDOSTERONE-SIGNALING-PATHWAY1	0.34188	-0.00192279	1	1	1	Cluster_10_vs_Cluster_1
KEGG-MEDICUS-REFERENCE-WEE1-CELL-CYCLE-G2-M1	0.342707	0.00168762	0.69	0.675	1	Cluster_10_vs_Cluster_1
KEGG-MEDICUS-REFERENCE-CREATINE-PATHWAY1	0.36419	0.000960914	0.515	0.501	1	Cluster_10_vs_Cluster_1
KEGG-MEDICUS-REFERENCE-MODIFYING-OF-CONDENSIN-II-SUBUNITS1	0.371542	-0.0037885	0.598	0.613	1	Cluster_10_vs_Cluster_1
KEGG-MEDICUS-REFERENCE-CHONDROITIN-SULFATE-BIOSYNTHESIS1	0.38615	-0.00462135	0.865	0.861	1	Cluster_10_vs_Cluster_1
KEGG-MEDICUS-VARIANT-LOSS-OF-CDKN1B-TO-P27-CELL-CYCLE-G1-S1	0.390688	0.00371098	0.913	0.9	1	Cluster_10_vs_Cluster_1
KEGG-MEDICUS-REFERENCE-ATR-SIGNALING1	0.395517	-0.00300555	0.932	0.941	1	Cluster_10_vs_Cluster_1
KEGG-MEDICUS-REFERENCE-ITGA-B-FAK-RAC-SIGNALING-PATHWAY1	0.397893	-0.00142934	1	1	1	Cluster_10_vs_Cluster_1
KEGG-MEDICUS-VARIANT-MUTATION-CAUSED-ABERRANT-SOD1-TO-INTRINSIC-APOPTOTIC-PATHWAY1	0.407408	0.00808323	0.968	0.972	1	Cluster_10_vs_Cluster_1
KEGG-MEDICUS-VARIANT-MUTATION-INACTIVATED-ATP2B3-TO-ANGIOTENSIN-ALDOSTERONE-SIGNALING-PATHWAY1	0.418531	-0.00208685	1	1	1	Cluster_10_vs_Cluster_1
KEGG-MEDICUS-PATHOGEN-KSHV-VGPCR-TO-GNB-G-PI3K-AKT-SIGNALING-PATHWAY1	0.442539	0.00187677	1	1	1	Cluster_10_vs_Cluster_1
KEGG-MEDICUS-VARIANT-AMPLIFIED-MYCN-TO-TRANSCRIPTIONAL-ACTIVATION1	0.44946	0.00229342	0.859	0.857	1	Cluster_10_vs_Cluster_1
KEGG-MEDICUS-REFERENCE-ITGA-B-RHOGEF-RHOA-SIGNALING-PATHWAY1	0.4524	-0.00169815	1	1	1	Cluster_10_vs_Cluster_1
KEGG-MEDICUS-REFERENCE-TRAIP-DEPENDENT-REPLISOME-DISASSEMBLY1	0.463832	0.000512813	0.99	0.991	1	Cluster_10_vs_Cluster_1
KEGG-MEDICUS-VARIANT-AMPLIFIED-CCNE-TO-CELL-CYCLE-G1-S1	0.464628	0.0021444	0.847	0.831	1	Cluster_10_vs_Cluster_1
KEGG-MEDICUS-VARIANT-MUTATION-CAUSED-ABERRANT-SOD1-TO-PERK-ATF4-SIGNALING-PATHWAY1	0.470366	-0.000713046	0.951	0.951	1	Cluster_10_vs_Cluster_1
KEGG-MEDICUS-REFERENCE-NOTCH-SIGNALING-PATHWAY1	0.473925	-0.00176133	0.968	0.971	1	Cluster_10_vs_Cluster_1
KEGG-MEDICUS-REFERENCE-PROMOTION-OF-MICROTUBULE-GROWTH1	0.480134	-0.00194792	1	0.999	1	Cluster_10_vs_Cluster_1
KEGG-MEDICUS-VARIANT-MUTATION-INACTIVATED-P62-TO-PINK-PARKIN-MEDIATED-AUTOPHAGOSOME-FORMATION1	0.483817	0.00270376	0.996	0.995	1	Cluster_10_vs_Cluster_1
KEGG-MEDICUS-REFERENCE-AUTOPHAGY-VESICLE-NUCLEATION-ELONGATION-MATURATION-E3-UBIQUITIN-LIGASE-MALIN1	0.484776	-0.00272213	0.861	0.864	1	Cluster_10_vs_Cluster_1
KEGG-MEDICUS-REFERENCE-WNT-SIGNALING-MODULATION-LGR-RSPO1	0.496228	0.000627132	0.917	0.896	1	Cluster_10_vs_Cluster_1
KEGG-MEDICUS-REFERENCE-MANNOSE-TYPE-O-GLYCAN-BIOSYNTHESIS-POMT-TO-POMK1	0.497044	-0.00535617	0.561	0.56	1	Cluster_10_vs_Cluster_1
KEGG-MEDICUS-PATHOGEN-ESCHERICHIA-EAE-TIR-TO-ACTIN-SIGNALING-PATHWAY1	0.502725	-0.0025498	1	1	1	Cluster_10_vs_Cluster_1
KEGG-MEDICUS-REFERENCE-CXCR-GNB-G-ERK-SIGNALING-PATHWAY1	0.504425	0.00217149	1	1	1	Cluster_10_vs_Cluster_1
KEGG-MEDICUS-REFERENCE-STEROID-HORMONE-BIOSYNTHESIS-PROGESTERONE-TO-CORTISOL-CORTISONE1	0.50568	0.00295951	0.347	0.339	1	Cluster_10_vs_Cluster_1
KEGG-MEDICUS-REFERENCE-EGF-EGFR-PLCG-CALCINEURIN-SIGNALING-PATHWAY1	0.507092	-0.00180022	1	1	1	Cluster_10_vs_Cluster_1
KEGG-MEDICUS-REFERENCE-FE-TF-TRANSPORT1	0.508946	0.00474163	0.763	0.752	1	Cluster_10_vs_Cluster_1
KEGG-MEDICUS-REFERENCE-SEROTONIN-METABOLISM1	0.510956	0.00293323	0.342	0.336	1	Cluster_10_vs_Cluster_1
KEGG-MEDICUS-REFERENCE-RAD51-DSDNA-DESTABILIZATION1	0.536608	-0.00142429	0.886	0.899	1	Cluster_10_vs_Cluster_1
KEGG-MEDICUS-ENV-FACTOR-ARSENIC-TO-ELECTRON-TRANSFER-IN-COMPLEX-IV1	0.549087	0.000514397	1	1	1	Cluster_10_vs_Cluster_1
KEGG-MEDICUS-VARIANT-MUTATION-INACTIVATED-ATP1A1-TO-ANGIOTENSIN-ALDOSTERONE-SIGNALING-PATHWAY1	0.556037	-0.00140647	1	1	1	Cluster_10_vs_Cluster_1
KEGG-MEDICUS-PATHOGEN-HPV-E7-TO-P27-CELL-CYCLE-G1-S1	0.56727	0.00127977	0.865	0.854	1	Cluster_10_vs_Cluster_1
KEGG-MEDICUS-REFERENCE-LPA-GNA12-13-RHOA-SIGNALING-PATHWAY1	0.576316	-0.00113115	1	1	1	Cluster_10_vs_Cluster_1
KEGG-MEDICUS-REFERENCE-BASE-EXCISION-AND-STRAND-CLEAVAGE-BY-NEIL-GLYCOSYLASE1	0.59158	0.000614939	0.87	0.862	1	Cluster_10_vs_Cluster_1
KEGG-MEDICUS-PATHOGEN-HPV-E7-TO-PP2A-AKT-SIGNALING-PATYWAY1	0.597392	-0.0031635	0.997	0.994	1	Cluster_10_vs_Cluster_1
KEGG-MEDICUS-REFERENCE-II-BLOOD-GROUP-ANTIGEN-BIOSYNTHESIS1	0.598308	0.00340746	0.805	0.802	1	Cluster_10_vs_Cluster_1
KEGG-MEDICUS-PATHOGEN-SHIGELLA-IPAC-TO-ACTIN-SIGNALING-PATHWAY1	0.600103	0.00168354	1	1	1	Cluster_10_vs_Cluster_1
KEGG-MEDICUS-REFERENCE-BMP-SIGNALING-PATHWAY-BMP-ANTAGONIST1	0.612676	0.00203807	0.737	0.738	1	Cluster_10_vs_Cluster_1
KEGG-MEDICUS-REFERENCE-TGF-BETA-SIGNALING-PATHWAY1	0.625905	0.000941009	0.967	0.969	1	Cluster_10_vs_Cluster_1
KEGG-MEDICUS-VARIANT-NOTCH-OVEREXPRESSION-TO-NOTCH-SIGNALING-PATHWAY1	0.641887	-0.00040177	0.955	0.956	1	Cluster_10_vs_Cluster_1
KEGG-MEDICUS-VARIANT-AMPLIFIED-CCND1-TO-CELL-CYCLE-G1-S1	0.668806	-0.00258285	0.848	0.839	1	Cluster_10_vs_Cluster_1
KEGG-MEDICUS-REFERENCE-ATR-P21-CELL-CYCLE-G2-M1	0.683987	0.00100699	0.906	0.913	1	Cluster_10_vs_Cluster_1
KEGG-MEDICUS-REFERENCE-ITGA-B-FAK-CDC42-SIGNALING-PATHWAY1	0.689687	-0.00146811	1	1	1	Cluster_10_vs_Cluster_1
KEGG-MEDICUS-VARIANT-MUTATION-CAUSED-ABERRANT-PSEN1-TO-ANTEROGRADE-AXONAL-TRANSPORT1	0.698163	0.00161763	0.958	0.953	1	Cluster_10_vs_Cluster_1
KEGG-MEDICUS-REFERENCE-EGF-EGFR-PI3K-NFKB-SIGNALING-PATHWAY1	0.720474	0.00221401	0.998	0.996	1	Cluster_10_vs_Cluster_1
KEGG-MEDICUS-REFERENCE-EARLY-ENDOSOMAL-FUSION1	0.721348	-0.00370434	0.964	0.961	1	Cluster_10_vs_Cluster_1
KEGG-MEDICUS-REFERENCE-CHOLESTEROL-BIOSYNTHESIS1	0.727868	-0.00070016	0.96	0.97	1	Cluster_10_vs_Cluster_1
KEGG-MEDICUS-REFERENCE-ELECTRON-TRANSFER-IN-COMPLEX-IV1	0.738328	-0.00325734	1	1	1	Cluster_10_vs_Cluster_1
KEGG-MEDICUS-REFERENCE-IL10-FAMILY-TO-JAK-STAT-SIGNALING-PATHWAY1	0.742536	-0.00204091	0.992	0.988	1	Cluster_10_vs_Cluster_1
KEGG-MEDICUS-ENV-FACTOR-E2-TO-RAS-ERK-SIGNALING-PATHWAY1	0.749904	-0.0015566	1	1	1	Cluster_10_vs_Cluster_1
KEGG-MEDICUS-REFERENCE-TIGHT-JUNCTION-ACTIN-SIGNALING-PATHWAY1	0.766563	-0.000358877	1	1	1	Cluster_10_vs_Cluster_1
KEGG-MEDICUS-REFERENCE-ORGANIZATION-OF-THE-OUTER-KINETOCHORE1	0.767269	-0.000516221	0.971	0.972	1	Cluster_10_vs_Cluster_1
KEGG-MEDICUS-REFERENCE-LOADING-OF-THE-SMC5-SMC6-COMPLEX1	0.769615	-0.000645641	0.988	0.986	1	Cluster_10_vs_Cluster_1
KEGG-MEDICUS-ENV-FACTOR-E2-TO-NUCLEAR-INITIATED-ESTROGEN-SIGNALING-PATHWAY1	0.774094	0.000177101	0.557	0.56	1	Cluster_10_vs_Cluster_1
KEGG-MEDICUS-ENV-FACTOR-METALS-TO-JNK-SIGNALING-PATHWAY1	0.780298	-0.000472051	0.998	0.991	1	Cluster_10_vs_Cluster_1
KEGG-MEDICUS-REFERENCE-FLCN-MTORC1-SIGNALING-PATHWAY1	0.789961	0.000558199	0.968	0.966	1	Cluster_10_vs_Cluster_1
KEGG-MEDICUS-REFERENCE-IGF-IGFR-PI3K-NFKB-SIGNALING-PATHWAY1	0.794557	0.00151164	0.999	0.996	1	Cluster_10_vs_Cluster_1
KEGG-MEDICUS-REFERENCE-ORGANIZATION-OF-THE-INNER-KINETOCHORE1	0.79695	0.000276659	0.947	0.94	1	Cluster_10_vs_Cluster_1
KEGG-MEDICUS-REFERENCE-GPCR-PLCB-ITPR-SIGNALING-PATHWAY1	0.797863	-0.000234001	1	1	1	Cluster_10_vs_Cluster_1
KEGG-MEDICUS-VARIANT-MLL-AF4-FUSION-TO-TRANSCRIPTIONAL-ACTIVATION1	0.812415	0.000282686	1	1	1	Cluster_10_vs_Cluster_1
KEGG-MEDICUS-PATHOGEN-EBV-EBNA2-TO-RBP-JK-MEDIATED-TRANSCRIPTION1	0.81995	0.00125215	0.942	0.934	1	Cluster_10_vs_Cluster_1
KEGG-MEDICUS-REFERENCE-HEDGEHOG-SIGNALING-PATHWAY1	0.855561	-8.36967e-05	0.774	0.754	1	Cluster_10_vs_Cluster_1
KEGG-MEDICUS-PATHOGEN-HIV-GP120-TO-CXCR4-GNAQ-PLCB-G-CALCINEURIN1	0.858993	-0.00015421	1	1	1	Cluster_10_vs_Cluster_1
KEGG-MEDICUS-REFERENCE-TRANSCRIPTIONAL-ACTIVATION-BY-ACETYLATION-OF-H3K271	0.896194	-1.9607e-05	0.99	0.988	1	Cluster_10_vs_Cluster_1
KEGG-MEDICUS-REFERENCE-HEDGEHOG-SIGNALING-PATHWAY-HH-LIGAND-SECRETION1	0.899121	-0.00344273	0.356	0.351	1	Cluster_10_vs_Cluster_1
KEGG-MEDICUS-REFERENCE-REGULATION-OF-COMPLEMENT-CASCADE-MAC-INHIBITION1	0.899605	-0.000945286	0.724	0.72	1	Cluster_10_vs_Cluster_1
KEGG-MEDICUS-REFERENCE-GLYCOGEN-DEGRADATION-AMYLASE-1	0.900994	-0.00179993	0.745	0.736	1	Cluster_10_vs_Cluster_1
KEGG-MEDICUS-REFERENCE-CD80-CD86-CTLA4-PP2A-SIGNALING-PATHWAY1	0.901926	-0.0013031	0.999	0.999	1	Cluster_10_vs_Cluster_1
KEGG-MEDICUS-PATHOGEN-EBV-EBNA3C-TO-P27-CELL-CYCLE-G1-S-N002641	0.908774	0.000934396	0.937	0.937	1	Cluster_10_vs_Cluster_1
KEGG-MEDICUS-PATHOGEN-EBV-EBNA3C-TO-P27-CELL-CYCLE-G1-S-N004821	0.915221	0.000134536	0.89	0.888	1	Cluster_10_vs_Cluster_1
KEGG-MEDICUS-REFERENCE-COMMON-PATHWAY-OF-COMPLEMENT-CASCADE-MAC-FORMATION1	0.91772	-0.00120523	0.27	0.268	1	Cluster_10_vs_Cluster_1
KEGG-MEDICUS-REFERENCE-MICROTUBULE-RHOA-SIGNALING-PATHWAY1	0.929845	-0.00136231	1	1	1	Cluster_10_vs_Cluster_1
KEGG-MEDICUS-REFERENCE-DERMATAN-SULFATE-DEGRADATION1	0.937867	0.00182371	0.793	0.795	1	Cluster_10_vs_Cluster_1
KEGG-MEDICUS-REFERENCE-HEDGEHOG-SIGNALING-PATHWAY-PTCH-CORECEPTOR1	0.955517	0.00131181	0.54	0.542	1	Cluster_10_vs_Cluster_1
KEGG-MEDICUS-REFERENCE-REGULATION-OF-GF-RTK-RAS-ERK-SIGNALING-SPRED-AND-NF11	0.957952	0.00114952	0.851	0.851	1	Cluster_10_vs_Cluster_1
KEGG-MEDICUS-REFERENCE-MEVALONATE-PATHWAY1	0.964356	0.00559833	0.944	0.953	1	Cluster_10_vs_Cluster_1
KEGG-MEDICUS-REFERENCE-AUTOPHAGOSOME-AND-LYSOSOME-FUSION-TETHERING-FACTOR1	0.971111	2.15949e-05	0.998	0.996	1	Cluster_10_vs_Cluster_1
KEGG-MEDICUS-REFERENCE-C9ORF72-MEDIATED-AUTOPHAGY-INITIATION1	0.977993	0.000267732	0.963	0.967	1	Cluster_10_vs_Cluster_1
KEGG-MEDICUS-REFERENCE-WNT5A-ROR-SIGNALING-PATHWAY1	0.993542	-0.000374555	0.929	0.918	1	Cluster_10_vs_Cluster_1
KEGG-MEDICUS-REFERENCE-TYPE-I-IFN-SIGNALING-PATHWAY2	1.73467e-174	0.190397	1	0.996	1.07029e-171	Cluster_10_vs_Cluster_2
KEGG-MEDICUS-REFERENCE-ANTIGEN-PROCESSING-AND-PRESENTATION-BY-MHC-CLASS-II-MOLECULES2	1.20554e-168	0.193944	1	0.999	7.43817e-166	Cluster_10_vs_Cluster_2
KEGG-MEDICUS-PATHOGEN-HTLV-1-TAX-TO-NFY-MEDIATED-TRANSCRIPTION2	4.07938e-165	0.189852	1	0.997	2.51698e-162	Cluster_10_vs_Cluster_2
KEGG-MEDICUS-REFERENCE-ANTIGEN-PROCESSING-AND-PRESENTATION-BY-MHC-CLASS-I-MOLECULES2	1.9417e-128	0.105222	1	1	1.19803e-125	Cluster_10_vs_Cluster_2
KEGG-MEDICUS-REFERENCE-MITOCHONDRIAL-COMPLEX-UCP1-IN-THERMOGENESIS2	1.41034e-126	0.0881494	1	1	8.7018e-124	Cluster_10_vs_Cluster_2
KEGG-MEDICUS-VARIANT-MUTATION-CAUSED-ABERRANT-SOD1-TO-26S-PROTEASOME-MEDIATED-PROTEIN-DEGRADATION2	8.59683e-122	0.0960128	1	1	5.30425e-119	Cluster_10_vs_Cluster_2
KEGG-MEDICUS-REFERENCE-26S-PROTEASOME-MEDIATED-PROTEIN-DEGRADATION2	2.78282e-121	0.0960288	1	1	1.717e-118	Cluster_10_vs_Cluster_2
KEGG-MEDICUS-VARIANT-MUTATION-INACTIVATED-UBQLN2-TO-26S-PROTEASOME-MEDIATED-PROTEIN-DEGRADATION2	1.80247e-119	0.0936185	1	1	1.11212e-116	Cluster_10_vs_Cluster_2
KEGG-MEDICUS-VARIANT-MUTATION-INACTIVATED-VCP-TO-26S-PROTEASOME-MEDIATED-PROTEIN-DEGRADATION2	1.31645e-116	0.0936859	1	1	8.12248e-114	Cluster_10_vs_Cluster_2
KEGG-MEDICUS-REFERENCE-REGULATION-OF-FIBRINOLYTIC-SYSTEM-C1INH2	9.28937e-116	0.0925517	0.769	0.565	5.73154e-113	Cluster_10_vs_Cluster_2
KEGG-MEDICUS-VARIANT-MUTATION-CAUSED-ABERRANT-SNCA-TO-26S-PROTEASOME-MEDIATED-PROTEIN-DEGRADATION2	1.03835e-112	0.0984028	1	1	6.40661e-110	Cluster_10_vs_Cluster_2
KEGG-MEDICUS-VARIANT-MUTATION-CAUSED-ABERRANT-HTT-TO-26S-PROTEASOME-MEDIATED-PROTEIN-DEGRADATION2	5.64017e-110	0.0976039	1	1	3.47999e-107	Cluster_10_vs_Cluster_2
KEGG-MEDICUS-VARIANT-MUTATION-CAUSED-ABERRANT-ABETA-TO-26S-PROTEASOME-MEDIATED-PROTEIN-DEGRADATION2	4.52081e-109	0.096756	1	1	2.78934e-106	Cluster_10_vs_Cluster_2
KEGG-MEDICUS-VARIANT-SCRAPIE-CONFORMATION-PRPSC-TO-26S-PROTEASOME-MEDIATED-PROTEIN-DEGRADATION2	1.27977e-106	0.0972716	1	1	7.89618e-104	Cluster_10_vs_Cluster_2
KEGG-MEDICUS-REFERENCE-ELECTRON-TRANSFER-IN-COMPLEX-I2	4.83643e-96	0.0881282	1	1	2.98408e-93	Cluster_10_vs_Cluster_2
KEGG-MEDICUS-VARIANT-MUTATION-CAUSED-ABERRANT-SNCA-TO-ELECTRON-TRANSFER-IN-COMPLEX-I2	1.86281e-95	0.0861825	1	1	1.14936e-92	Cluster_10_vs_Cluster_2
KEGG-MEDICUS-VARIANT-MUTATION-INACTIVATED-PINK1-TO-ELECTRON-TRANSFER-IN-COMPLEX-I2	1.11901e-94	0.0852836	1	1	6.90427e-92	Cluster_10_vs_Cluster_2
KEGG-MEDICUS-VARIANT-MUTATION-CAUSED-ABERRANT-TDP43-TO-ELECTRON-TRANSFER-IN-COMPLEX-I2	1.46251e-93	0.0856773	1	1	9.02366e-91	Cluster_10_vs_Cluster_2
KEGG-MEDICUS-ENV-FACTOR-ARSENIC-TO-ELECTRON-TRANSFER-IN-COMPLEX-IV2	1.36774e-90	0.0843572	1	1	8.43897e-88	Cluster_10_vs_Cluster_2
KEGG-MEDICUS-REFERENCE-ELECTRON-TRANSFER-IN-COMPLEX-IV2	4.00708e-88	0.0859597	1	1	2.47237e-85	Cluster_10_vs_Cluster_2
KEGG-MEDICUS-VARIANT-MUTATION-CAUSED-ABERRANT-ABETA-TO-ELECTRON-TRANSFER-IN-COMPLEX-I2	2.41842e-87	0.075145	1	1	1.49217e-84	Cluster_10_vs_Cluster_2
KEGG-MEDICUS-REFERENCE-TLR7-9-IRF7-SIGNALING-PATHWAY2	1.05529e-81	0.12422	0.963	0.913	6.51115e-79	Cluster_10_vs_Cluster_2
KEGG-MEDICUS-VARIANT-MUTATION-CAUSED-ABERRANT-ABETA-TO-ELECTRON-TRANSFER-IN-COMPLEX-IV2	2.68313e-80	0.0776868	1	1	1.65549e-77	Cluster_10_vs_Cluster_2
KEGG-MEDICUS-REFERENCE-NON-CANONICAL-INFLAMMASOME-SIGNALING-PATHWAY2	9.53363e-79	0.104177	0.998	0.997	5.88225e-76	Cluster_10_vs_Cluster_2
KEGG-MEDICUS-REFERENCE-MDA5-IRF7-3-SIGNALING-PATHWAY2	2.21639e-75	0.0967086	0.99	0.978	1.36751e-72	Cluster_10_vs_Cluster_2
KEGG-MEDICUS-REFERENCE-CROSSTALK-BETWEEN-EXTRINSIC-AND-INTRINSIC-APOPTOTIC-PATHWAYS2	1.25868e-69	0.0718055	1	0.999	7.76606e-67	Cluster_10_vs_Cluster_2
KEGG-MEDICUS-REFERENCE-TYPE-II-INTERFERON-TO-JAK-STAT-SIGNALING-PATHWAY2	2.20607e-69	0.104319	0.999	0.997	1.36115e-66	Cluster_10_vs_Cluster_2
KEGG-MEDICUS-REFERENCE-TYPE-I-INTERFERON-TO-JAK-STAT-SIGNALING-PATHWAY2	8.62841e-69	0.100321	0.999	0.992	5.32373e-66	Cluster_10_vs_Cluster_2
KEGG-MEDICUS-PATHOGEN-SHIGELLA-OSPG-TO-TNF-NFKB-SIGNALING-PATHWAY2	4.96576e-67	0.0990612	0.999	0.994	3.06388e-64	Cluster_10_vs_Cluster_2
KEGG-MEDICUS-REFERENCE-IGG-FCGR-RAC-SIGNALING-PATHWAY2	2.14012e-66	0.0833922	1	1	1.32045e-63	Cluster_10_vs_Cluster_2
KEGG-MEDICUS-REFERENCE-TLR3-IRF7-SIGNALING-PATHWAY2	1.21623e-64	0.0936687	0.919	0.832	7.50417e-62	Cluster_10_vs_Cluster_2
KEGG-MEDICUS-PATHOGEN-HTLV-1-P12-TO-ANTIGEN-PROCESSING-AND-PRESENTATION-BY-MHC-CLASS-I-MOLECULES2	1.02643e-62	0.0420256	1	1	6.33308e-60	Cluster_10_vs_Cluster_2
KEGG-MEDICUS-REFERENCE-ELECTRON-TRANSFER-IN-COMPLEX-III2	1.3134e-62	0.0877281	1	1	8.1037e-60	Cluster_10_vs_Cluster_2
KEGG-MEDICUS-PATHOGEN-KSHV-MIR1-2-TO-ANTIGEN-PROCESSING-AND-PRESENTATION-BY-MHC-CLASS-I-MOLECULES2	2.15545e-61	0.048548	1	1	1.32991e-58	Cluster_10_vs_Cluster_2
KEGG-MEDICUS-REFERENCE-PKR-EIF2ALPHA-SIGNALING-PATHWAY2	1.43398e-57	0.07461	0.965	0.887	8.84763e-55	Cluster_10_vs_Cluster_2
KEGG-MEDICUS-VARIANT-MUTATION-CAUSED-ABERRANT-HTT-TO-ELECTRON-TRANSFER-IN-COMPLEX-III2	2.23453e-56	0.078316	1	1	1.37871e-53	Cluster_10_vs_Cluster_2
KEGG-MEDICUS-PATHOGEN-ARSENIC-TO-ELECTRON-TRANSFER-IN-COMPLEX-II2	2.77044e-51	0.100432	0.968	0.952	1.70936e-48	Cluster_10_vs_Cluster_2
KEGG-MEDICUS-REFERENCE-NLRP3-INFLAMMASOME-SIGNALING-PATHWAY2	5.61588e-51	0.0934343	0.998	0.991	3.465e-48	Cluster_10_vs_Cluster_2
KEGG-MEDICUS-VARIANT-AMPLIFIED-MYC-TO-P27-CELL-CYCLE-G1-S2	3.96041e-47	0.0481319	1	0.997	2.44357e-44	Cluster_10_vs_Cluster_2
KEGG-MEDICUS-REFERENCE-CYTOKINE-JAK-STAT-SIGNALING-PATHWAY2	1.08028e-45	0.0381055	1	1	6.66531e-43	Cluster_10_vs_Cluster_2
KEGG-MEDICUS-VARIANT-ERBB2-OVEREXPRESSION-TO-EGF-JAK-STAT-SIGNALING-PATHWAY2	3.84858e-45	0.0738474	0.991	0.972	2.37457e-42	Cluster_10_vs_Cluster_2
KEGG-MEDICUS-REFERENCE-IFN-RIPK1-3-SIGNALING-PATHWAY2	8.80514e-44	0.0601466	1	1	5.43277e-41	Cluster_10_vs_Cluster_2
KEGG-MEDICUS-PATHOGEN-KSHV-MIR2-TO-CELL-SURFACE-MOLECULE-ENDOCYTOSIS2	1.19305e-42	0.0886847	0.971	0.942	7.36111e-40	Cluster_10_vs_Cluster_2
KEGG-MEDICUS-REFERENCE-CITRATE-CYCLE-SECOND-CARBON-OXIDATION-22	3.06997e-42	0.0775936	0.97	0.962	1.89417e-39	Cluster_10_vs_Cluster_2
KEGG-MEDICUS-REFERENCE-AHR-SIGNALING-PATHWAY2	2.091e-37	-0.0617793	0.92	0.965	1.29015e-34	Cluster_10_vs_Cluster_2
KEGG-MEDICUS-VARIANT-AMPLIFIED-REL-TO-TRANSCRIPTION2	3.9139e-37	0.0684027	0.977	0.964	2.41488e-34	Cluster_10_vs_Cluster_2
KEGG-MEDICUS-REFERENCE-BCR-BCAP-CD19-PI3K-SIGNALING-PATHWAY2	4.14217e-36	0.0482588	1	0.999	2.55572e-33	Cluster_10_vs_Cluster_2
KEGG-MEDICUS-PATHOGEN-HPV-E5-TO-ANTIGEN-PROCESSING-AND-PRESENTATION-BY-MHC-CLASS-I-MOLECULES2	5.02423e-36	0.0425476	1	1	3.09995e-33	Cluster_10_vs_Cluster_2
KEGG-MEDICUS-REFERENCE-RIG-I-IRF7-3-SIGNALING-PATHWAY2	8.38257e-35	0.0631813	0.985	0.97	5.17204e-32	Cluster_10_vs_Cluster_2
KEGG-MEDICUS-REFERENCE-P27-CELL-CYCLE-G1-S2	1.97495e-34	0.0383897	1	0.996	1.21854e-31	Cluster_10_vs_Cluster_2
KEGG-MEDICUS-REFERENCE-EGF-JAK-STAT-SIGNALING-PATHWAY2	3.72236e-33	0.0700604	0.993	0.982	2.2967e-30	Cluster_10_vs_Cluster_2
KEGG-MEDICUS-PATHOGEN-SARS-COV-2-S-TO-ANGII-AT1R-NOX2-SIGNALING-PATHWAY2	1.04404e-32	0.0442877	1	1	6.44174e-30	Cluster_10_vs_Cluster_2
KEGG-MEDICUS-VARIANT-MUTATION-INACTIVATED-TP53-TO-TRANSCRIPTION2	1.49689e-31	0.0581192	0.972	0.947	9.23579e-29	Cluster_10_vs_Cluster_2
KEGG-MEDICUS-REFERENCE-AUTOPHAGY-VESICLE-NUCLEATION-ELONGATION-MATURATION-SEQUESTOSOME-1-LIKE-RECEPTOR2	3.01125e-31	0.0427365	1	1	1.85794e-28	Cluster_10_vs_Cluster_2
KEGG-MEDICUS-REFERENCE-TLR4-IRF3-7-SIGNALING-PATHWAY2	5.48834e-31	0.0614802	0.974	0.949	3.38631e-28	Cluster_10_vs_Cluster_2
KEGG-MEDICUS-REFERENCE-RAB7-REGULATED-MICROTUBULE-MINUS-END-DIRECTED-TRANSPORT2	5.65194e-31	0.0267879	1	1	3.48725e-28	Cluster_10_vs_Cluster_2
KEGG-MEDICUS-REFERENCE-DNA-REPLICATION-TERMINATION2	7.4481e-30	0.0270467	0.999	0.998	4.59548e-27	Cluster_10_vs_Cluster_2
KEGG-MEDICUS-VARIANT-MUTATION-INACTIVATED-SIGMAR1-TO-CA2-APOPTOTIC-PATHWAY2	1.5083e-29	0.0491743	0.998	0.998	9.30622e-27	Cluster_10_vs_Cluster_2
KEGG-MEDICUS-REFERENCE-REGULATION-OF-TNF-NFKB-SIGNALING-PATHWAY-LUBAC-MEDIATED-LINEAR-UBIQUITINATION2	1.65849e-29	0.0623347	0.934	0.901	1.02329e-26	Cluster_10_vs_Cluster_2
KEGG-MEDICUS-REFERENCE-ASSEMBLY-AND-TRAFFICKING-OF-TELOMERASE2	1.65881e-29	0.0442648	0.999	0.999	1.02349e-26	Cluster_10_vs_Cluster_2
KEGG-MEDICUS-REFERENCE-COPI-VESICLE-FORMATION2	2.14678e-29	0.0433606	1	1	1.32456e-26	Cluster_10_vs_Cluster_2
KEGG-MEDICUS-PATHOGEN-HIV-TAT-NEF-TO-CROSSTALK-BETWEEN-EXTRINSIC-AND-INTRINSIC-APOPTOTIC-PATHWAYS2	1.30263e-28	0.067639	0.985	0.966	8.03725e-26	Cluster_10_vs_Cluster_2
KEGG-MEDICUS-PATHOGEN-SHIGELLA-OSPF-TO-TLR2-4-MAPK-SIGNALING-PATHWAY2	1.38403e-28	-0.0575038	0.895	0.932	8.53949e-26	Cluster_10_vs_Cluster_2
KEGG-MEDICUS-VARIANT-MUTATION-CAUSED-ABERRANT-ABETA-TO-VGCC-CA2-APOPTOTIC-PATHWAY-N010062	4.23956e-27	0.060624	0.998	0.996	2.61581e-24	Cluster_10_vs_Cluster_2
KEGG-MEDICUS-PATHOGEN-SALMONELLA-SOPB-TO-ANXA2-S100A10-REGULATED-ACTIN-CYTOSKELETON2	9.97805e-27	-0.0281212	1	1	6.15646e-24	Cluster_10_vs_Cluster_2
KEGG-MEDICUS-VARIANT-MUTATION-CAUSED-ABERRANT-ABETA-TO-CROSSTALK-BETWEEN-EXTRINSIC-AND-INTRINSIC-APOPTOTIC-PATHWAYS2	2.60742e-26	0.0520992	0.995	0.985	1.60878e-23	Cluster_10_vs_Cluster_2
KEGG-MEDICUS-REFERENCE-INTRINSIC-APOPTOTIC-PATHWAY2	1.21345e-25	0.0407664	0.989	0.987	7.48701e-23	Cluster_10_vs_Cluster_2
KEGG-MEDICUS-VARIANT-MUTATION-CAUSED-ABERRANT-ABETA-TO-TRANSPORT-OF-CALCIUM2	1.69466e-25	0.0460282	0.996	0.997	1.0456e-22	Cluster_10_vs_Cluster_2
KEGG-MEDICUS-REFERENCE-IL2-FAMILY-TO-JAK-STAT-SIGNALING-PATHWAY2	1.73475e-24	0.0315947	1	1	1.07034e-21	Cluster_10_vs_Cluster_2
KEGG-MEDICUS-VARIANT-MUTATION-CAUSED-ABERRANT-ABETA-TO-VGCC-CA2-APOPTOTIC-PATHWAY-N010042	2.53645e-24	0.0409257	0.998	0.997	1.56499e-21	Cluster_10_vs_Cluster_2
KEGG-MEDICUS-REFERENCE-TBK1-MEDIATED-AUTOPHAGOSOME-FORMATION2	5.24851e-24	0.0486137	0.995	0.993	3.23833e-21	Cluster_10_vs_Cluster_2
KEGG-MEDICUS-REFERENCE-VGCC-CA2-APOPTOTIC-PATHWAY2	9.05728e-24	0.029697	1	1	5.58834e-21	Cluster_10_vs_Cluster_2
KEGG-MEDICUS-PATHOGEN-EBV-EBNA3C-TO-P53-MEDIATED-TRANSCRIPTION2	1.37154e-23	0.0474364	0.982	0.966	8.46239e-21	Cluster_10_vs_Cluster_2
KEGG-MEDICUS-ENV-FACTOR-BENZO-A-PYRENRE-TO-CYP-MEDIATED-METABOLISM2	5.62047e-23	-0.0272682	0.921	0.955	3.46783e-20	Cluster_10_vs_Cluster_2
KEGG-MEDICUS-PATHOGEN-SHIGELLA-IPAB-C-D-TO-ITGA-B-TALIN-VINCULIN-SIGNALING-PATHWAY2	5.67607e-23	-0.042891	1	1	3.50214e-20	Cluster_10_vs_Cluster_2
KEGG-MEDICUS-PATHOGEN-HSV-GD-TO-HVEM-NFKB-SIGNALING-PATHWAY2	1.10831e-22	0.0426028	0.998	0.996	6.83825e-20	Cluster_10_vs_Cluster_2
KEGG-MEDICUS-PATHOGEN-EBV-EBNA1-TO-P53-MEDIATED-TRANSCRIPTION2	1.38874e-22	0.0472754	0.985	0.967	8.56851e-20	Cluster_10_vs_Cluster_2
KEGG-MEDICUS-ENV-FACTOR-NNK-TO-DNA-ADDUCTS2	6.01291e-22	0.0595973	0.577	0.469	3.70997e-19	Cluster_10_vs_Cluster_2
KEGG-MEDICUS-REFERENCE-PINK-PARKIN-MEDIATED-AUTOPHAGOSOME-FORMATION2	1.14646e-21	0.0329995	1	0.999	7.07365e-19	Cluster_10_vs_Cluster_2
KEGG-MEDICUS-REFERENCE-EXTRINSIC-APOPTOTIC-PATHWAY2	1.33799e-21	0.039722	0.98	0.951	8.25541e-19	Cluster_10_vs_Cluster_2
KEGG-MEDICUS-VARIANT-AMPLIFIED-EGFR-TO-PLCG-CAMK-SIGNALING-PATHWAY2	2.05107e-21	0.0312548	1	1	1.26551e-18	Cluster_10_vs_Cluster_2
KEGG-MEDICUS-VARIANT-MUTATION-CAUSED-ABERRANT-SOD1-TO-INTRINSIC-APOPTOTIC-PATHWAY2	2.88378e-21	0.0550953	0.968	0.952	1.7793e-18	Cluster_10_vs_Cluster_2
KEGG-MEDICUS-REFERENCE-CCR-CXCR-GNB-G-PI3K-RAC-SIGNALING-PATHWAY2	8.81626e-21	0.0196747	1	1	5.43963e-18	Cluster_10_vs_Cluster_2
KEGG-MEDICUS-REFERENCE-ARL8-REGULATED-MICROTUBULE-PLUS-END-DIRECTED-TRANSPORT2	1.61461e-20	0.0225112	1	1	9.96213e-18	Cluster_10_vs_Cluster_2
KEGG-MEDICUS-VARIANT-MUTATION-CAUSED-ABERRANT-PSEN1-TO-MGLUR5-CA2-APOPTOTIC-PATHWAY2	1.61609e-20	0.0432167	0.998	0.999	9.97129e-18	Cluster_10_vs_Cluster_2
KEGG-MEDICUS-VARIANT-AMPLIFIED-PDGFR-TO-PLCG-CAMK-SIGNALING-PATHWAY2	3.22895e-20	0.0285112	1	1	1.99226e-17	Cluster_10_vs_Cluster_2
KEGG-MEDICUS-REFERENCE-DYNEIN-RECRUITMENT-TO-THE-KINETOCHORE2	3.71818e-20	0.0231244	1	1	2.29411e-17	Cluster_10_vs_Cluster_2
KEGG-MEDICUS-REFERENCE-PDGF-PDGFR-PLCG-CAMK-SIGNALING-PATHWAY2	6.46708e-20	0.0234118	1	1	3.99019e-17	Cluster_10_vs_Cluster_2
KEGG-MEDICUS-REFERENCE-PURINE-SALVAGE-PATHWAY-ADENINE-TO-AMP2	7.08942e-20	0.0415876	0.956	0.934	4.37417e-17	Cluster_10_vs_Cluster_2
KEGG-MEDICUS-REFERENCE-EGF-EGFR-PLCG-CAMK-SIGNALING-PATHWAY2	7.10054e-20	0.0276551	1	1	4.38103e-17	Cluster_10_vs_Cluster_2
KEGG-MEDICUS-VARIANT-MUTATION-CAUSED-ABERRANT-PSEN-TO-MGLUR5-CA2-APOPTOTIC-PATHWAY2	1.36562e-18	0.0345499	1	1	8.42588e-16	Cluster_10_vs_Cluster_2
KEGG-MEDICUS-REFERENCE-IL6-FAMILY-TO-JAK-STAT-SIGNALING-PATHWAY2	1.46486e-18	0.0261101	1	1	9.03819e-16	Cluster_10_vs_Cluster_2
KEGG-MEDICUS-VARIANT-MUTATION-ACTIVATED-GNAS-TO-ACTH-CORTISOL-SIGNALING-PATHWAY2	4.54517e-18	-0.0221861	0.999	1	2.80437e-15	Cluster_10_vs_Cluster_2
KEGG-MEDICUS-VARIANT-BCL2-OVEREXPRESSION-TO-INTRINSIC-APOPTOTIC-PATHWAY2	7.99997e-18	0.0505551	0.957	0.934	4.93598e-15	Cluster_10_vs_Cluster_2
KEGG-MEDICUS-VARIANT-MUTATION-CAUSED-ABERRANT-SNCA-TO-VGCC-CA2-APOPTOTIC-PATHWAY2	8.14567e-18	0.0386046	0.999	0.999	5.02588e-15	Cluster_10_vs_Cluster_2
KEGG-MEDICUS-PATHOGEN-SALMONELLA-SOPB-TO-RHOA-SIGNALING-PATHWAY2	1.48246e-17	0.0334748	1	1	9.14678e-15	Cluster_10_vs_Cluster_2
KEGG-MEDICUS-REFERENCE-TRANSCRIPTION-COUPLED-NER2	1.48777e-17	0.0209362	1	1	9.17951e-15	Cluster_10_vs_Cluster_2
KEGG-MEDICUS-REFERENCE-CITRATE-CYCLE-FIRST-CARBON-OXIDATION2	3.88908e-17	0.0448617	0.967	0.947	2.39956e-14	Cluster_10_vs_Cluster_2
KEGG-MEDICUS-REFERENCE-ERK-RSK-SIGNALING2	5.22877e-17	-0.0481303	0.928	0.947	3.22615e-14	Cluster_10_vs_Cluster_2
KEGG-MEDICUS-REFERENCE-HOMOLOGOUS-RECOMBINATION-IN-ICLR2	5.73686e-17	0.0189241	0.989	0.983	3.53964e-14	Cluster_10_vs_Cluster_2
KEGG-MEDICUS-REFERENCE-GLUCONEOGENESIS2	6.17171e-17	0.0600729	0.771	0.699	3.80794e-14	Cluster_10_vs_Cluster_2
KEGG-MEDICUS-REFERENCE-GHRHR-PKA-GH-SIGNALING-PATHWAY2	6.96992e-17	-0.0230228	0.999	1	4.30044e-14	Cluster_10_vs_Cluster_2
KEGG-MEDICUS-PATHOGEN-HCMV-UL33-TO-GNAS-AC-PKA-SIGNALING-PATHWAY2	1.83068e-16	-0.023815	0.999	1	1.12953e-13	Cluster_10_vs_Cluster_2
KEGG-MEDICUS-REFERENCE-ALTERNATIVE-PATHWAY-OF-COMPLEMENT-CASCADE-C3B-BREAKDOWN2	4.99331e-16	-0.0510892	0.955	0.97	3.08088e-13	Cluster_10_vs_Cluster_2
KEGG-MEDICUS-REFERENCE-ACTH-CORTISOL-SIGNALING-PATHWAY2	5.15767e-16	-0.020181	0.999	1	3.18228e-13	Cluster_10_vs_Cluster_2
KEGG-MEDICUS-REFERENCE-CD40-NFKB-SIGNALING-PATHWAY2	6.12475e-16	0.036901	0.879	0.853	3.77897e-13	Cluster_10_vs_Cluster_2
KEGG-MEDICUS-REFERENCE-TSH-TG-SIGNALING-PATHWAY2	7.43504e-16	-0.0195135	1	1	4.58742e-13	Cluster_10_vs_Cluster_2
KEGG-MEDICUS-VARIANT-MUTATION-INACTIVATED-PRKAR1A-TO-CRHR-PKA-ACTH-SIGNALING-PATHWAY2	7.45591e-16	-0.0214881	1	1	4.60029e-13	Cluster_10_vs_Cluster_2
KEGG-MEDICUS-PATHOGEN-EBV-BARF1-TO-INTRINSIC-APOPTOTIC-PATHWAY2	8.08543e-16	0.0485382	0.957	0.932	4.98871e-13	Cluster_10_vs_Cluster_2
KEGG-MEDICUS-VARIANT-CYP11B1-CYP11B2-FUSION-TO-ACTH-CORTISOL-SIGNALING-PATHWAY2	1.12541e-15	-0.0208222	0.999	1	6.9438e-13	Cluster_10_vs_Cluster_2
KEGG-MEDICUS-VARIANT-MUTATION-CAUSED-ABERRANT-HTT-TO-TRANSPORT-OF-CALCIUM2	2.16551e-15	0.0289879	1	0.999	1.33612e-12	Cluster_10_vs_Cluster_2
KEGG-MEDICUS-REFERENCE-GF-RTK-RAS-ERK-SIGNALING-PATHWAY2	8.13125e-15	-0.00830384	1	1	5.01698e-12	Cluster_10_vs_Cluster_2
KEGG-MEDICUS-REFERENCE-TLR7-8-9-IRF5-SIGNALING-PATHWAY2	8.25533e-15	0.0418766	0.974	0.959	5.09354e-12	Cluster_10_vs_Cluster_2
KEGG-MEDICUS-REFERENCE-TLR2-4-MAPK-SIGNALING-PATHWAY2	9.47114e-15	-0.0224421	1	1	5.84369e-12	Cluster_10_vs_Cluster_2
KEGG-MEDICUS-REFERENCE-CRHR-PKA-ACTH-SIGNALING-PATHWAY2	1.25314e-14	-0.0207112	0.999	1	7.73186e-12	Cluster_10_vs_Cluster_2
KEGG-MEDICUS-VARIANT-MUTATION-ACTIVATED-GNAS-TO-CRHR-PKA-ACTH-SIGNALING-PATHWAY2	2.48278e-14	-0.0213396	0.999	1	1.53188e-11	Cluster_10_vs_Cluster_2
KEGG-MEDICUS-VARIANT-MUTATION-INACTIVATED-PDE11A-PDE8B-TO-ACTH-CORTISOL-SIGNALING-PATHWAY2	2.84397e-14	-0.0228321	0.998	1	1.75473e-11	Cluster_10_vs_Cluster_2
KEGG-MEDICUS-REFERENCE-TELOMERE-ELONGATION2	3.7989e-14	0.018745	0.998	0.996	2.34392e-11	Cluster_10_vs_Cluster_2
KEGG-MEDICUS-REFERENCE-GF-RTK-PI3K-SIGNALING-PATHWAY2	6.07703e-14	-0.00791537	1	1	3.74953e-11	Cluster_10_vs_Cluster_2
KEGG-MEDICUS-REFERENCE-NOTCH-MESP2-SIGNALING2	6.44929e-14	-0.0380989	0.861	0.898	3.97921e-11	Cluster_10_vs_Cluster_2
KEGG-MEDICUS-PATHOGEN-HIV-GP120-TO-CXCR4-GNB-G-RAC-SIGNALING-PATHWAY2	8.71534e-14	0.017324	1	1	5.37737e-11	Cluster_10_vs_Cluster_2
KEGG-MEDICUS-REFERENCE-DRD1-GNAS-AC-PKA-SIGNALING-PATHWAY2	1.0185e-13	-0.0288254	0.999	0.999	6.28413e-11	Cluster_10_vs_Cluster_2
KEGG-MEDICUS-REFERENCE-ISOLEUCINE-DEGRADATION2	1.14353e-13	0.0356299	0.974	0.975	7.0556e-11	Cluster_10_vs_Cluster_2
KEGG-MEDICUS-VARIANT-MUTATION-INACTIVATED-PRKAR1A-TO-ACTH-CORTISOL-SIGNALING-PATHWAY2	1.60028e-13	-0.0247846	0.998	1	9.87371e-11	Cluster_10_vs_Cluster_2
KEGG-MEDICUS-VARIANT-SCRAPIE-CONFORMATION-PRPSC-TO-TRANSPORT-OF-CALCIUM2	2.42641e-13	0.0301157	1	0.999	1.49709e-10	Cluster_10_vs_Cluster_2
KEGG-MEDICUS-REFERENCE-GF-RTK-RAS-PI3K-SIGNALING-PATHWAY2	3.07627e-13	-0.00815855	1	1	1.89806e-10	Cluster_10_vs_Cluster_2
KEGG-MEDICUS-REFERENCE-FANCONI-ANEMIA-PATHWAY2	3.44146e-13	0.015117	0.994	0.988	2.12338e-10	Cluster_10_vs_Cluster_2
KEGG-MEDICUS-ENV-FACTOR-DCE-TO-DNA-ADDUCTS2	5.96527e-13	0.0217587	0.999	0.998	3.68057e-10	Cluster_10_vs_Cluster_2
KEGG-MEDICUS-REFERENCE-PURINE-SALVAGE-PATHWAY-HYPOXANTHINE-GUANINE-TO-IMP-GMP2	1.05795e-12	0.0318796	0.897	0.875	6.52758e-10	Cluster_10_vs_Cluster_2
KEGG-MEDICUS-REFERENCE-MACHR-CA2-APOPTOTIC-PATHWAY2	1.79655e-12	0.0235599	1	1	1.10847e-09	Cluster_10_vs_Cluster_2
KEGG-MEDICUS-REFERENCE-CA2-CAM-CAMK-SIGNALING-PATHWAY2	1.82171e-12	0.0175728	1	1	1.12399e-09	Cluster_10_vs_Cluster_2
KEGG-MEDICUS-REFERENCE-CA2-CAM-VGCC-RYR-SIGNALING-PATHWAY2	2.25241e-12	0.0197335	1	1	1.38973e-09	Cluster_10_vs_Cluster_2
KEGG-MEDICUS-VARIANT-MUTATION-ACTIVATED-PRKACA-TO-ACTH-CORTISOL-SIGNALING-PATHWAY2	2.33279e-12	-0.0242739	0.992	0.997	1.43933e-09	Cluster_10_vs_Cluster_2
KEGG-MEDICUS-REFERENCE-KEAP1-NRF2-SIGNALING-PATHWAY2	3.10501e-12	0.0190454	1	1	1.91579e-09	Cluster_10_vs_Cluster_2
KEGG-MEDICUS-REFERENCE-CXCR4-GNB-G-RAC-SIGNALING-PATHWAY2	3.28363e-12	0.0160909	1	1	2.026e-09	Cluster_10_vs_Cluster_2
KEGG-MEDICUS-REFERENCE-TNF-RIPK1-3-SIGNALING-PATHWAY2	4.59804e-12	0.0310914	0.916	0.887	2.83699e-09	Cluster_10_vs_Cluster_2
KEGG-MEDICUS-VARIANT-MUTATION-CAUSED-ABERRANT-HTT-TO-CREB-MEDIATED-TRANSCRIPTION2	4.73538e-12	-0.0265627	0.989	0.993	2.92173e-09	Cluster_10_vs_Cluster_2
KEGG-MEDICUS-PATHOGEN-SALMONELLA-SOPE-E2-TO-NOD-NFKB-SIGNALING-PATHWAY2	7.06237e-12	0.0302743	1	0.999	4.35748e-09	Cluster_10_vs_Cluster_2
KEGG-MEDICUS-REFERENCE-ADRB3-UCP1-SIGNALING-PATHWAY2	1.03218e-11	-0.0172489	1	1	6.36856e-09	Cluster_10_vs_Cluster_2
KEGG-MEDICUS-VARIANT-MUTATION-INACTIVATED-OPTN-TO-PINK-PARKIN-MEDIATED-AUTOPHAGOSOME-FORMATION2	1.71492e-11	0.0283	0.956	0.939	1.0581e-08	Cluster_10_vs_Cluster_2
KEGG-MEDICUS-REFERENCE-MGLUR5-CA2-APOPTOTIC-PATHWAY2	2.00176e-11	0.023388	1	1	1.23509e-08	Cluster_10_vs_Cluster_2
KEGG-MEDICUS-PATHOGEN-KSHV-VGPCR-TO-GNB-G-PI3K-JNK-SIGNALING-PATHWAY2	2.0973e-11	0.0144392	1	1	1.29403e-08	Cluster_10_vs_Cluster_2
KEGG-MEDICUS-REFERENCE-TRAPPI-RAB1-SIGNALING-PATHWAY2	3.07396e-11	0.0281189	0.989	0.979	1.89663e-08	Cluster_10_vs_Cluster_2
KEGG-MEDICUS-REFERENCE-PRNP-PI3K-NOX2-SIGNALING-PATHWAY2	3.6683e-11	-0.0190068	1	1	2.26334e-08	Cluster_10_vs_Cluster_2
KEGG-MEDICUS-VARIANT-SCRAPIE-CONFORMATION-PRPSC-TO-MGLUR5-CA2-APOPTOTIC-PATHWAY2	4.4185e-11	0.0231892	1	1	2.72622e-08	Cluster_10_vs_Cluster_2
KEGG-MEDICUS-REFERENCE-NOD-NFKB-SIGNALING-PATHWAY2	6.29269e-11	0.030309	0.992	0.986	3.88259e-08	Cluster_10_vs_Cluster_2
KEGG-MEDICUS-PATHOGEN-SALMONELLA-AVRA-TO-BETA-CATENIN-SIGNALING-PATHWAY2	1.86446e-10	0.0334329	0.852	0.825	1.15037e-07	Cluster_10_vs_Cluster_2
KEGG-MEDICUS-PATHOGEN-HCMV-UL33-TO-GNAI-AC-PKA-SIGNALING-PATHWAY2	2.28785e-10	-0.0169718	1	1	1.4116e-07	Cluster_10_vs_Cluster_2
KEGG-MEDICUS-REFERENCE-CXCL12-CXCR4-PKC-ERK-SIGNALING-PATHAWAY2	2.60527e-10	-0.021672	1	1	1.60745e-07	Cluster_10_vs_Cluster_2
KEGG-MEDICUS-PATHOGEN-HCMV-US27-TO-CXCR4-GNB-G-PLCB-PKC-SIGNALING-PATHWAY2	3.23296e-10	-0.0307843	0.976	0.984	1.99474e-07	Cluster_10_vs_Cluster_2
KEGG-MEDICUS-REFERENCE-CDC25-CELL-CYCLE-G2-M2	5.21563e-10	-0.0174424	0.886	0.902	3.21804e-07	Cluster_10_vs_Cluster_2
KEGG-MEDICUS-VARIANT-MUTATION-CAUSED-ABERRANT-HTT-TO-MGLUR5-CA2-APOPTOTIC-PATHWAY2	8.2825e-10	0.0209771	1	1	5.1103e-07	Cluster_10_vs_Cluster_2
KEGG-MEDICUS-REFERENCE-PTH-PTH1R-PKA-SIGNALING-PATHWAY2	1.11944e-09	-0.0198621	0.987	0.992	6.90696e-07	Cluster_10_vs_Cluster_2
KEGG-MEDICUS-VARIANT-LOSS-OF-VHL-TO-HIF-1-SIGNALING-PATHWAY2	1.17409e-09	0.022193	1	0.997	7.24412e-07	Cluster_10_vs_Cluster_2
KEGG-MEDICUS-REFERENCE-BETA-OXIDATION2	1.44487e-09	0.0268055	0.976	0.976	8.91484e-07	Cluster_10_vs_Cluster_2
KEGG-MEDICUS-REFERENCE-LOADING-OF-THE-SMC5-SMC6-COMPLEX2	1.49543e-09	0.0223141	0.988	0.979	9.22682e-07	Cluster_10_vs_Cluster_2
KEGG-MEDICUS-REFERENCE-AUTOPHAGY-VESICLE-NUCLEATION-ELONGATION-MATURATION-PACER-RUBCN-PI3KC3-C22	2.56805e-09	0.0306146	0.917	0.891	1.58449e-06	Cluster_10_vs_Cluster_2
KEGG-MEDICUS-VARIANT-MUTATION-CAUSED-ABERRANT-ABETA-TO-MACHR-CA2-APOPTOTIC-PATHWAY2	2.98188e-09	0.0193782	1	1	1.83982e-06	Cluster_10_vs_Cluster_2
KEGG-MEDICUS-REFERENCE-FGF-FGFR-PI3K-SIGNALING-PATHWAY2	3.0708e-09	-0.0136178	0.989	0.992	1.89468e-06	Cluster_10_vs_Cluster_2
KEGG-MEDICUS-REFERENCE-TSH-DUOX2-TG-SIGNALING-PATHWAY2	3.49002e-09	-0.0199299	0.989	0.991	2.15334e-06	Cluster_10_vs_Cluster_2
KEGG-MEDICUS-REFERENCE-FSHR-GNAS-PKA-SIGNALING-PATHWAY2	3.89476e-09	-0.0207628	0.986	0.991	2.40306e-06	Cluster_10_vs_Cluster_2
KEGG-MEDICUS-ENV-FACTOR-METALS-TO-KEAP1-NRF2-SIGNALIG-PATHWAY2	4.53711e-09	0.0252196	0.949	0.916	2.7994e-06	Cluster_10_vs_Cluster_2
KEGG-MEDICUS-PATHOGEN-SHIGELLA-IPAC-TO-ACTIN-SIGNALING-PATHWAY2	4.55042e-09	0.0156584	1	1	2.80761e-06	Cluster_10_vs_Cluster_2
KEGG-MEDICUS-REFERENCE-LHCGR-GNAS-PKA-SIGNALING-PATHWAY2	5.42754e-09	-0.0190974	0.988	0.992	3.34879e-06	Cluster_10_vs_Cluster_2
KEGG-MEDICUS-PATHOGEN-HCMV-US28-TO-GNB-G-PI3K-NFKB-SIGNALING-PATHWAY2	6.65372e-09	0.0135003	1	1	4.10535e-06	Cluster_10_vs_Cluster_2
KEGG-MEDICUS-REFERENCE-PROK-PRKR-GI-ERK-SIGNALING-PATHWAY2	8.29542e-09	-0.0344359	0.999	0.999	5.11828e-06	Cluster_10_vs_Cluster_2
KEGG-MEDICUS-VARIANT-MUTATION-INACTIVATED-PROK2-TO-PROK-PRKR-GI-ERK-SIGNALING-PATHWAY2	8.29542e-09	-0.0344359	0.999	0.999	5.11828e-06	Cluster_10_vs_Cluster_2
KEGG-MEDICUS-VARIANT-MUTATION-INACTIVATED-PROKR2-TO-PROK-PRKR-GI-ERK-SIGNALING-PATHWAY2	8.29542e-09	-0.0344359	0.999	0.999	5.11828e-06	Cluster_10_vs_Cluster_2
KEGG-MEDICUS-VARIANT-MUTATION-CAUSED-ABBERANT-ATXN2-3-TO-MGLUR5-CA2-APOPTOTIC-PATHWAY2	8.44775e-09	0.0198888	1	1	5.21226e-06	Cluster_10_vs_Cluster_2
KEGG-MEDICUS-REFERENCE-LPAR-GNB-G-RHO-SIGNALING-PATHWAY2	9.49727e-09	0.0119357	1	1	5.85982e-06	Cluster_10_vs_Cluster_2
KEGG-MEDICUS-PATHOGEN-HPV-E6-TO-NOTCH-SIGNALING-PATHWAY-N003822	1.10476e-08	-0.0213926	0.989	0.992	6.81637e-06	Cluster_10_vs_Cluster_2
KEGG-MEDICUS-REFERENCE-REGULATION-OF-GF-RTK-RAS-ERK-SIGNALING-UBIQUITINATION-OF-RTK-BY-CBL2	1.18298e-08	-0.0106347	0.985	0.986	7.29902e-06	Cluster_10_vs_Cluster_2
KEGG-MEDICUS-REFERENCE-AMH-SIGNALING-PATHWAY2	1.38598e-08	-0.0187528	0.798	0.823	8.55148e-06	Cluster_10_vs_Cluster_2
KEGG-MEDICUS-REFERENCE-TAC3-TACR3-PLC-PKC-SIGNALING-PATHWAY2	1.43272e-08	-0.025085	0.983	0.985	8.83989e-06	Cluster_10_vs_Cluster_2
KEGG-MEDICUS-REFERENCE-BASE-EXCISION-AND-STRAND-CLEAVAGE-BY-BIFUNCTIONAL-GLYCOSYLASE2	1.68535e-08	0.0210097	0.866	0.844	1.03986e-05	Cluster_10_vs_Cluster_2
KEGG-MEDICUS-REFERENCE-TNF-P38-SIGNALING-PATHWAY2	1.87241e-08	-0.0172764	1	1	1.15528e-05	Cluster_10_vs_Cluster_2
KEGG-MEDICUS-VARIANT-MUTATION-INACTIVATED-RASD1-TO-CRHR-PKA-ACTH-SIGNALING-PATHWAY2	2.05519e-08	-0.0146602	1	1	1.26805e-05	Cluster_10_vs_Cluster_2
KEGG-MEDICUS-VARIANT-MUTATION-INACTIVATED-PRKN-TO-INTRINSIC-APOPTOTIC-PATHWAY2	2.08571e-08	0.0357344	0.937	0.91	1.28688e-05	Cluster_10_vs_Cluster_2
KEGG-MEDICUS-REFERENCE-IGF2-IGF1R-PI3K-SIGNALING-PATHWAY2	2.11009e-08	-0.0277055	0.942	0.962	1.30193e-05	Cluster_10_vs_Cluster_2
KEGG-MEDICUS-REFERENCE-AUTOPHAGOSOME-AND-LYSOSOME-FUSION-TETHERING-FACTOR-GRASP552	2.27219e-08	0.0291008	0.96	0.931	1.40194e-05	Cluster_10_vs_Cluster_2
KEGG-MEDICUS-REFERENCE-EP-NE-ADRB-CAMP-SIGNALING-PATHWAY2	2.39835e-08	-0.0164702	0.991	0.993	1.47978e-05	Cluster_10_vs_Cluster_2
KEGG-MEDICUS-REFERENCE-REGULATION-OF-FIBRINOLYTIC-SYSTEM-PAI2	3.11436e-08	-0.0220003	0.52	0.565	1.92156e-05	Cluster_10_vs_Cluster_2
KEGG-MEDICUS-VARIANT-CDH1-REDUCED-EXPRESSION-TO-BETA-CATENIN-SIGNALING-PATHWAY2	3.15528e-08	0.0222236	0.891	0.872	1.94681e-05	Cluster_10_vs_Cluster_2
KEGG-MEDICUS-REFERENCE-TNF-NFKB-SIGNALING-PATHWAY2	4.19651e-08	0.0174382	1	0.999	2.58925e-05	Cluster_10_vs_Cluster_2
KEGG-MEDICUS-REFERENCE-CXCR-GNB-G-PI3K-AKT-SIGNALING-PATHWAY2	4.47572e-08	0.012554	1	1	2.76152e-05	Cluster_10_vs_Cluster_2
KEGG-MEDICUS-PATHOGEN-KSHV-LANA-TO-WNT-SIGNALING-PATHWAY2	5.02798e-08	0.0253447	0.901	0.871	3.10226e-05	Cluster_10_vs_Cluster_2
KEGG-MEDICUS-REFERENCE-CCR2-GNB-G-PI3K-NFKB-SIGNALING-PATHWAY2	5.0853e-08	0.0134705	1	1	3.13763e-05	Cluster_10_vs_Cluster_2
KEGG-MEDICUS-VARIANT-MUTATION-CAUSED-ABERRANT-ABETA-TO-IRE1A-JNK-SIGNALING-PATHWAY2	5.36155e-08	-0.0301144	0.84	0.863	3.30807e-05	Cluster_10_vs_Cluster_2
KEGG-MEDICUS-REFERENCE-LIGHT-HVEM-NFKB-SIGNALING-PATHWAY2	5.41671e-08	0.022082	0.992	0.989	3.34211e-05	Cluster_10_vs_Cluster_2
KEGG-MEDICUS-VARIANT-NOTCH-OVEREXPRESSION-TO-NOTCH-SIGNALING-PATHWAY2	5.60106e-08	-0.0125003	0.955	0.965	3.45586e-05	Cluster_10_vs_Cluster_2
KEGG-MEDICUS-PATHOGEN-HTLV-1-TAX-TO-P21-CELL-CYCLE-G1-S-N004972	6.38164e-08	0.0203742	0.94	0.911	3.93747e-05	Cluster_10_vs_Cluster_2
KEGG-MEDICUS-REFERENCE-BETA-OXIDATION-ACYL-COA-SYNTHESIS2	6.7077e-08	0.0194024	0.978	0.969	4.13865e-05	Cluster_10_vs_Cluster_2
KEGG-MEDICUS-REFERENCE-AVP-V2R-PKA-SIGNALING-PATHWAY2	7.34016e-08	-0.0203076	0.978	0.982	4.52888e-05	Cluster_10_vs_Cluster_2
KEGG-MEDICUS-PATHOGEN-HTLV-1-TAX-TO-P21-CELL-CYCLE-G1-S-N004982	8.16783e-08	0.021555	0.921	0.882	5.03955e-05	Cluster_10_vs_Cluster_2
KEGG-MEDICUS-VARIANT-MUTATION-CAUSED-ABERRANT-SOD1-TO-PERK-ATF4-SIGNALING-PATHWAY2	8.63319e-08	0.0378087	0.951	0.928	5.32668e-05	Cluster_10_vs_Cluster_2
KEGG-MEDICUS-REFERENCE-THYROID-HORMONE-SIGNALING-PATHWAY2	9.56949e-08	-0.026255	0.89	0.888	5.90437e-05	Cluster_10_vs_Cluster_2
KEGG-MEDICUS-REFERENCE-NOTCH-SIGNALING-PATHWAY2	1.14488e-07	-0.016807	0.968	0.981	7.06393e-05	Cluster_10_vs_Cluster_2
KEGG-MEDICUS-REFERENCE-REGULATION-OF-GF-RTK-RAS-ERK-SIGNALING-PATHWAY-ADAPTOR-PROTEINS2	1.22058e-07	-0.0234737	0.984	0.992	7.53096e-05	Cluster_10_vs_Cluster_2
KEGG-MEDICUS-PATHOGEN-HTLV-1-TAX-TO-SPINDLE-ASSEMBLY-CHECKPOINT-SIGNALING2	1.38427e-07	0.0150226	0.99	0.986	8.54092e-05	Cluster_10_vs_Cluster_2
KEGG-MEDICUS-REFERENCE-GNRH-GNRHR-PLCB-PKC-SIGNALING-PATHWAY2	1.42863e-07	-0.017659	1	0.999	8.81462e-05	Cluster_10_vs_Cluster_2
KEGG-MEDICUS-ENV-FACTOR-NICOTINE-NNK-TO-CAMP-SIGNALING-PATHWAY2	1.50953e-07	-0.0169658	0.991	0.992	9.3138e-05	Cluster_10_vs_Cluster_2
KEGG-MEDICUS-REFERENCE-COHESIN-DISSOCIATION-IN-ANAPHASE2	1.54244e-07	0.0162873	0.995	0.992	9.51686e-05	Cluster_10_vs_Cluster_2
KEGG-MEDICUS-REFERENCE-TRH-TRHR-PLCB-PKC-SIGNALING-PATHWAY2	1.73068e-07	-0.0189253	0.99	0.99	0.000106783	Cluster_10_vs_Cluster_2
KEGG-MEDICUS-REFERENCE-GLOBAL-GENOME-NER2	1.83949e-07	0.0148318	1	0.998	0.000113497	Cluster_10_vs_Cluster_2
KEGG-MEDICUS-REFERENCE-ACH-CHRN-RAS-ERK-SIGNALING-PATHWAY2	2.04594e-07	-0.0183162	1	0.999	0.000126234	Cluster_10_vs_Cluster_2
KEGG-MEDICUS-REFERENCE-KISS1-KISS1R-PLCB-PKC-SIGNALING-PATHWAY2	2.11855e-07	-0.0190856	0.988	0.989	0.000130714	Cluster_10_vs_Cluster_2
KEGG-MEDICUS-REFERENCE-HGF-MET-PI3K-SIGNALING-PATHWAY2	2.1386e-07	-0.0228057	0.944	0.959	0.000131952	Cluster_10_vs_Cluster_2
KEGG-MEDICUS-VARIANT-ERBB2-OVEREXPRESSION-TO-PI3K-SIGNALING-PATHWAY2	2.28385e-07	-0.0224913	0.95	0.967	0.000140914	Cluster_10_vs_Cluster_2
KEGG-MEDICUS-ENV-FACTOR-METALS-TO-NFKB-SIGNALING-PATHWAY2	2.932e-07	0.0187185	0.998	0.998	0.000180905	Cluster_10_vs_Cluster_2
KEGG-MEDICUS-REFERENCE-FGF-FGFR-RAS-ERK-SIGNALING-PATHWAY2	3.30865e-07	-0.012253	1	1	0.000204144	Cluster_10_vs_Cluster_2
KEGG-MEDICUS-PATHOGEN-YERSINIA-YOPP-J-TO-TLR2-4-MAPK-SIGNALING-PATHWAY2	3.77994e-07	-0.0336384	0.917	0.922	0.000233222	Cluster_10_vs_Cluster_2
KEGG-MEDICUS-VARIANT-BCR-ABL-FUSION-KINASE-TO-PI3K-SIGNALING-PATHWAY2	3.8903e-07	-0.0232374	0.974	0.979	0.000240031	Cluster_10_vs_Cluster_2
KEGG-MEDICUS-ENV-FACTOR-METALS-TO-JNK-SIGNALING-PATHWAY2	4.11384e-07	-0.0243879	0.998	0.997	0.000253824	Cluster_10_vs_Cluster_2
KEGG-MEDICUS-REFERENCE-MEVALONATE-PATHWAY2	4.83892e-07	0.0260563	0.944	0.941	0.000298561	Cluster_10_vs_Cluster_2
KEGG-MEDICUS-REFERENCE-GH-JAK-STAT-SIGNALING-PATHWAY2	4.83959e-07	0.0258392	0.886	0.855	0.000298603	Cluster_10_vs_Cluster_2
KEGG-MEDICUS-REFERENCE-NOTCH-LIGAND-UBIQUITYLATION2	4.90449e-07	-0.0149162	0.744	0.786	0.000302607	Cluster_10_vs_Cluster_2
KEGG-MEDICUS-REFERENCE-NAD-BIOSYNTHESIS2	4.93764e-07	0.0151629	0.918	0.904	0.000304653	Cluster_10_vs_Cluster_2
KEGG-MEDICUS-VARIANT-MUTATION-INACTIVATED-P62-TO-PINK-PARKIN-MEDIATED-AUTOPHAGOSOME-FORMATION2	5.37211e-07	0.0179842	0.996	0.992	0.000331459	Cluster_10_vs_Cluster_2
KEGG-MEDICUS-REFERENCE-MYOSTATIN-SIGNALING-PATHWAY2	5.67271e-07	-0.0234462	0.818	0.836	0.000350006	Cluster_10_vs_Cluster_2
KEGG-MEDICUS-PATHOGEN-HBV-LHBS-TO-PKC-ERK-SIGNALING-PATHWAY2	6.1375e-07	-0.0234512	1	1	0.000378684	Cluster_10_vs_Cluster_2
KEGG-MEDICUS-REFERENCE-GLYCOGEN-DEGRADATION2	6.19918e-07	-0.0239335	0.868	0.883	0.000382489	Cluster_10_vs_Cluster_2
KEGG-MEDICUS-REFERENCE-NUCLEAR-INITIATED-ESTROGEN-SIGNALING-PATHWAY2	7.00644e-07	-0.0185252	0.998	0.998	0.000432297	Cluster_10_vs_Cluster_2
KEGG-MEDICUS-REFERENCE-KITLG-KIT-PI3K-SIGNALING-PATHWAY2	8.47357e-07	-0.021237	0.951	0.966	0.00052282	Cluster_10_vs_Cluster_2
KEGG-MEDICUS-REFERENCE-CXCR-GNB-G-ERK-SIGNALING-PATHWAY2	8.74905e-07	0.0124442	1	1	0.000539817	Cluster_10_vs_Cluster_2
KEGG-MEDICUS-REFERENCE-DEUBIQUITINATION-OF-H2AK1192	9.00467e-07	-0.012906	0.999	1	0.000555588	Cluster_10_vs_Cluster_2
KEGG-MEDICUS-REFERENCE-CLASSICAL-PATHWAY-OF-COMPLEMENT-CASCADE-C4-C2-TO-C3-CONVERTASE-FORMATION2	9.77052e-07	0.0264014	0.649	0.614	0.000602841	Cluster_10_vs_Cluster_2
KEGG-MEDICUS-REFERENCE-IRE1A-JNK-SIGNALING-PATHWAY2	1.05404e-06	-0.0205623	0.821	0.846	0.000650345	Cluster_10_vs_Cluster_2
KEGG-MEDICUS-REFERENCE-AUTOPHAGY-VESICLE-NUCLEATION-ELONGATION-MATURATION-LC3-II-FORMATION2	1.20573e-06	0.0152047	0.993	0.989	0.000743934	Cluster_10_vs_Cluster_2
KEGG-MEDICUS-REFERENCE-TLR5-NFKB-SIGNALING-PATHWAY2	1.32186e-06	0.0163456	1	0.999	0.000815585	Cluster_10_vs_Cluster_2
KEGG-MEDICUS-VARIANT-MUTATION-CAUSED-ABERRANT-SOD1-TO-RETROGRADE-AXONAL-TRANSPORT2	1.41259e-06	0.00946243	0.996	0.998	0.000871565	Cluster_10_vs_Cluster_2
KEGG-MEDICUS-REFERENCE-IGF-IGF1R-RAS-ERK-SIGNALING-PATHWAY2	1.57446e-06	-0.0197089	1	0.999	0.000971444	Cluster_10_vs_Cluster_2
KEGG-MEDICUS-PATHOGEN-HPV-E6-TO-NOTCH-SIGNALING-PATHWAY-N003802	1.58953e-06	-0.0179996	0.982	0.987	0.00098074	Cluster_10_vs_Cluster_2
KEGG-MEDICUS-VARIANT-IGF2-OVEREXPRESSION-TO-RAS-ERK-SIGNALING-PATHWAY2	1.6133e-06	-0.0210948	1	0.999	0.000995406	Cluster_10_vs_Cluster_2
KEGG-MEDICUS-REFERENCE-METHIONINE-DEGRADATION2	1.69757e-06	0.0226604	0.946	0.929	0.0010474	Cluster_10_vs_Cluster_2
KEGG-MEDICUS-REFERENCE-HGF-MET-RAS-ERK-SIGNALING-PATHWAY2	1.73157e-06	-0.0207881	1	0.999	0.00106838	Cluster_10_vs_Cluster_2
KEGG-MEDICUS-VARIANT-EREG-OVEREXPRESSION-TO-PI3K-SIGNALING-PATHWAY2	1.98231e-06	-0.0242437	0.939	0.954	0.00122308	Cluster_10_vs_Cluster_2
KEGG-MEDICUS-VARIANT-TGFA-OVEREXPRESSION-TO-PI3K-SIGNALING-PATHWAY2	2.01612e-06	-0.024426	0.879	0.912	0.00124395	Cluster_10_vs_Cluster_2
KEGG-MEDICUS-PATHOGEN-HIV-GP120-TO-TNF-NFKB-SIGNALING-PATHWAY2	2.29827e-06	0.015909	1	0.998	0.00141803	Cluster_10_vs_Cluster_2
KEGG-MEDICUS-REFERENCE-CASR-PTH-SIGNALING-PATHWAY2	2.53333e-06	-0.0207592	0.93	0.936	0.00156306	Cluster_10_vs_Cluster_2
KEGG-MEDICUS-REFERENCE-EREG-EGFR-PI3K-SIGNALING-PATHWAY2	2.97236e-06	-0.0228078	0.947	0.962	0.00183395	Cluster_10_vs_Cluster_2
KEGG-MEDICUS-REFERENCE-BLOCKING-UBIQUITINATION-OF-H2AK119-BY-CK22	3.12403e-06	0.0192104	0.991	0.983	0.00192753	Cluster_10_vs_Cluster_2
KEGG-MEDICUS-REFERENCE-EGF-EGFR-PLCG-ERK-SIGNALING-PATHWAY2	3.15786e-06	-0.0175713	0.998	0.998	0.0019484	Cluster_10_vs_Cluster_2
KEGG-MEDICUS-VARIANT-EGFR-OVEREXPRESSION-TO-PI3K-SIGNALING-PATHWAY2	3.20714e-06	-0.0250163	0.934	0.953	0.0019788	Cluster_10_vs_Cluster_2
KEGG-MEDICUS-VARIANT-MLL-ENL-FUSION-TO-TRANSCRIPTIONAL-ACTIVATION2	3.23154e-06	-0.0117017	0.871	0.893	0.00199386	Cluster_10_vs_Cluster_2
KEGG-MEDICUS-REFERENCE-TGFA-EGFR-PI3K-SIGNALING-PATHWAY2	3.2477e-06	-0.022638	0.896	0.928	0.00200383	Cluster_10_vs_Cluster_2
KEGG-MEDICUS-PATHOGEN-SARS-COV-2-NSP1-TO-TRANSLATION-INITIATION2	3.89745e-06	0.00393173	1	1	0.00240473	Cluster_10_vs_Cluster_2
KEGG-MEDICUS-VARIANT-DAB1-OVEREXPRESSION-TO-RELN-VLDLR-PI3K-SIGNALING-PATHWAY2	4.05087e-06	-0.0186065	0.913	0.933	0.00249939	Cluster_10_vs_Cluster_2
KEGG-MEDICUS-VARIANT-EML4-ALK-FUSION-KINASE-TO-PLCG-ERK-SIGNALING-PATHWAY2	4.89623e-06	-0.0168776	0.997	0.998	0.00302097	Cluster_10_vs_Cluster_2
KEGG-MEDICUS-ENV-FACTOR-NNK-NNN-TO-PI3K-SIGNALING-PATHWAY-N013502	5.2866e-06	-0.0199566	0.999	1	0.00326183	Cluster_10_vs_Cluster_2
KEGG-MEDICUS-REFERENCE-ACTIVIN-SIGNALING-PATHWAY2	5.29409e-06	-0.0170044	0.853	0.88	0.00326645	Cluster_10_vs_Cluster_2
KEGG-MEDICUS-REFERENCE-PDGF-PDGFR-PI3K-SIGNALING-PATHWAY2	5.29417e-06	-0.0169542	0.959	0.976	0.0032665	Cluster_10_vs_Cluster_2
KEGG-MEDICUS-VARIANT-AMPLIFIED-MET-TO-PI3K-SIGNALING-PATHWAY2	5.32987e-06	-0.0201254	0.917	0.939	0.00328853	Cluster_10_vs_Cluster_2
KEGG-MEDICUS-REFERENCE-SKELETAL-TYPE-VGCC-RYR-SIGNALING2	5.36991e-06	-0.0126441	0.808	0.84	0.00331324	Cluster_10_vs_Cluster_2
KEGG-MEDICUS-REFERENCE-LECTIN-PATHWAY-OF-COMPLEMENT-CASCADE-C4-C2-TO-C3-CONVERTASE-FORMATION2	6.3055e-06	0.0135491	0.998	0.999	0.00389049	Cluster_10_vs_Cluster_2
KEGG-MEDICUS-REFERENCE-GPCR-PI3K-SIGNALING-PATHWAY2	6.47843e-06	0.00913516	1	1	0.00399719	Cluster_10_vs_Cluster_2
KEGG-MEDICUS-VARIANT-MUTATION-INACTIVATED-PINK1-TO-INTRINSIC-APOPTOTIC-PATHWAY-N010502	6.85751e-06	0.0250331	0.953	0.933	0.00423108	Cluster_10_vs_Cluster_2
KEGG-MEDICUS-REFERENCE-HEPARAN-SULFATE-DEGRADATION2	7.32311e-06	-0.0259465	0.951	0.967	0.00451836	Cluster_10_vs_Cluster_2
KEGG-MEDICUS-REFERENCE-RTK-PLCG-ITPR-SIGNALING-PATHWAY2	7.97982e-06	-0.00558309	0.998	0.999	0.00492355	Cluster_10_vs_Cluster_2
KEGG-MEDICUS-REFERENCE-EGF-EGFR-RAS-JNK-SIGNALING-PATHWAY2	8.22235e-06	-0.0170869	0.998	0.998	0.00507319	Cluster_10_vs_Cluster_2
KEGG-MEDICUS-VARIANT-EGF-OVEREXPRESSION-TO-PI3K-SIGNALING-PATHWAY2	8.2807e-06	-0.0230877	0.88	0.909	0.00510919	Cluster_10_vs_Cluster_2
KEGG-MEDICUS-VARIANT-MUTATION-INACTIVATED-FGF8-TO-RAS-ERK-SIGNALING-PATHWAY2	9.1201e-06	-0.0178781	1	0.999	0.0056271	Cluster_10_vs_Cluster_2
KEGG-MEDICUS-REFERENCE-TRAIP-DEPENDENT-REPLISOME-DISASSEMBLY2	1.07584e-05	0.00906394	0.99	0.988	0.00663791	Cluster_10_vs_Cluster_2
KEGG-MEDICUS-REFERENCE-LPA-GNA12-13-RHOA-SIGNALING-PATHWAY2	1.08156e-05	-0.0132425	1	1	0.0066732	Cluster_10_vs_Cluster_2
KEGG-MEDICUS-REFERENCE-IL12-23-TO-JAK-STAT-SIGNALING-PATHWAY2	1.13596e-05	0.0150592	0.96	0.951	0.00700889	Cluster_10_vs_Cluster_2
KEGG-MEDICUS-REFERENCE-EGF-ERBB2-RAS-ERK-SIGNALING-PATHWAY2	1.15948e-05	-0.0177735	1	0.999	0.00715401	Cluster_10_vs_Cluster_2
KEGG-MEDICUS-VARIANT-MUTATION-ACTIVATED-EGFR-TO-PLCG-ERK-SIGNALING-PATHWAY2	1.16759e-05	-0.0177853	0.996	0.998	0.00720402	Cluster_10_vs_Cluster_2
KEGG-MEDICUS-REFERENCE-TGFA-EGFR-RAS-ERK-SIGNALING-PATHWAY2	1.21028e-05	-0.0190163	1	0.999	0.00746746	Cluster_10_vs_Cluster_2
KEGG-MEDICUS-VARIANT-MUTATION-INACTIVATED-FGF17-TO-RAS-ERK-SIGNALING-PATHWAY2	1.25834e-05	-0.0175757	1	0.999	0.00776398	Cluster_10_vs_Cluster_2
KEGG-MEDICUS-VARIANT-MUTATION-CAUSED-ABERRANT-ABETA-TO-MGLUR5-CA2-APOPTOTIC-PATHWAY2	1.44941e-05	0.0145359	1	1	0.00894286	Cluster_10_vs_Cluster_2
KEGG-MEDICUS-VARIANT-DUPLICATION-OR-MUTATION-ACTIVATED-FLT3-TO-RAS-ERK-SIGNALING-PATHWAY2	1.4531e-05	-0.0200501	1	0.999	0.00896565	Cluster_10_vs_Cluster_2
KEGG-MEDICUS-VARIANT-AREG-OVEREXPRESSION-TO-PI3K-SIGNALING-PATHWAY2	1.51453e-05	-0.0216242	0.937	0.953	0.00934462	Cluster_10_vs_Cluster_2
KEGG-MEDICUS-REFERENCE-MGLUR1-TRPC3-SIGNALING-PATHWAY2	1.55769e-05	-0.01405	0.994	0.994	0.00961092	Cluster_10_vs_Cluster_2
KEGG-MEDICUS-PATHOGEN-KSHV-VGPCR-TO-GNB-G-PI3K-AKT-SIGNALING-PATHWAY2	1.60281e-05	0.0105912	1	1	0.00988933	Cluster_10_vs_Cluster_2
KEGG-MEDICUS-REFERENCE-DNA-END-RESECTION-AND-RPA-LOADING2	1.70774e-05	0.0117822	0.983	0.986	0.0105368	Cluster_10_vs_Cluster_2
KEGG-MEDICUS-REFERENCE-ACH-CHRN-PI3K-SIGNALING-PATHWAY2	1.92016e-05	-0.0220702	0.887	0.905	0.0118474	Cluster_10_vs_Cluster_2
KEGG-MEDICUS-REFERENCE-NODAL-SIGNALING-PATHWAY2	1.95377e-05	-0.0161555	0.858	0.882	0.0120548	Cluster_10_vs_Cluster_2
KEGG-MEDICUS-VARIANT-EGF-OVEREXPRESSION-TO-RAS-ERK-SIGNALING-PATHWAY2	1.99368e-05	-0.0183936	1	0.999	0.012301	Cluster_10_vs_Cluster_2
KEGG-MEDICUS-REFERENCE-EGF-EGFR-RAS-ERK-SIGNALING-PATHWAY2	2.03476e-05	-0.0173256	1	1	0.0125545	Cluster_10_vs_Cluster_2
KEGG-MEDICUS-VARIANT-AMPLIFIED-FGFR-TO-PI3K-SIGNALING-PATHWAY2	2.1153e-05	-0.0189986	0.921	0.933	0.0130514	Cluster_10_vs_Cluster_2
KEGG-MEDICUS-REFERENCE-NUCLEAR-EXPORT-OF-MRNA2	2.17465e-05	0.00938258	1	1	0.0134176	Cluster_10_vs_Cluster_2
KEGG-MEDICUS-REFERENCE-AREG-EGFR-PI3K-SIGNALING-PATHWAY2	2.37128e-05	-0.0204869	0.945	0.961	0.0146308	Cluster_10_vs_Cluster_2
KEGG-MEDICUS-REFERENCE-KITLG-KIT-RAS-ERK-SIGNALING-PATHWAY2	2.37394e-05	-0.0168088	1	0.999	0.0146472	Cluster_10_vs_Cluster_2
KEGG-MEDICUS-VARIANT-AMPLIFIED-FGFR-TO-RAS-ERK-SIGNALING-PATHWAY2	2.41228e-05	-0.0170093	1	0.999	0.0148838	Cluster_10_vs_Cluster_2
KEGG-MEDICUS-ENV-FACTOR-NNK-NNN-TO-CHRNA7-E2F-SIGNALING-PATHWAY2	2.45518e-05	0.0154097	0.958	0.947	0.0151485	Cluster_10_vs_Cluster_2
KEGG-MEDICUS-VARIANT-MUTATION-ACTIVATED-KIT-TO-RAS-ERK-SIGNALING-PATHWAY2	2.50773e-05	-0.0180635	1	0.999	0.0154727	Cluster_10_vs_Cluster_2
KEGG-MEDICUS-REFERENCE-SPINDLE-ASSEMBLY-CHECKPOINT-SIGNALING2	2.93618e-05	0.0114686	0.997	0.995	0.0181162	Cluster_10_vs_Cluster_2
KEGG-MEDICUS-REFERENCE-BMP-SIGNALING-PATHWAY2	3.04682e-05	-0.00873754	0.952	0.953	0.0187989	Cluster_10_vs_Cluster_2
KEGG-MEDICUS-REFERENCE-NRG-ERBB4-PI3K-SIGNALING-PATHWAY2	3.23424e-05	-0.0166708	0.938	0.952	0.0199553	Cluster_10_vs_Cluster_2
KEGG-MEDICUS-VARIANT-MUTATION-ACTIVATED-RET-TO-PI3K-SIGNALING-PATHWAY2	3.41392e-05	-0.0205423	0.9	0.924	0.0210639	Cluster_10_vs_Cluster_2
KEGG-MEDICUS-PATHOGEN-HCMV-GB-TO-PDGFR-RAS-ERK-SIGNALING-PATHWAY2	3.42145e-05	-0.0167217	1	0.999	0.0211103	Cluster_10_vs_Cluster_2
KEGG-MEDICUS-VARIANT-AMPLIFIED-PDGFR-TO-PI3K-SIGNALING-PATHWAY2	3.86085e-05	-0.0202177	0.905	0.924	0.0238215	Cluster_10_vs_Cluster_2
KEGG-MEDICUS-REFERENCE-FLT3LG-FLT3-RAS-ERK-SIGNALING-PATHWAY2	4.05314e-05	-0.0175172	1	0.999	0.0250079	Cluster_10_vs_Cluster_2
KEGG-MEDICUS-PATHOGEN-HCMV-UL33-TO-GNAQ-PLCB-G-CALCINEURIN-SIGNALING-PATHWAY2	4.09864e-05	-0.0206225	0.921	0.93	0.0252886	Cluster_10_vs_Cluster_2
KEGG-MEDICUS-REFERENCE-EREG-EGFR-RAS-ERK-SIGNALING-PATHWAY2	4.30598e-05	-0.0176178	1	0.999	0.0265679	Cluster_10_vs_Cluster_2
KEGG-MEDICUS-VARIANT-AMPLIFIED-PDGFR-TO-RAS-ERK-SIGNALING-PATHWAY2	4.60429e-05	-0.0175249	1	0.999	0.0284084	Cluster_10_vs_Cluster_2
KEGG-MEDICUS-REFERENCE-VALINE-DEGRADATION2	4.66936e-05	0.0185558	0.92	0.922	0.02881	Cluster_10_vs_Cluster_2
KEGG-MEDICUS-REFERENCE-EGF-EGFR-ACTIN-SIGNALING-PATHWAY2	4.7439e-05	0.00880592	1	1	0.0292699	Cluster_10_vs_Cluster_2
KEGG-MEDICUS-REFERENCE-STRAD-STK11-TSC-SIGNALING-PATHWAY2	5.12024e-05	-0.0170981	0.832	0.847	0.0315919	Cluster_10_vs_Cluster_2
KEGG-MEDICUS-PATHOGEN-KSHV-VFLIP-TO-TNF-NFKB-SIGNALING-PATHWAY2	5.24315e-05	0.0194896	0.985	0.973	0.0323502	Cluster_10_vs_Cluster_2
KEGG-MEDICUS-REFERENCE-N-GLYCAN-PRECURSOR-BIOSYNTHESIS-GLC-6P-TO-MAN-P-DOL2	5.25517e-05	0.0190758	0.918	0.902	0.0324244	Cluster_10_vs_Cluster_2
KEGG-MEDICUS-VARIANT-AMPLIFIED-EGFR-TO-PI3K-SIGNALING-PATHWAY2	5.72762e-05	-0.0226348	0.888	0.912	0.0353394	Cluster_10_vs_Cluster_2
KEGG-MEDICUS-REFERENCE-ITGA-B-TALIN-VINCULIN-SIGNALING-PATHWAY2	5.79094e-05	-0.00870438	1	1	0.0357301	Cluster_10_vs_Cluster_2
KEGG-MEDICUS-PATHOGEN-HIV-NEF-TO-TNF-NFKB-SIGNALING-PATHWAY2	6.4534e-05	0.0138702	0.999	0.997	0.0398175	Cluster_10_vs_Cluster_2
KEGG-MEDICUS-VARIANT-MET-OVEREXPRESSION-TO-RAS-ERK-SIGNALING-PATHWAY2	6.73568e-05	-0.0176533	1	0.999	0.0415592	Cluster_10_vs_Cluster_2
KEGG-MEDICUS-VARIANT-MUTATION-ACTIVATED-MET-TO-PI3K-SIGNALING-PATHWAY2	6.85473e-05	-0.0183022	0.928	0.943	0.0422937	Cluster_10_vs_Cluster_2
KEGG-MEDICUS-VARIANT-AMPLIFIED-EGFR-TO-RAS-ERK-SIGNALING-PATHWAY2	7.00637e-05	-0.0186862	1	0.999	0.0432293	Cluster_10_vs_Cluster_2
KEGG-MEDICUS-REFERENCE-MEMBRANE-INITIATED-PROGESTERONE-SIGNALING-PATHWAY2	7.19517e-05	-0.0163445	0.917	0.937	0.0443942	Cluster_10_vs_Cluster_2
KEGG-MEDICUS-VARIANT-MUTATION-ACTIVATED-MET-TO-RAS-ERK-SIGNALING-PATHWAY2	7.24063e-05	-0.0166377	1	1	0.0446747	Cluster_10_vs_Cluster_2
KEGG-MEDICUS-VARIANT-MUTATION-ACTIVATED-EGFR-TO-RAS-ERK-SIGNALING-PATHWAY2	7.37151e-05	-0.0175238	1	1	0.0454822	Cluster_10_vs_Cluster_2
KEGG-MEDICUS-REFERENCE-GPCR-PLCB-ITPR-SIGNALING-PATHWAY2	7.42188e-05	-0.00635223	1	1	0.045793	Cluster_10_vs_Cluster_2
KEGG-MEDICUS-REFERENCE-CARDIAC-TYPE-VGCC-RYR-SIGNALING2	7.57766e-05	-0.0106921	0.838	0.863	0.0467542	Cluster_10_vs_Cluster_2
KEGG-MEDICUS-REFERENCE-PDGF-PDGFR-RAS-ERK-SIGNALING-PATHWAY2	7.81489e-05	-0.0140937	1	1	0.0482179	Cluster_10_vs_Cluster_2
KEGG-MEDICUS-PATHOGEN-HPV-E6-TO-NOTCH-SIGNALING-PATHWAY-N003812	8.08987e-05	-0.0143713	0.985	0.988	0.0499145	Cluster_10_vs_Cluster_2
KEGG-MEDICUS-REFERENCE-REGULATION-OF-SERCA2	8.63927e-05	0.0172708	0.93	0.906	0.0533043	Cluster_10_vs_Cluster_2
KEGG-MEDICUS-PATHOGEN-KSHV-VFLIP-TO-NFKB-SIGNALING-PATHWAY2	8.84151e-05	0.0218354	0.982	0.969	0.0545521	Cluster_10_vs_Cluster_2
KEGG-MEDICUS-REFERENCE-RELN-VLDLR-PI3K-SIGNALING-PATHWAY2	9.3872e-05	-0.0145802	0.985	0.988	0.057919	Cluster_10_vs_Cluster_2
KEGG-MEDICUS-VARIANT-BCR-ABL-FUSION-KINASE-TO-RAS-ERK-SIGNALING-PATHWAY2	9.54259e-05	-0.0173865	1	0.999	0.0588778	Cluster_10_vs_Cluster_2
KEGG-MEDICUS-REFERENCE-CXCR4-GNA12-13-RHO-SIGNALING-PATHWAY2	0.000112568	-0.0175587	1	1	0.0694547	Cluster_10_vs_Cluster_2
KEGG-MEDICUS-VARIANT-DUPLICATION-OR-MUTATION-ACTIVATED-FLT3-TO-RAS-PI3K-SIGNALING-PATHWAY2	0.000112947	-0.0172867	0.998	0.999	0.0696884	Cluster_10_vs_Cluster_2
KEGG-MEDICUS-REFERENCE-E2-ER-RAS-ERK-SIGNALING-PATHWAY2	0.000115228	-0.0122485	1	1	0.0710955	Cluster_10_vs_Cluster_2
KEGG-MEDICUS-VARIANT-MUTATION-INACTIVATED-APC-TO-WNT-SIGNALING-PATHWAY2	0.000120461	0.0130689	0.972	0.96	0.0743242	Cluster_10_vs_Cluster_2
KEGG-MEDICUS-REFERENCE-GLYCOGEN-BIOSYNTHESIS2	0.000127644	-0.0249685	0.757	0.78	0.0787563	Cluster_10_vs_Cluster_2
KEGG-MEDICUS-REFERENCE-EGF-EGFR-PI3K-SIGNALING-PATHWAY2	0.00013042	-0.0194252	0.914	0.931	0.0804689	Cluster_10_vs_Cluster_2
KEGG-MEDICUS-REFERENCE-FLT3LG-FLT3-RAS-PI3K-SIGNALING-PATHWAY2	0.000131188	-0.01598	0.998	0.999	0.0809429	Cluster_10_vs_Cluster_2
KEGG-MEDICUS-VARIANT-MUTATION-ACTIVATED-ITPR1-TO-MGLUR1-TRPC3-SIGNALING-PATHWAY2	0.000140359	-0.0170292	0.942	0.944	0.0866014	Cluster_10_vs_Cluster_2
KEGG-MEDICUS-REFERENCE-EGF-EGFR-RAS-PI3K-SIGNALING-PATHWAY2	0.000177373	-0.0156522	0.998	0.999	0.109439	Cluster_10_vs_Cluster_2
KEGG-MEDICUS-VARIANT-MUTATION-INACTIVATED-AXIN-TO-WNT-SIGNALING-PATHWAY2	0.000186408	0.014983	0.958	0.944	0.115014	Cluster_10_vs_Cluster_2
KEGG-MEDICUS-REFERENCE-EARLY-ENDOSOMAL-FUSION2	0.000220093	0.0157947	0.964	0.952	0.135797	Cluster_10_vs_Cluster_2
KEGG-MEDICUS-REFERENCE-AREG-EGFR-RAS-ERK-SIGNALING-PATHWAY2	0.000221824	-0.0159175	1	0.999	0.136866	Cluster_10_vs_Cluster_2
KEGG-MEDICUS-REFERENCE-DNA-REPLICATION-LICENSING2	0.000236632	-0.00570261	0.98	0.984	0.146002	Cluster_10_vs_Cluster_2
KEGG-MEDICUS-PATHOGEN-HPV-E5-TO-EGFR-RAS-ERK-SIGNALING-PATHWAY2	0.000253055	-0.0159733	1	0.999	0.156135	Cluster_10_vs_Cluster_2
KEGG-MEDICUS-VARIANT-MUTATION-ACTIVATED-KIT-TO-PI3K-SIGNALING-PATHWAY2	0.000260488	-0.0189743	0.916	0.93	0.160721	Cluster_10_vs_Cluster_2
KEGG-MEDICUS-REFERENCE-CHRNA7-E2F-SIGNALING-PATHWAY2	0.000260746	0.0185115	0.887	0.864	0.16088	Cluster_10_vs_Cluster_2
KEGG-MEDICUS-REFERENCE-BLOOD-GROUP-H-O-ANTIGEN-TYPE-2-BIOSYNTHESIS2	0.000274729	0.0141788	0.784	0.75	0.169508	Cluster_10_vs_Cluster_2
KEGG-MEDICUS-VARIANT-EML4-ALK-FUSION-KINASE-TO-PI3K-SIGNALING-PATHWAY2	0.000292814	-0.0182581	0.919	0.929	0.180667	Cluster_10_vs_Cluster_2
KEGG-MEDICUS-REFERENCE-MANNOSE-TYPE-O-GLYCAN-BIOSYNTHESIS-FKTN-TO-LARGE2	0.000300992	-0.0101173	0.583	0.619	0.185712	Cluster_10_vs_Cluster_2
KEGG-MEDICUS-REFERENCE-RETROGRADE-AXONAL-TRANSPORT2	0.000331652	0.00572916	1	1	0.204629	Cluster_10_vs_Cluster_2
KEGG-MEDICUS-VARIANT-MUTATION-CAUSED-ABERRANT-ATXN1-TO-RORA-MEDIATED-TRANSCRIPTION2	0.000333352	-0.0189795	0.742	0.758	0.205678	Cluster_10_vs_Cluster_2
KEGG-MEDICUS-PATHOGEN-HCMV-GH-TO-ITGA-B-RHOA-SIGNALING-PATHWAY2	0.000347158	0.0145663	1	1	0.214196	Cluster_10_vs_Cluster_2
KEGG-MEDICUS-PATHOGEN-EBV-LMP1-TO-NFKB-SIGNALING-PATHWAY2	0.000350346	0.0147234	0.996	0.993	0.216163	Cluster_10_vs_Cluster_2
KEGG-MEDICUS-VARIANT-MUTATION-CAUSED-ABERRANT-HTT-TO-TNF-JNK-SIGNALING-PATHWAY2	0.000366141	-0.01672	0.772	0.787	0.225909	Cluster_10_vs_Cluster_2
KEGG-MEDICUS-REFERENCE-BCR-PLCG-ITPR-SIGNALING-PATHWAY2	0.000375763	0.0185165	0.997	0.993	0.231845	Cluster_10_vs_Cluster_2
KEGG-MEDICUS-REFERENCE-HEDGEHOG-SIGNALING-PATHWAY-PTCH-CORECEPTOR2	0.000430999	-0.0123842	0.54	0.577	0.265927	Cluster_10_vs_Cluster_2
KEGG-MEDICUS-REFERENCE-CA2-ENTRY-VOLTAGE-GATED-CA2-CHANNEL2	0.000457638	-0.00651554	0.87	0.888	0.282363	Cluster_10_vs_Cluster_2
KEGG-MEDICUS-PATHOGEN-ESCHERICHIA-MAP-TO-CDC42-SIGNALING-PATHWAY2	0.000528725	0.00830647	1	1	0.326223	Cluster_10_vs_Cluster_2
KEGG-MEDICUS-REFERENCE-MDM2-P21-CELL-CYCLE-G1-S-N005362	0.000533724	0.0119327	0.963	0.954	0.329308	Cluster_10_vs_Cluster_2
KEGG-MEDICUS-VARIANT-MUTATION-ACTIVATED-EGFR-TO-PI3K-SIGNALING-PATHWAY2	0.00053549	-0.020281	0.904	0.918	0.330398	Cluster_10_vs_Cluster_2
KEGG-MEDICUS-REFERENCE-CHONDROITIN-SULFATE-BIOSYNTHESIS2	0.000586249	-0.0157109	0.865	0.87	0.361716	Cluster_10_vs_Cluster_2
KEGG-MEDICUS-VARIANT-AMPLIFIED-MYC-TO-CELL-CYCLE-G1-S2	0.000611344	0.0119952	0.983	0.975	0.377199	Cluster_10_vs_Cluster_2
KEGG-MEDICUS-REFERENCE-LYSOSOMAL-CA2-RELEASE2	0.000632623	0.0154106	1	1	0.390328	Cluster_10_vs_Cluster_2
KEGG-MEDICUS-REFERENCE-DISASSEMBLY-OF-MCC2	0.000652169	0.00991241	0.991	0.989	0.402388	Cluster_10_vs_Cluster_2
KEGG-MEDICUS-REFERENCE-BMP9-10-SIGNALING-PATHWAY2	0.000672099	-0.0145279	0.818	0.83	0.414685	Cluster_10_vs_Cluster_2
KEGG-MEDICUS-PATHOGEN-HBV-HBX-TO-CREB-MEDIATED-TRANSCRIPTION2	0.00073068	-0.0132108	0.994	0.995	0.45083	Cluster_10_vs_Cluster_2
KEGG-MEDICUS-REFERENCE-MAGI-PTEN-SIGNALING-PATHWAY2	0.000745168	-0.0144437	0.893	0.899	0.459769	Cluster_10_vs_Cluster_2
KEGG-MEDICUS-REFERENCE-BMP-HAMP-SIGNALING-PATHWAY2	0.000745822	-0.00897604	0.903	0.906	0.460172	Cluster_10_vs_Cluster_2
KEGG-MEDICUS-VARIANT-MUTATION-CAUSED-ABERRANT-SNCA-TO-PERK-ATF4-SIGNALING-PATHWAY2	0.000779454	0.0210521	0.929	0.915	0.480923	Cluster_10_vs_Cluster_2
KEGG-MEDICUS-REFERENCE-MLK-JNK-SIGNALING-PATHWAY2	0.00083416	-0.00946423	0.942	0.946	0.514677	Cluster_10_vs_Cluster_2
KEGG-MEDICUS-VARIANT-MUTATION-ACTIVATED-SMO-TO-HEDGEHOG-SIGNALING-PATHWAY2	0.000851708	-0.00565269	0.942	0.951	0.525504	Cluster_10_vs_Cluster_2
KEGG-MEDICUS-VARIANT-MUTATION-INACTIVATED-PTCH1-TO-HEDGEHOG-SIGNALING-PATHWAY2	0.000851708	-0.00565269	0.942	0.951	0.525504	Cluster_10_vs_Cluster_2
KEGG-MEDICUS-VARIANT-SCRAPIE-CONFORMATION-PRPSC-TO-PRNP-PI3K-NOX2-SIGNALING-PATHWAY2	0.00094193	-0.0132246	1	1	0.581171	Cluster_10_vs_Cluster_2
KEGG-MEDICUS-REFERENCE-BMP-SIGNALING-PATHWAY-BMP-ANTAGONIST2	0.000978068	-0.00516818	0.737	0.767	0.603468	Cluster_10_vs_Cluster_2
KEGG-MEDICUS-REFERENCE-TLR3-NFKB-SIGNALING-PATHWAY2	0.00107725	0.0132062	0.99	0.987	0.664666	Cluster_10_vs_Cluster_2
KEGG-MEDICUS-REFERENCE-BASE-EXCISION-AND-STRAND-CLEAVAGE-BY-MONOFUNCTIONAL-GLYCOSYLASE2	0.00109481	0.014837	0.925	0.908	0.675495	Cluster_10_vs_Cluster_2
KEGG-MEDICUS-VARIANT-MUTATION-ACTIVATED-FGFR3-TO-RAS-ERK-SIGNALING-PATHWAY2	0.00143582	-0.0136166	1	0.999	0.885898	Cluster_10_vs_Cluster_2
KEGG-MEDICUS-REFERENCE-REGULATION-OF-COMPLEMENT-CASCADE-CFHR2	0.00151384	0.0219323	0.299	0.261	0.934039	Cluster_10_vs_Cluster_2
KEGG-MEDICUS-VARIANT-MUTATION-ACTIVATED-PI3K-TO-PI3K-SIGNALING-PATHWAY2	0.00152213	-0.0177436	0.877	0.88	0.939154	Cluster_10_vs_Cluster_2
KEGG-MEDICUS-REFERENCE-WNT-SIGNALING-MODULATION-WNT-INHIBITOR2	0.00159366	-0.00539267	0.871	0.894	0.983285	Cluster_10_vs_Cluster_2
KEGG-MEDICUS-REFERENCE-COHESIN-DISSOCIATION-IN-PROPHASE2	0.00160853	-0.0121381	0.989	0.996	0.992464	Cluster_10_vs_Cluster_2
KEGG-MEDICUS-REFERENCE-SIALYL-LEWIS-X-ANTIGEN-BIOSYNTHESIS2	0.00179744	-0.0166858	0.649	0.672	1	Cluster_10_vs_Cluster_2
KEGG-MEDICUS-REFERENCE-GLUTATHIONE-BIOSYNTHESIS2	0.00192418	0.00953789	0.996	0.997	1	Cluster_10_vs_Cluster_2
KEGG-MEDICUS-REFERENCE-BCR-PLCG-CALCINEURIN-SIGNALING-PATHWAY2	0.00197321	0.0116066	1	1	1	Cluster_10_vs_Cluster_2
KEGG-MEDICUS-PATHOGEN-HCMV-UL33-TO-GNB-G-RHO-SIGNALING-PATHWAY2	0.00201559	-0.00714639	1	1	1	Cluster_10_vs_Cluster_2
KEGG-MEDICUS-REFERENCE-KINETOCHORE-FIBER-ORGANIZATION2	0.00202627	0.00891776	1	1	1	Cluster_10_vs_Cluster_2
KEGG-MEDICUS-VARIANT-MUTATION-CAUSED-ABERRANT-SPTBN2-TO-MGLUR1-TRPC3-SIGNALING-PATHWAY2	0.00210826	-0.0107378	0.971	0.973	1	Cluster_10_vs_Cluster_2
KEGG-MEDICUS-VARIANT-MUTATION-INACTIVATED-DJ1-TO-FAS-JNK-SIGNALING-PATWHAY2	0.00213076	0.0116439	0.938	0.918	1	Cluster_10_vs_Cluster_2
KEGG-MEDICUS-VARIANT-MUTATION-ACTIVATED-GRM1-TO-MGLUR1-TRPC3-SIGNALING-PATHWAY2	0.00221244	-0.0116672	0.966	0.969	1	Cluster_10_vs_Cluster_2
KEGG-MEDICUS-ENV-FACTOR-PHIP-TO-DNA-ADDUCTS2	0.00227791	-0.0181605	0.693	0.707	1	Cluster_10_vs_Cluster_2
KEGG-MEDICUS-VARIANT-MUTATION-INACTIVATED-PRKCG-TO-MGLUR1-TRPC3-SIGNALING-PATHWAY2	0.00227866	-0.0103716	0.972	0.975	1	Cluster_10_vs_Cluster_2
KEGG-MEDICUS-REFERENCE-CX3CR1-GNAI-AC-PKA-SIGNALING-PATHWAY2	0.00253024	-0.00922386	0.999	1	1	Cluster_10_vs_Cluster_2
KEGG-MEDICUS-ENV-FACTOR-E2-TO-NUCLEAR-INITIATED-ESTROGEN-SIGNALING-PATHWAY2	0.0025458	-0.00821106	0.557	0.581	1	Cluster_10_vs_Cluster_2
KEGG-MEDICUS-REFERENCE-FLCN-MTORC1-SIGNALING-PATHWAY2	0.00258347	0.00832268	0.968	0.962	1	Cluster_10_vs_Cluster_2
KEGG-MEDICUS-REFERENCE-HIF-1-SIGNALING-PATHWAY2	0.00262228	-0.0126315	0.968	0.971	1	Cluster_10_vs_Cluster_2
KEGG-MEDICUS-REFERENCE-RIG-I-NFKB-SIGNALING-PATHWAY2	0.0026499	0.0165075	0.985	0.977	1	Cluster_10_vs_Cluster_2
KEGG-MEDICUS-PATHOGEN-HCMV-US28-TO-GNAI-AC-PKA-SIGNALING-PATHWAY2	0.0027641	-0.0093243	0.999	0.999	1	Cluster_10_vs_Cluster_2
KEGG-MEDICUS-REFERENCE-NOTCH-PROTEOLYTIC-ACTIVATION2	0.00293829	0.0128068	0.985	0.983	1	Cluster_10_vs_Cluster_2
KEGG-MEDICUS-REFERENCE-AUTOPHAGY-VESICLE-NUCLEATION-ELONGATION-MATURATION-MTORC1-PI3KC3-C12	0.00356324	-0.00976707	0.989	0.989	1	Cluster_10_vs_Cluster_2
KEGG-MEDICUS-REFERENCE-CXCR4-GNAI-PI3K-BAD-SIGNALING-PATHWAY2	0.00358323	-0.0126592	1	1	1	Cluster_10_vs_Cluster_2
KEGG-MEDICUS-REFERENCE-CD80-CD86-CTLA4-PP2A-SIGNALING-PATHWAY2	0.0036107	0.00710384	0.999	0.999	1	Cluster_10_vs_Cluster_2
KEGG-MEDICUS-VARIANT-AMPLIFIED-MDM2-TO-P21-CELL-CYCLE-G1-S2	0.00382181	0.00999264	0.984	0.982	1	Cluster_10_vs_Cluster_2
KEGG-MEDICUS-REFERENCE-HEDGEHOG-SIGNALING-PATHWAY2	0.00390694	-0.00823536	0.774	0.771	1	Cluster_10_vs_Cluster_2
KEGG-MEDICUS-REFERENCE-TLR1-2-4-NFKB-SIGNALING-PATHWAY2	0.00401618	0.0109647	1	1	1	Cluster_10_vs_Cluster_2
KEGG-MEDICUS-VARIANT-MUTATION-CAUSED-ABERRANT-HTT-TO-RETROGRADE-AXONAL-TRANSPORT2	0.00417795	0.00450166	1	1	1	Cluster_10_vs_Cluster_2
KEGG-MEDICUS-REFERENCE-BMP15-SIGNALING-PATHWAY2	0.00425411	-0.0160971	0.751	0.756	1	Cluster_10_vs_Cluster_2
KEGG-MEDICUS-VARIANT-HRAS-OVEREXPRESSION-TO-ERK-SIGNALING-PATHWAY2	0.00450008	-0.0129083	0.985	0.98	1	Cluster_10_vs_Cluster_2
KEGG-MEDICUS-VARIANT-MUTATION-CAUSED-ABERRANT-HTT-TO-REST-MEDIATED-TRANSCRIPTIONAL-REPRESSION2	0.00452055	-0.0187653	0.923	0.918	1	Cluster_10_vs_Cluster_2
KEGG-MEDICUS-REFERENCE-ITGA-B-RHOGAP-RHOA-SIGNALING-PATHWAY2	0.00471296	0.0051644	1	1	1	Cluster_10_vs_Cluster_2
KEGG-MEDICUS-REFERENCE-CONDENSIN-LOADING2	0.00478065	-0.0085181	0.994	0.996	1	Cluster_10_vs_Cluster_2
KEGG-MEDICUS-REFERENCE-COHESIN-LOADING2	0.00492681	-0.0172578	0.986	0.99	1	Cluster_10_vs_Cluster_2
KEGG-MEDICUS-PATHOGEN-KSHV-K15-TO-TNF-NFKB-SIGNALING-PATHWAY2	0.00509576	0.0129602	0.988	0.981	1	Cluster_10_vs_Cluster_2
KEGG-MEDICUS-REFERENCE-ORIGIN-UNWINDING-AND-ELONGATION2	0.00589125	0.00383117	1	0.998	1	Cluster_10_vs_Cluster_2
KEGG-MEDICUS-REFERENCE-PKA-HOLOENZYME2	0.00604957	-0.0134035	0.952	0.963	1	Cluster_10_vs_Cluster_2
KEGG-MEDICUS-REFERENCE-ANGII-AT1R-NOX2-SIGNALING-PATHWAY2	0.00650016	0.0114032	1	0.999	1	Cluster_10_vs_Cluster_2
KEGG-MEDICUS-VARIANT-AMPLIFIED-MYC-TO-P15-CELL-CYCLE-G1-S2	0.0065311	0.00853285	0.987	0.983	1	Cluster_10_vs_Cluster_2
KEGG-MEDICUS-REFERENCE-MDM2-P21-CELL-CYCLE-G1-S-N000662	0.00714067	0.00884763	0.986	0.986	1	Cluster_10_vs_Cluster_2
KEGG-MEDICUS-REFERENCE-CA2-PYK2-RAS-ERK-SIGNALING-PATHWAY2	0.00767811	-0.0122587	1	1	1	Cluster_10_vs_Cluster_2
KEGG-MEDICUS-REFERENCE-CCR5-GNB-G-PLCB-G-PKC-SIGNALING-PATHWAY2	0.00796611	0.00534919	1	1	1	Cluster_10_vs_Cluster_2
KEGG-MEDICUS-PATHOGEN-HIV-VPR-TAT-TO-TNF-JNK-SIGNALING-PATHWAY2	0.00873493	-0.0108549	0.993	0.988	1	Cluster_10_vs_Cluster_2
KEGG-MEDICUS-REFERENCE-ITGA-B-RHOG-RAC-SIGNALING-PATHWAY2	0.00875089	0.00400886	1	1	1	Cluster_10_vs_Cluster_2
KEGG-MEDICUS-VARIANT-SCRAPIE-CONFORMATION-PRPSC-TO-VGCC-CA2-APOPTOTIC-PATHWAY2	0.00878255	-0.0132306	0.622	0.64	1	Cluster_10_vs_Cluster_2
KEGG-MEDICUS-REFERENCE-N-GLYCAN-PRECURSOR-BIOSYNTHESIS-ALG6-TO-OST2	0.00912452	0.0106419	0.973	0.977	1	Cluster_10_vs_Cluster_2
KEGG-MEDICUS-REFERENCE-OKAZAKI-FRAGMENT-MATURATION2	0.00933643	0.0075481	0.947	0.947	1	Cluster_10_vs_Cluster_2
KEGG-MEDICUS-REFERENCE-EGF-EGFR-RAS-RASSF1-SIGNALING-PATHWAY2	0.0132028	-0.0135621	0.998	0.998	1	Cluster_10_vs_Cluster_2
KEGG-MEDICUS-REFERENCE-TRANSLATION-INITIATION2	0.0133288	0.00034386	1	1	1	Cluster_10_vs_Cluster_2
KEGG-MEDICUS-REFERENCE-BMP-HAMP-SIGNALING-PATHWAY-AUXILIARY-FACTOR2	0.0139063	0.00798665	0.725	0.694	1	Cluster_10_vs_Cluster_2
KEGG-MEDICUS-REFERENCE-HORMONE-LIKE-CYTOKINE-TO-JAK-STAT-SIGNALING-PATHWAY2	0.0145798	-0.00960848	0.997	0.999	1	Cluster_10_vs_Cluster_2
KEGG-MEDICUS-REFERENCE-BASE-EXCISION-AND-STRAND-CLEAVAGE-BY-NEIL-GLYCOSYLASE2	0.0158525	0.00591316	0.87	0.853	1	Cluster_10_vs_Cluster_2
KEGG-MEDICUS-REFERENCE-BLOOD-GROUP-H-O-ANTIGEN-TYPE-1-BIOSYNTHESIS2	0.0160365	0.0126668	0.504	0.483	1	Cluster_10_vs_Cluster_2
KEGG-MEDICUS-REFERENCE-DEPHOSPHORYLATION-OF-KINETOCHORE2	0.0167645	0.00628939	0.992	0.987	1	Cluster_10_vs_Cluster_2
KEGG-MEDICUS-PATHOGEN-SHIGELLA-FIMA-TO-CROSSTALK-BETWEEN-EXTRINSIC-AND-INTRINSIC-APOPTOTIC-PATHWAYS2	0.017471	0.0145576	0.944	0.937	1	Cluster_10_vs_Cluster_2
KEGG-MEDICUS-PATHOGEN-HIV-GP120-TO-CXCR4-GNAI-PI3K-BAD-SIGNALING-PATHWAY2	0.0179252	-0.0101172	1	1	1	Cluster_10_vs_Cluster_2
KEGG-MEDICUS-REFERENCE-ARNO-ARF-ACTB-G-SIGNALING-PATHWAY2	0.0181422	0.0062707	1	1	1	Cluster_10_vs_Cluster_2
KEGG-MEDICUS-REFERENCE-BREAK-INDUCED-REPLICATION2	0.0186876	-0.00824868	0.78	0.794	1	Cluster_10_vs_Cluster_2
KEGG-MEDICUS-REFERENCE-EGF-EGFR-RAS-RALGDS-SIGNALING-PATHWAY2	0.0195752	0.00977201	0.996	0.994	1	Cluster_10_vs_Cluster_2
KEGG-MEDICUS-VARIANT-AMPLIFIED-MYCN-TO-TRANSCRIPTIONAL-ACTIVATION2	0.0201994	0.0104207	0.859	0.841	1	Cluster_10_vs_Cluster_2
KEGG-MEDICUS-PATHOGEN-SARS-COV-2-S-TO-CLASSICAL-PATHWAY-OF-COMPLEMENT-CASCADE2	0.0202717	0.0155969	0.549	0.53	1	Cluster_10_vs_Cluster_2
KEGG-MEDICUS-REFERENCE-MISMATCH-REPAIR2	0.021545	-0.00413651	0.997	0.998	1	Cluster_10_vs_Cluster_2
KEGG-MEDICUS-PATHOGEN-SHIGELLA-IPAA-TO-ITGA-B-RHOGEF-RHOA-SIGNALING-PATHWAY2	0.0215892	0.0124088	1	1	1	Cluster_10_vs_Cluster_2
KEGG-MEDICUS-PATHOGEN-KSHV-VGPCR-TO-GNB-G-ERK-SIGNALING-PATHWAY2	0.0228473	0.00583627	1	1	1	Cluster_10_vs_Cluster_2
KEGG-MEDICUS-ENV-FACTOR-METALS-TO-RAS-ERK-SIGNALING-PATHWAY2	0.0240266	-0.0114925	1	1	1	Cluster_10_vs_Cluster_2
KEGG-MEDICUS-REFERENCE-KERATAN-SULFATE-DEGRADATION2	0.0241269	0.0169489	0.954	0.942	1	Cluster_10_vs_Cluster_2
KEGG-MEDICUS-REFERENCE-MICROTUBULE-RHOA-SIGNALING-PATHWAY2	0.0254637	-0.00761943	1	1	1	Cluster_10_vs_Cluster_2
KEGG-MEDICUS-VARIANT-MUTATION-ACTIVATED-KRAS-NRAS-TO-ERK-SIGNALING-PATHWAY2	0.0262313	-0.0115355	0.986	0.984	1	Cluster_10_vs_Cluster_2
KEGG-MEDICUS-VARIANT-MUTATION-INACTIVATED-ATP1A1-TO-ANGIOTENSIN-ALDOSTERONE-SIGNALING-PATHWAY2	0.0271997	0.00574069	1	1	1	Cluster_10_vs_Cluster_2
KEGG-MEDICUS-REFERENCE-RAD51-DSDNA-DESTABILIZATION2	0.0292811	0.00719138	0.886	0.887	1	Cluster_10_vs_Cluster_2
KEGG-MEDICUS-PATHOGEN-HCMV-US28-TO-GNA12-13-RHO-SIGNALING-PATHWAY2	0.0312356	0.010303	1	1	1	Cluster_10_vs_Cluster_2
KEGG-MEDICUS-REFERENCE-MODIFYING-OF-CONDENSIN-II-SUBUNITS2	0.0318413	-0.00800181	0.598	0.626	1	Cluster_10_vs_Cluster_2
KEGG-MEDICUS-REFERENCE-IGF-IGF1R-PI3K-SIGNALING-PATHWAY2	0.0338179	-0.0106402	0.978	0.982	1	Cluster_10_vs_Cluster_2
KEGG-MEDICUS-REFERENCE-CXCR4-GNAQ-PLCB-G-CALCINEURIN-SIGNALING-PATHWAY2	0.0338892	-0.00518803	1	1	1	Cluster_10_vs_Cluster_2
KEGG-MEDICUS-REFERENCE-P4-PR-RAS-ERK-SIGNALING-PATHWAY2	0.0371693	-0.00875434	1	1	1	Cluster_10_vs_Cluster_2
KEGG-MEDICUS-REFERENCE-CGAS-STING-SIGNALING-PATHWAY2	0.0371919	0.0120008	0.689	0.654	1	Cluster_10_vs_Cluster_2
KEGG-MEDICUS-VARIANT-EML4-ALK-FUSION-KINASE-TO-RAS-ERK-SIGNALING-PATHWAY2	0.0372647	-0.00915472	0.989	0.99	1	Cluster_10_vs_Cluster_2
KEGG-MEDICUS-PATHOGEN-HCV-CORE-TO-RXRA-LXRA-MEDIATED-TRANSCRIPTION2	0.0377929	-0.00605733	0.865	0.872	1	Cluster_10_vs_Cluster_2
KEGG-MEDICUS-PATHOGEN-ESCHERICHIA-EAE-TIR-TCCP-TO-ACTIN-SIGNALING-PATHWAY2	0.0392641	0.00474882	1	1	1	Cluster_10_vs_Cluster_2
KEGG-MEDICUS-VARIANT-RET-FUSION-KINASE-TO-RAS-ERK-SIGNALING-PATHWAY2	0.0412766	-0.00981701	0.985	0.987	1	Cluster_10_vs_Cluster_2
KEGG-MEDICUS-PATHOGEN-ESCHERICHIA-EAE-TIR-TO-ACTIN-SIGNALING-PATHWAY2	0.0436596	0.00445827	1	1	1	Cluster_10_vs_Cluster_2
KEGG-MEDICUS-REFERENCE-EP-NE-ADRB-PI3K-SIGNALING-PATHWAY2	0.0440642	-0.00878407	1	0.999	1	Cluster_10_vs_Cluster_2
KEGG-MEDICUS-REFERENCE-DERMATAN-SULFATE-DEGRADATION2	0.0454276	-0.00580188	0.793	0.81	1	Cluster_10_vs_Cluster_2
KEGG-MEDICUS-REFERENCE-MANNOSE-TYPE-O-GLYCAN-BIOSYNTHESIS-POMT-TO-POMK2	0.0475938	-0.00949277	0.561	0.576	1	Cluster_10_vs_Cluster_2
KEGG-MEDICUS-ENV-FACTOR-TCDD-TO-AHR-SIGNALING-PATHWAY2	0.0485999	-0.00474942	1	1	1	Cluster_10_vs_Cluster_2
KEGG-MEDICUS-VARIANT-TRK-FUSION-KINASE-TO-RAS-ERK-SIGNALING-PATHWAY2	0.0540574	-0.00926991	0.985	0.987	1	Cluster_10_vs_Cluster_2
KEGG-MEDICUS-ENV-FACTOR-NNK-NNN-TO-RAS-ERK-SIGNALING-PATHWAY2	0.0540814	-0.00801295	1	1	1	Cluster_10_vs_Cluster_2
KEGG-MEDICUS-REFERENCE-UREA-CYCLE2	0.0546242	-0.00824593	0.559	0.578	1	Cluster_10_vs_Cluster_2
KEGG-MEDICUS-VARIANT-TMPRSS2-ERG-FUSION-TO-TRANSCRIPTIONAL-ACTIVATION2	0.0547804	0.0108789	0.644	0.624	1	Cluster_10_vs_Cluster_2
KEGG-MEDICUS-REFERENCE-CXCR4-GNB-G-PLCB-PKC-SIGNALING-PATHWAY2	0.0574329	-0.00414591	1	1	1	Cluster_10_vs_Cluster_2
KEGG-MEDICUS-REFERENCE-MICROTUBULE-DEPOLYMERIZATION-AT-THE-MINUS-ENDS2	0.059763	0.0057386	0.998	0.997	1	Cluster_10_vs_Cluster_2
KEGG-MEDICUS-REFERENCE-GLYCOGEN-DEGRADATION-AMYLASE-2	0.0615257	-0.0126961	0.745	0.743	1	Cluster_10_vs_Cluster_2
KEGG-MEDICUS-ENV-FACTOR-NNK-NNN-TO-PI3K-SIGNALING-PATHWAY-N013392	0.0627881	-0.00797942	0.964	0.97	1	Cluster_10_vs_Cluster_2
KEGG-MEDICUS-REFERENCE-FE-TF-TRANSPORT2	0.0655046	-0.00588973	0.763	0.762	1	Cluster_10_vs_Cluster_2
KEGG-MEDICUS-REFERENCE-REGULATION-OF-COMPLEMENT-CASCADE-MAC-INHIBITION2	0.0671413	0.0108806	0.724	0.692	1	Cluster_10_vs_Cluster_2
KEGG-MEDICUS-PATHOGEN-SALMONELLA-SIFA-TO-MICROTUBULE-PLUS-END-DIRECTED-TRANSPORT2	0.0676589	0.00526595	1	0.999	1	Cluster_10_vs_Cluster_2
KEGG-MEDICUS-REFERENCE-WNT-SIGNALING-MODULATION-WNT-ACYLATION2	0.0703775	-0.00317784	0.818	0.838	1	Cluster_10_vs_Cluster_2
KEGG-MEDICUS-REFERENCE-SEROTONIN-METABOLISM2	0.0726483	-0.00928591	0.342	0.362	1	Cluster_10_vs_Cluster_2
KEGG-MEDICUS-REFERENCE-ESTABLISHMENT-OF-COHESION2	0.0752108	-0.00774029	0.945	0.95	1	Cluster_10_vs_Cluster_2
KEGG-MEDICUS-ENV-FACTOR-NICOTINE-NNK-TO-PI3K-SIGNALING-PATHWAY2	0.0762502	-0.00733543	1	0.999	1	Cluster_10_vs_Cluster_2
KEGG-MEDICUS-PATHOGEN-ESCHERICHIA-ESPT-TO-RAC-SIGNALING-PATHWAY2	0.0774378	0.00559182	1	1	1	Cluster_10_vs_Cluster_2
KEGG-MEDICUS-REFERENCE-CORE-NER-REACTION2	0.0790403	-0.0035983	0.999	0.999	1	Cluster_10_vs_Cluster_2
KEGG-MEDICUS-VARIANT-AMPLIFIED-MYCN-TO-TRANSCRIPTIONAL-REPRESSION2	0.0792113	0.00761446	0.835	0.83	1	Cluster_10_vs_Cluster_2
KEGG-MEDICUS-VARIANT-SCRAPIE-CONFORMATION-PRPSC-TO-PERK-ATF4-SIGNALING-PATHWAY2	0.0813834	0.0141564	0.94	0.934	1	Cluster_10_vs_Cluster_2
KEGG-MEDICUS-REFERENCE-LESION-BYPASS-BY-TLS-AND-DSB-FORMATION2	0.0821735	0.00384292	0.99	0.985	1	Cluster_10_vs_Cluster_2
KEGG-MEDICUS-VARIANT-MUTATION-CAUSED-ABERRANT-DCTN1-TO-RETROGRADE-AXONAL-TRANSPORT2	0.084101	0.0051318	0.997	0.996	1	Cluster_10_vs_Cluster_2
KEGG-MEDICUS-REFERENCE-IL10-FAMILY-TO-JAK-STAT-SIGNALING-PATHWAY2	0.0882866	-0.00929149	0.992	0.989	1	Cluster_10_vs_Cluster_2
KEGG-MEDICUS-VARIANT-MUTATION-CAUSED-ABERRANT-SNCA-TO-ANTEROGRADE-AXONAL-TRANSPORT2	0.0922652	0.00439207	1	0.999	1	Cluster_10_vs_Cluster_2
KEGG-MEDICUS-PATHOGEN-ESCHERICHIA-ESPG-TO-MICROTUBULE-RHOA-SIGNALING-PATHWAY2	0.0937026	0.00577371	0.996	0.994	1	Cluster_10_vs_Cluster_2
KEGG-MEDICUS-VARIANT-AMPLIFIED-CCND1-TO-CELL-CYCLE-G1-S2	0.100246	0.00670259	0.848	0.818	1	Cluster_10_vs_Cluster_2
KEGG-MEDICUS-VARIANT-MUTATION-INACTIVATED-ATP2B3-TO-ANGIOTENSIN-ALDOSTERONE-SIGNALING-PATHWAY2	0.10377	0.00425725	1	1	1	Cluster_10_vs_Cluster_2
KEGG-MEDICUS-ENV-FACTOR-IRON-TO-ANTEROGRADE-AXONAL-TRANSPORT2	0.105964	0.00476707	0.998	0.996	1	Cluster_10_vs_Cluster_2
KEGG-MEDICUS-REFERENCE-ANTEROGRADE-AXONAL-TRANSPORT2	0.112726	0.00463335	1	0.999	1	Cluster_10_vs_Cluster_2
KEGG-MEDICUS-REFERENCE-ATR-SIGNALING2	0.11348	0.00514394	0.932	0.937	1	Cluster_10_vs_Cluster_2
KEGG-MEDICUS-VARIANT-AMPLIFIED-CCNE-TO-CELL-CYCLE-G1-S2	0.115866	0.0049343	0.847	0.819	1	Cluster_10_vs_Cluster_2
KEGG-MEDICUS-REFERENCE-TETHERING-OF-LATE-ENDOSOMES-AND-LYSOSOMES2	0.120638	0.00545444	0.982	0.977	1	Cluster_10_vs_Cluster_2
KEGG-MEDICUS-REFERENCE-ORGANIZATION-OF-THE-INNER-KINETOCHORE2	0.126927	-0.0029759	0.947	0.941	1	Cluster_10_vs_Cluster_2
KEGG-MEDICUS-REFERENCE-PDL-PD1-SHP-PI3K-SIGNALING-PATHWAY2	0.130451	0.00693016	0.976	0.975	1	Cluster_10_vs_Cluster_2
KEGG-MEDICUS-PATHOGEN-EBV-EBNA2-TO-RBP-JK-MEDIATED-TRANSCRIPTION2	0.133712	0.00822826	0.942	0.932	1	Cluster_10_vs_Cluster_2
KEGG-MEDICUS-VARIANT-MUTATION-CAUSED-ABERRANT-HTT-TO-AUTOPHAGY-VESICLE-NUCLEATION2	0.135598	-0.010318	0.839	0.835	1	Cluster_10_vs_Cluster_2
KEGG-MEDICUS-REFERENCE-GLYCOLYSIS2	0.137068	0.00299642	1	1	1	Cluster_10_vs_Cluster_2
KEGG-MEDICUS-PATHOGEN-KSHV-VCYCLIN-TO-CELL-CYCLE-G1-S2	0.137134	0.00613468	0.854	0.826	1	Cluster_10_vs_Cluster_2
KEGG-MEDICUS-REFERENCE-ORGANIZATION-OF-THE-OUTER-KINETOCHORE2	0.140282	0.00180066	0.971	0.973	1	Cluster_10_vs_Cluster_2
KEGG-MEDICUS-REFERENCE-DOUBLE-HOLLIDAY-JUNCTION-RESOLUTION2	0.141303	-0.00561084	0.634	0.649	1	Cluster_10_vs_Cluster_2
KEGG-MEDICUS-REFERENCE-TGFA-EGFR-PLCG-PKC-SIGNALING-PATHWAY2	0.141484	-0.00431173	0.942	0.95	1	Cluster_10_vs_Cluster_2
KEGG-MEDICUS-REFERENCE-CA2-CAM-CN-SIGNALING-PATHWAY2	0.142791	0.00522558	1	1	1	Cluster_10_vs_Cluster_2
KEGG-MEDICUS-REFERENCE-COPII-VESICLE-FORMATION2	0.142933	0.00474505	0.981	0.977	1	Cluster_10_vs_Cluster_2
KEGG-MEDICUS-REFERENCE-REGULATION-OF-GF-RTK-RAS-ERK-SIGNALING-SPRED-AND-NF12	0.14692	0.00748534	0.851	0.834	1	Cluster_10_vs_Cluster_2
KEGG-MEDICUS-REFERENCE-ACTIVATION-OF-PRC2.2-BY-UBIQUITINATION-OF-H2AK119-IN-GERMLINE-GENES2	0.1508	0.00381265	1	1	1	Cluster_10_vs_Cluster_2
KEGG-MEDICUS-VARIANT-OLIGOMERIC-CONFORMATION-PRPC-TO-ANTEROGRADE-AXONAL-TRANSPORT2	0.155535	0.005484	0.993	0.987	1	Cluster_10_vs_Cluster_2
KEGG-MEDICUS-REFERENCE-WNT-SIGNALING-MODULATION-LGR-RSPO2	0.155561	-0.00338022	0.917	0.909	1	Cluster_10_vs_Cluster_2
KEGG-MEDICUS-REFERENCE-IL1-IL1R-P38-SIGNALING-PATHWAY2	0.157877	-0.00402841	1	1	1	Cluster_10_vs_Cluster_2
KEGG-MEDICUS-PATHOGEN-HTLV-1-P12-TO-JAK-STAT-SIGNALING-PATHWAY2	0.160802	0.00662062	0.959	0.953	1	Cluster_10_vs_Cluster_2
KEGG-MEDICUS-REFERENCE-PRE-IC-FORMATION2	0.166704	-0.00276917	0.996	0.996	1	Cluster_10_vs_Cluster_2
KEGG-MEDICUS-REFERENCE-CHOLESTEROL-BIOSYNTHESIS2	0.167595	0.00792646	0.96	0.97	1	Cluster_10_vs_Cluster_2
KEGG-MEDICUS-REFERENCE-LPA-GNAQ-11-RHOA-SIGNALING-PATHWAY2	0.172081	-0.00504617	1	0.999	1	Cluster_10_vs_Cluster_2
KEGG-MEDICUS-REFERENCE-TGF-BETA-SIGNALING-PATHWAY2	0.175916	-0.00822277	0.967	0.973	1	Cluster_10_vs_Cluster_2
KEGG-MEDICUS-REFERENCE-AUTOPHAGOSOME-AND-LYSOSOME-FUSION-TETHERING-FACTOR2	0.17608	0.00407591	0.998	0.996	1	Cluster_10_vs_Cluster_2
KEGG-MEDICUS-VARIANT-MUTATION-CAUSED-ABERRANT-PSEN1-TO-ANTEROGRADE-AXONAL-TRANSPORT2	0.178003	-0.00576494	0.958	0.949	1	Cluster_10_vs_Cluster_2
KEGG-MEDICUS-VARIANT-MUTATION-ACTIVATED-CACNA1D-H-TO-ANGIOTENSIN-ALDOSTERONE-SIGNALING-PATHWAY2	0.181838	0.00355281	1	1	1	Cluster_10_vs_Cluster_2
KEGG-MEDICUS-PATHOGEN-HBV-HBX-TO-RAS-ERK-SIGNALING-PATHWAY2	0.183774	-0.00553473	1	0.999	1	Cluster_10_vs_Cluster_2
KEGG-MEDICUS-REFERENCE-NON-HOMOLOGOUS-END-JOINING2	0.187012	0.00303133	0.986	0.989	1	Cluster_10_vs_Cluster_2
KEGG-MEDICUS-REFERENCE-ICOSLG-ICOS-PI3K-SIGNALING-PATHWAY2	0.191081	-0.00455296	0.907	0.916	1	Cluster_10_vs_Cluster_2
KEGG-MEDICUS-VARIANT-MUTATION-CAUSED-ABERRANT-TUBA4A-TO-RETROGRADE-AXONAL-TRANSPORT2	0.192254	0.00214142	0.996	0.997	1	Cluster_10_vs_Cluster_2
KEGG-MEDICUS-REFERENCE-EGF-EGFR-PLCG-CALCINEURIN-SIGNALING-PATHWAY2	0.196495	0.00434835	1	1	1	Cluster_10_vs_Cluster_2
KEGG-MEDICUS-REFERENCE-FAS-JNK-SIGNALING-PATHWAY2	0.199099	0.00363646	0.872	0.844	1	Cluster_10_vs_Cluster_2
KEGG-MEDICUS-REFERENCE-WNT5A-ROR-SIGNALING-PATHWAY2	0.204109	-0.0031175	0.929	0.922	1	Cluster_10_vs_Cluster_2
KEGG-MEDICUS-REFERENCE-IGF-IGFR-PI3K-NFKB-SIGNALING-PATHWAY2	0.209067	-0.00475244	0.999	0.997	1	Cluster_10_vs_Cluster_2
KEGG-MEDICUS-REFERENCE-II-BLOOD-GROUP-ANTIGEN-BIOSYNTHESIS2	0.210694	0.00659941	0.805	0.79	1	Cluster_10_vs_Cluster_2
KEGG-MEDICUS-REFERENCE-N-GLYCAN-BIOSYNTHESIS2	0.210923	0.0036489	0.996	0.995	1	Cluster_10_vs_Cluster_2
KEGG-MEDICUS-VARIANT-MUTATION-ACTIVATED-KRAS-NRAS-TO-PI3K-SIGNALING-PATHWAY2	0.218443	-0.00830035	0.961	0.962	1	Cluster_10_vs_Cluster_2
KEGG-MEDICUS-REFERENCE-TRANSCRIPTIONAL-ACTIVATION-BY-ACETYLATION-OF-H3K272	0.227502	0.00283553	0.99	0.986	1	Cluster_10_vs_Cluster_2
KEGG-MEDICUS-REFERENCE-CREATINE-PATHWAY2	0.229285	-0.00595344	0.515	0.522	1	Cluster_10_vs_Cluster_2
KEGG-MEDICUS-REFERENCE-CA2-ENTRY-LIGAND-GATED-CA2-CHANNEL2	0.229615	-0.0078842	0.842	0.838	1	Cluster_10_vs_Cluster_2
KEGG-MEDICUS-REFERENCE-KINETOCHORE-MICROTUBULE-ATTACHMENT2	0.237398	0.00342643	0.998	0.996	1	Cluster_10_vs_Cluster_2
KEGG-MEDICUS-REFERENCE-PLASMIN-MEDIATED-ACTIVATION-OF-LATENT-TGF-BETA2	0.241277	0.00372769	0.904	0.893	1	Cluster_10_vs_Cluster_2
KEGG-MEDICUS-ENV-FACTOR-ZN-TO-ANTEROGRADE-AXONAL-TRANSPORT2	0.241464	0.00414377	0.997	0.997	1	Cluster_10_vs_Cluster_2
KEGG-MEDICUS-PATHOGEN-SALMONELLA-SOPE-TO-RAC-SIGNALING-PATHWAY2	0.242322	0.00359922	1	1	1	Cluster_10_vs_Cluster_2
KEGG-MEDICUS-REFERENCE-P4-PR-PI3K-SIGNALING-PATHWAY2	0.243409	-0.00427026	0.901	0.911	1	Cluster_10_vs_Cluster_2
KEGG-MEDICUS-REFERENCE-CENPE-INTERACTION-WITH-NDC80-COMPLEX2	0.25265	0.00232515	0.993	0.987	1	Cluster_10_vs_Cluster_2
KEGG-MEDICUS-VARIANT-MUTATION-ACTIVATED-KCNJ5-TO-ANGIOTENSIN-ALDOSTERONE-SIGNALING-PATHWAY2	0.254839	0.0030658	1	1	1	Cluster_10_vs_Cluster_2
KEGG-MEDICUS-VARIANT-LOSS-OF-CDKN1B-TO-P27-CELL-CYCLE-G1-S2	0.270009	0.00367005	0.913	0.896	1	Cluster_10_vs_Cluster_2
KEGG-MEDICUS-VARIANT-EWSR1-WT1-FUSION-TO-TRANSCRIPTIONAL-ACTIVATION2	0.275251	-0.00273501	0.439	0.454	1	Cluster_10_vs_Cluster_2
KEGG-MEDICUS-REFERENCE-PROMOTION-OF-MICROTUBULE-GROWTH2	0.278801	-0.0030028	1	0.998	1	Cluster_10_vs_Cluster_2
KEGG-MEDICUS-REFERENCE-TESTOSTERONE-BIOSYNTHESIS2	0.279385	-0.00402072	0.693	0.701	1	Cluster_10_vs_Cluster_2
KEGG-MEDICUS-PATHOGEN-HPV-E7-TO-P27-CELL-CYCLE-G1-S2	0.285377	0.00228353	0.865	0.845	1	Cluster_10_vs_Cluster_2
KEGG-MEDICUS-REFERENCE-WEE1-CELL-CYCLE-G2-M2	0.285637	-0.0046713	0.69	0.689	1	Cluster_10_vs_Cluster_2
KEGG-MEDICUS-REFERENCE-C9ORF72-MEDIATED-AUTOPHAGY-INITIATION2	0.285689	-0.00465426	0.963	0.967	1	Cluster_10_vs_Cluster_2
KEGG-MEDICUS-PATHOGEN-HIV-GP120-TO-CXCR4-GNAQ-PLCB-G-CALCINEURIN2	0.289	0.00363251	1	1	1	Cluster_10_vs_Cluster_2
KEGG-MEDICUS-REFERENCE-PP2A-AKT-SIGNALING-PATHWAY2	0.2934	0.00154151	0.998	0.998	1	Cluster_10_vs_Cluster_2
KEGG-MEDICUS-REFERENCE-GENE-SILENCING-BY-METHYLATION-OF-H3K27-AND-UBIQUITINATION-OF-H2AK1192	0.293647	-0.00110977	1	1	1	Cluster_10_vs_Cluster_2
KEGG-MEDICUS-REFERENCE-V-D-J-RECOMBINATION2	0.296917	0.0037757	0.975	0.977	1	Cluster_10_vs_Cluster_2
KEGG-MEDICUS-VARIANT-MUTATION-CAUSED-ABERRANT-ABETA-TO-AGE-RAGE-SIGNALING-PATHWAY2	0.305168	-0.00346425	0.997	0.998	1	Cluster_10_vs_Cluster_2
KEGG-MEDICUS-REFERENCE-HEDGEHOG-SIGNALING-PATHWAY-HH-LIGAND-SECRETION2	0.316001	-0.0086648	0.356	0.358	1	Cluster_10_vs_Cluster_2
KEGG-MEDICUS-VARIANT-MLL-AF4-FUSION-TO-TRANSCRIPTIONAL-ACTIVATION2	0.338368	-0.00262048	1	1	1	Cluster_10_vs_Cluster_2
KEGG-MEDICUS-REFERENCE-GPI-ANCHOR-BIOSYNTHESIS2	0.339229	-0.00206273	0.994	0.995	1	Cluster_10_vs_Cluster_2
KEGG-MEDICUS-REFERENCE-TYROSINE-DEGRADATION2	0.342958	-0.00507753	0.512	0.519	1	Cluster_10_vs_Cluster_2
KEGG-MEDICUS-VARIANT-TEL-AML1-FUSION-TO-TRANSCRIPTIONAL-REPRESSION2	0.343126	-0.00456994	0.971	0.964	1	Cluster_10_vs_Cluster_2
KEGG-MEDICUS-PATHOGEN-HPV-E7-TO-PP2A-AKT-SIGNALING-PATYWAY2	0.346155	0.00146406	0.997	0.994	1	Cluster_10_vs_Cluster_2
KEGG-MEDICUS-VARIANT-MUTATION-INACTIVATED-ATXN3-TO-AUTOPHAGY-VESICLE-NUCLEATION2	0.35174	-0.00646055	0.861	0.841	1	Cluster_10_vs_Cluster_2
KEGG-MEDICUS-REFERENCE-RECRUITMENT-AND-FORMATION-OF-THE-MCC2	0.361561	-0.001442	0.827	0.837	1	Cluster_10_vs_Cluster_2
KEGG-MEDICUS-VARIANT-MUTATION-INACTIVATED-PINK1-TO-INTRINSIC-APOPTOTIC-PATHWAY-N010482	0.367358	0.00597822	0.912	0.897	1	Cluster_10_vs_Cluster_2
KEGG-MEDICUS-REFERENCE-IL1-IL1R-JNK-SIGNALING-PATHWAY2	0.37328	0.00180008	1	1	1	Cluster_10_vs_Cluster_2
KEGG-MEDICUS-REFERENCE-BILE-ACID-BIOSYNTHESIS2	0.375061	-0.00375775	0.938	0.939	1	Cluster_10_vs_Cluster_2
KEGG-MEDICUS-REFERENCE-RAC-CDC42-PAK-ERK-SIGNALING-PATHWAY2	0.399764	-0.00539312	1	1	1	Cluster_10_vs_Cluster_2
KEGG-MEDICUS-REFERENCE-AUTOPHAGY-VESICLE-NUCLEATION-ELONGATION-MATURATION-PI3P-SYNTHESIS-BY-PI3KC3-C12	0.404644	0.00285687	0.957	0.96	1	Cluster_10_vs_Cluster_2
KEGG-MEDICUS-REFERENCE-MICROTUBULE-DEPOLYMERIZATION2	0.420954	0.00279393	0.998	0.999	1	Cluster_10_vs_Cluster_2
KEGG-MEDICUS-REFERENCE-ITGA-B-FAK-RAC-SIGNALING-PATHWAY2	0.422524	0.00126915	1	1	1	Cluster_10_vs_Cluster_2
KEGG-MEDICUS-REFERENCE-LEWIS-X-ANTIGEN-BIOSYNTHESIS2	0.427606	0.00263492	0.434	0.423	1	Cluster_10_vs_Cluster_2
KEGG-MEDICUS-REFERENCE-COMMON-PATHWAY-OF-COMPLEMENT-CASCADE-MAC-FORMATION2	0.428893	-0.00857012	0.27	0.276	1	Cluster_10_vs_Cluster_2
KEGG-MEDICUS-REFERENCE-N-GLYCAN-PRECURSOR-BIOSYNTHESIS-ALG7-TO-ALG112	0.433231	0.00175377	0.767	0.745	1	Cluster_10_vs_Cluster_2
KEGG-MEDICUS-REFERENCE-DOUBLE-STRAND-BREAK-SIGNALING2	0.436171	0.00314156	0.985	0.978	1	Cluster_10_vs_Cluster_2
KEGG-MEDICUS-VARIANT-MUTATION-CAUSED-ABERRANT-HTT-TO-ANTEROGRADE-AXONAL-TRANSPORT2	0.436503	0.00266273	1	0.999	1	Cluster_10_vs_Cluster_2
KEGG-MEDICUS-REFERENCE-ITGA-B-FAK-CDC42-SIGNALING-PATHWAY2	0.453867	0.000770317	1	1	1	Cluster_10_vs_Cluster_2
KEGG-MEDICUS-REFERENCE-ANGIOTENSIN-ALDOSTERONE-SIGNALING-PATHWAY2	0.45873	-0.00187578	1	1	1	Cluster_10_vs_Cluster_2
KEGG-MEDICUS-PATHOGEN-HIV-VPR-TO-CDC25-CELL-CYCLE-G2M2	0.4886	-0.00264847	0.912	0.903	1	Cluster_10_vs_Cluster_2
KEGG-MEDICUS-REFERENCE-HEME-BIOSYNTHESIS2	0.489811	0.00154749	0.852	0.845	1	Cluster_10_vs_Cluster_2
KEGG-MEDICUS-REFERENCE-ITGA-B-RHOGEF-RHOA-SIGNALING-PATHWAY2	0.49801	0.000805829	1	1	1	Cluster_10_vs_Cluster_2
KEGG-MEDICUS-VARIANT-MUTATION-CAUSED-ABERRANT-ABETA-TO-ANTEROGRADE-AXONAL-TRANSPORT2	0.513664	0.00177414	1	1	1	Cluster_10_vs_Cluster_2
KEGG-MEDICUS-REFERENCE-STEROID-HORMONE-BIOSYNTHESIS-PROGESTERONE-TO-CORTISOL-CORTISONE2	0.51752	-0.00432605	0.347	0.352	1	Cluster_10_vs_Cluster_2
KEGG-MEDICUS-REFERENCE-TCR-PLCG-ITPR-SIGNALING-PATHWAY2	0.519201	-0.00123826	0.994	0.997	1	Cluster_10_vs_Cluster_2
KEGG-MEDICUS-VARIANT-IGH-MMSET-FUSION-TO-TRANSCRIPTIONAL-ACTIVATION2	0.528034	-0.000370374	0.771	0.78	1	Cluster_10_vs_Cluster_2
KEGG-MEDICUS-REFERENCE-LONG-PATCH-BER2	0.532503	-0.000146615	0.985	0.99	1	Cluster_10_vs_Cluster_2
KEGG-MEDICUS-REFERENCE-LEUCINE-DEGRADATION2	0.534957	0.00357185	0.748	0.741	1	Cluster_10_vs_Cluster_2
KEGG-MEDICUS-VARIANT-LOSS-OF-RASSF1-TO-RAS-RASSF1-SIGNALING-PATHWAY2	0.543284	0.00352857	0.964	0.964	1	Cluster_10_vs_Cluster_2
KEGG-MEDICUS-REFERENCE-TRANSPORT-OF-CALCIUM2	0.545924	0.00252095	0.273	0.265	1	Cluster_10_vs_Cluster_2
KEGG-MEDICUS-VARIANT-MUTATION-CAUSED-ABERRANT-PDYN-TO-TRANSPORT-OF-CALCIUM2	0.545924	0.00252095	0.273	0.265	1	Cluster_10_vs_Cluster_2
KEGG-MEDICUS-REFERENCE-DNA-DEGRADATION-BY-EXTRACELLULAR-ENDOLYSOSOMAL-DNASE2	0.546998	0.00219654	0.742	0.735	1	Cluster_10_vs_Cluster_2
KEGG-MEDICUS-ENV-FACTOR-E2-TO-RAS-ERK-SIGNALING-PATHWAY2	0.579889	-0.00277392	1	1	1	Cluster_10_vs_Cluster_2
KEGG-MEDICUS-REFERENCE-EGF-EGFR-PI3K-NFKB-SIGNALING-PATHWAY2	0.584821	-0.00202261	0.998	0.997	1	Cluster_10_vs_Cluster_2
KEGG-MEDICUS-REFERENCE-ACTIVATION-OF-PRC2.2-BY-UBIQUITINATION-OF-H2AK1192	0.603738	0.00164605	1	1	1	Cluster_10_vs_Cluster_2
KEGG-MEDICUS-VARIANT-DELETED-DMD-TO-DYSTROPHIN-ASSOCIATED-PROTEIN-COMPLEX2	0.609694	2.05934e-05	1	1	1	Cluster_10_vs_Cluster_2
KEGG-MEDICUS-PATHOGEN-HCV-CORE-TO-ERK-SIGNALING-PATHWAY2	0.616797	-0.0035613	1	1	1	Cluster_10_vs_Cluster_2
KEGG-MEDICUS-REFERENCE-GLYCOSAMINOGLYCAN-BIOSYNTHESIS-LINKAGE-TETRASACCHARIDE2	0.620915	0.00287372	0.656	0.651	1	Cluster_10_vs_Cluster_2
KEGG-MEDICUS-REFERENCE-LECTIN-PATHWAY-OF-COAGULATION-CASCADE-FIBRINOGEN-TO-FIBRIN2	0.625415	-0.00389004	0.998	0.999	1	Cluster_10_vs_Cluster_2
KEGG-MEDICUS-REFERENCE-TLR3-IRF3-SIGNALING-PATHWAY2	0.626656	-0.00145121	0.946	0.948	1	Cluster_10_vs_Cluster_2
KEGG-MEDICUS-REFERENCE-P300-P21-CELL-CYCLE-G1-S2	0.638385	-0.00184399	0.996	0.995	1	Cluster_10_vs_Cluster_2
KEGG-MEDICUS-REFERENCE-REGULATION-OF-GF-RTK-RAS-ERK-SIGNALING-MRAS-SHOC2-PP1-HOLOPHOSPHATASE2	0.64176	-0.00417579	0.994	0.992	1	Cluster_10_vs_Cluster_2
KEGG-MEDICUS-PATHOGEN-SALMONELLA-SOPB-TO-ARNO-ARF-ACTB-G-SIGNALING-PATHWAY2	0.647827	-0.00133237	1	1	1	Cluster_10_vs_Cluster_2
KEGG-MEDICUS-REFERENCE-WNT-SIGNALING-MODULATION-SOST-LRP42	0.653846	-0.00230978	0.864	0.85	1	Cluster_10_vs_Cluster_2
KEGG-MEDICUS-PATHOGEN-HPV-E7-TO-CELL-CYCLE-G1-S2	0.655987	-0.0055742	0.88	0.873	1	Cluster_10_vs_Cluster_2
KEGG-MEDICUS-PATHOGEN-SALMONELLA-SIFA-TO-TETHERING-OF-LATE-ENDOSOMES-AND-LYSOSOMES2	0.658012	0.000713325	0.975	0.959	1	Cluster_10_vs_Cluster_2
KEGG-MEDICUS-REFERENCE-TIGHT-JUNCTION-ACTIN-SIGNALING-PATHWAY2	0.678435	0.000812617	1	1	1	Cluster_10_vs_Cluster_2
KEGG-MEDICUS-REFERENCE-TNF-JNK-SIGNALING-PATHWAY2	0.708119	0.0014404	1	1	1	Cluster_10_vs_Cluster_2
KEGG-MEDICUS-VARIANT-AMPLIFIED-CDK4-TO-CELL-CYCLE-G1-S2	0.734516	0.000811611	0.946	0.936	1	Cluster_10_vs_Cluster_2
KEGG-MEDICUS-REFERENCE-ATR-P21-CELL-CYCLE-G2-M2	0.757512	0.000291759	0.906	0.909	1	Cluster_10_vs_Cluster_2
KEGG-MEDICUS-REFERENCE-REGULATION-OF-GF-RTK-RAS-ERK-SIGNALING-RAS-UBIQUITINATION-BY-CUL3-COMPLEX2	0.764929	-0.00329005	0.9	0.903	1	Cluster_10_vs_Cluster_2
KEGG-MEDICUS-PATHOGEN-SARS-COV-2-S-N-TO-LECTIN-PATHWAY-OF-COAGULATION-CASCADE2	0.766414	-0.00393214	0.998	0.999	1	Cluster_10_vs_Cluster_2
KEGG-MEDICUS-REFERENCE-CD80-CD86-CD28-PI3K-SIGNALING-PATHWAY2	0.766561	-0.00347691	0.96	0.967	1	Cluster_10_vs_Cluster_2
KEGG-MEDICUS-REFERENCE-LECTIN-PATHWAY-OF-COAGULATION-CASCADE-PROTHROMBIN-TO-THROMBIN2	0.770946	-0.00298575	0.998	0.999	1	Cluster_10_vs_Cluster_2
KEGG-MEDICUS-REFERENCE-INACTIVATION-OF-CONDENSIN-I2	0.774466	-0.00161134	0.808	0.794	1	Cluster_10_vs_Cluster_2
KEGG-MEDICUS-REFERENCE-AUTOPHAGY-VESICLE-NUCLEATION-ELONGATION-MATURATION-E3-UBIQUITIN-LIGASE-MALIN2	0.793026	0.001137	0.861	0.85	1	Cluster_10_vs_Cluster_2
KEGG-MEDICUS-REFERENCE-CA2-PLCD-ITPR-SIGNALING-PATHWAY2	0.79925	0.00282128	0.763	0.764	1	Cluster_10_vs_Cluster_2
KEGG-MEDICUS-REFERENCE-HEPARAN-SULFATE-BIOSYNTHESIS2	0.80925	-5.36596e-05	0.833	0.846	1	Cluster_10_vs_Cluster_2
KEGG-MEDICUS-REFERENCE-GATOR1-MTORC1-SIGNALING-PATHWAY2	0.813128	5.96997e-05	0.944	0.955	1	Cluster_10_vs_Cluster_2
KEGG-MEDICUS-PATHOGEN-EBV-EBNA3C-TO-P27-CELL-CYCLE-G1-S-N004822	0.813333	-0.000553746	0.89	0.886	1	Cluster_10_vs_Cluster_2
KEGG-MEDICUS-REFERENCE-TSC1-2-MTORC1-SIGNALING-PATHWAY2	0.813989	-0.00162377	0.923	0.926	1	Cluster_10_vs_Cluster_2
KEGG-MEDICUS-REFERENCE-BRANCHING-MICROTUBULE-NUCLEATION2	0.819874	0.000138616	1	1	1	Cluster_10_vs_Cluster_2
KEGG-MEDICUS-PATHOGEN-EBV-EBNA3C-TO-CELL-CYCLE-G1-S2	0.823799	-4.23967e-05	0.958	0.947	1	Cluster_10_vs_Cluster_2
KEGG-MEDICUS-PATHOGEN-SHIGELLA-IPGD-TO-ARNO-ARF-ACTB-G-SIGNALING-PATHWAY2	0.859679	-0.00079018	1	1	1	Cluster_10_vs_Cluster_2
KEGG-MEDICUS-REFERENCE-REGULATION-OF-GF-RTK-RAS-ERK-SIGNALING-RASGAP2	0.87576	0.000843556	0.901	0.91	1	Cluster_10_vs_Cluster_2
KEGG-MEDICUS-VARIANT-FZD7-OVEREXPRESSION-TO-WNT-SIGNALING-PATHWAY2	0.876398	-0.000278254	1	0.999	1	Cluster_10_vs_Cluster_2
KEGG-MEDICUS-REFERENCE-HYDROLYSIS-OF-SPHINGOMYELIN2	0.890552	-0.000429024	0.95	0.959	1	Cluster_10_vs_Cluster_2
KEGG-MEDICUS-REFERENCE-REGULATION-OF-GF-RTK-RAS-ERK-SIGNALING-PTP2	0.89289	0.000955951	1	1	1	Cluster_10_vs_Cluster_2
KEGG-MEDICUS-VARIANT-LRP6-OVEREXPRESSION-TO-WNT-SIGNALING-PATHWAY2	0.892924	-0.000224713	1	1	1	Cluster_10_vs_Cluster_2
KEGG-MEDICUS-REFERENCE-MICROTUBULE-NUCLEATION2	0.935077	0.000126214	1	1	1	Cluster_10_vs_Cluster_2
KEGG-MEDICUS-ENV-FACTOR-BPA-TO-RAS-ERK-SIGNALING-PATHWAY2	0.937904	-0.00042752	0.989	0.992	1	Cluster_10_vs_Cluster_2
KEGG-MEDICUS-REFERENCE-P16-CELL-CYCLE-G1-S2	0.941331	-0.00050719	0.963	0.955	1	Cluster_10_vs_Cluster_2
KEGG-MEDICUS-REFERENCE-AGE-RAGE-SIGNALING-PATHWAY2	0.971917	-4.20684e-05	0.995	0.996	1	Cluster_10_vs_Cluster_2
KEGG-MEDICUS-PATHOGEN-EBV-EBNA3C-TO-P27-CELL-CYCLE-G1-S-N002642	0.978425	-0.000319756	0.937	0.937	1	Cluster_10_vs_Cluster_2
KEGG-MEDICUS-PATHOGEN-HCMV-US28-TO-GNAQ-PLCB-G-CALCINEURIN-SIGNALING-PATHWAY2	0.980686	0.00131075	1	1	1	Cluster_10_vs_Cluster_2
KEGG-MEDICUS-REFERENCE-WNT-SIGNALING-PATHWAY2	0.983444	-0.000334476	1	1	1	Cluster_10_vs_Cluster_2
KEGG-MEDICUS-REFERENCE-HOMOLOGOUS-RECOMBINATION2	0.996214	0.000613024	0.999	1	1	Cluster_10_vs_Cluster_2
KEGG-MEDICUS-REFERENCE-MITOCHONDRIAL-COMPLEX-UCP1-IN-THERMOGENESIS3	3.87846e-223	-0.125058	1	1	2.39301e-220	Cluster_10_vs_Cluster_3
KEGG-MEDICUS-REFERENCE-ELECTRON-TRANSFER-IN-COMPLEX-IV3	2.19934e-193	-0.109472	1	1	1.35699e-190	Cluster_10_vs_Cluster_3
KEGG-MEDICUS-ENV-FACTOR-ARSENIC-TO-ELECTRON-TRANSFER-IN-COMPLEX-IV3	5.90261e-189	-0.10393	1	1	3.64191e-186	Cluster_10_vs_Cluster_3
KEGG-MEDICUS-VARIANT-MUTATION-CAUSED-ABERRANT-ABETA-TO-ELECTRON-TRANSFER-IN-COMPLEX-IV3	1.18692e-174	-0.0991156	1	1	7.32328e-172	Cluster_10_vs_Cluster_3
KEGG-MEDICUS-ENV-FACTOR-DCE-TO-DNA-ADDUCTS3	2.41815e-173	-0.0894121	0.999	1	1.492e-170	Cluster_10_vs_Cluster_3
KEGG-MEDICUS-REFERENCE-ELECTRON-TRANSFER-IN-COMPLEX-I3	5.86437e-168	-0.122151	1	1	3.61832e-165	Cluster_10_vs_Cluster_3
KEGG-MEDICUS-VARIANT-MUTATION-INACTIVATED-PINK1-TO-ELECTRON-TRANSFER-IN-COMPLEX-I3	1.29166e-167	-0.119235	1	1	7.96957e-165	Cluster_10_vs_Cluster_3
KEGG-MEDICUS-VARIANT-MUTATION-CAUSED-ABERRANT-SNCA-TO-ELECTRON-TRANSFER-IN-COMPLEX-I3	3.58947e-166	-0.119069	1	1	2.2147e-163	Cluster_10_vs_Cluster_3
KEGG-MEDICUS-VARIANT-MUTATION-CAUSED-ABERRANT-TDP43-TO-ELECTRON-TRANSFER-IN-COMPLEX-I3	4.11995e-165	-0.118984	1	1	2.54201e-162	Cluster_10_vs_Cluster_3
KEGG-MEDICUS-VARIANT-MUTATION-CAUSED-ABERRANT-ABETA-TO-ELECTRON-TRANSFER-IN-COMPLEX-I3	1.84597e-164	-0.108232	1	1	1.13896e-161	Cluster_10_vs_Cluster_3
KEGG-MEDICUS-REFERENCE-ELECTRON-TRANSFER-IN-COMPLEX-III3	5.10129e-153	-0.136268	1	1	3.1475e-150	Cluster_10_vs_Cluster_3
KEGG-MEDICUS-VARIANT-MUTATION-CAUSED-ABERRANT-HTT-TO-ELECTRON-TRANSFER-IN-COMPLEX-III3	3.92714e-140	-0.122291	1	1	2.42305e-137	Cluster_10_vs_Cluster_3
KEGG-MEDICUS-REFERENCE-26S-PROTEASOME-MEDIATED-PROTEIN-DEGRADATION3	7.53734e-140	-0.109196	1	1	4.65054e-137	Cluster_10_vs_Cluster_3
KEGG-MEDICUS-VARIANT-MUTATION-INACTIVATED-VCP-TO-26S-PROTEASOME-MEDIATED-PROTEIN-DEGRADATION3	9.68797e-138	-0.107412	1	1	5.97748e-135	Cluster_10_vs_Cluster_3
KEGG-MEDICUS-VARIANT-MUTATION-CAUSED-ABERRANT-SNCA-TO-26S-PROTEASOME-MEDIATED-PROTEIN-DEGRADATION3	1.3185e-135	-0.114184	1	1	8.13514e-133	Cluster_10_vs_Cluster_3
KEGG-MEDICUS-VARIANT-SCRAPIE-CONFORMATION-PRPSC-TO-26S-PROTEASOME-MEDIATED-PROTEIN-DEGRADATION3	5.15807e-134	-0.115489	1	1	3.18253e-131	Cluster_10_vs_Cluster_3
KEGG-MEDICUS-VARIANT-MUTATION-CAUSED-ABERRANT-SOD1-TO-26S-PROTEASOME-MEDIATED-PROTEIN-DEGRADATION3	8.49219e-134	-0.105909	1	1	5.23968e-131	Cluster_10_vs_Cluster_3
KEGG-MEDICUS-VARIANT-MUTATION-CAUSED-ABERRANT-HTT-TO-26S-PROTEASOME-MEDIATED-PROTEIN-DEGRADATION3	1.2685e-133	-0.113706	1	1	7.82662e-131	Cluster_10_vs_Cluster_3
KEGG-MEDICUS-VARIANT-MUTATION-INACTIVATED-UBQLN2-TO-26S-PROTEASOME-MEDIATED-PROTEIN-DEGRADATION3	1.40881e-133	-0.104232	1	1	8.69238e-131	Cluster_10_vs_Cluster_3
KEGG-MEDICUS-REFERENCE-TYPE-I-IFN-SIGNALING-PATHWAY3	1.10192e-131	0.164413	1	0.998	6.79887e-129	Cluster_10_vs_Cluster_3
KEGG-MEDICUS-VARIANT-MUTATION-CAUSED-ABERRANT-ABETA-TO-26S-PROTEASOME-MEDIATED-PROTEIN-DEGRADATION3	1.39793e-131	-0.112716	1	1	8.62524e-129	Cluster_10_vs_Cluster_3
KEGG-MEDICUS-REFERENCE-KEAP1-NRF2-SIGNALING-PATHWAY3	3.20105e-129	-0.0722207	1	1	1.97505e-126	Cluster_10_vs_Cluster_3
KEGG-MEDICUS-PATHOGEN-SARS-COV-2-NSP1-TO-TRANSLATION-INITIATION3	5.66713e-119	-0.0329937	1	1	3.49662e-116	Cluster_10_vs_Cluster_3
KEGG-MEDICUS-REFERENCE-CITRATE-CYCLE-SECOND-CARBON-OXIDATION-23	2.10247e-114	-0.139247	0.97	0.995	1.29722e-111	Cluster_10_vs_Cluster_3
KEGG-MEDICUS-ENV-FACTOR-TCDD-TO-AHR-SIGNALING-PATHWAY3	4.1201e-109	-0.0651237	1	1	2.5421e-106	Cluster_10_vs_Cluster_3
KEGG-MEDICUS-REFERENCE-CYTOKINE-JAK-STAT-SIGNALING-PATHWAY3	3.63662e-106	0.0614727	1	1	2.24379e-103	Cluster_10_vs_Cluster_3
KEGG-MEDICUS-VARIANT-TMPRSS2-ERG-FUSION-TO-TRANSCRIPTIONAL-ACTIVATION3	6.09793e-104	-0.0854725	0.644	0.83	3.76242e-101	Cluster_10_vs_Cluster_3
KEGG-MEDICUS-REFERENCE-GLYCOLYSIS3	1.66992e-100	-0.0537312	1	1	1.03034e-97	Cluster_10_vs_Cluster_3
KEGG-MEDICUS-REFERENCE-TYPE-I-INTERFERON-TO-JAK-STAT-SIGNALING-PATHWAY3	1.00217e-93	0.122998	0.999	0.992	6.18342e-91	Cluster_10_vs_Cluster_3
KEGG-MEDICUS-VARIANT-MUTATION-CAUSED-ABERRANT-ABETA-TO-VGCC-CA2-APOPTOTIC-PATHWAY-N010063	1.09704e-89	-0.118097	0.998	0.999	6.76871e-87	Cluster_10_vs_Cluster_3
KEGG-MEDICUS-REFERENCE-IFN-RIPK1-3-SIGNALING-PATHWAY3	4.68715e-89	0.0910766	1	1	2.89197e-86	Cluster_10_vs_Cluster_3
KEGG-MEDICUS-REFERENCE-TRANSCRIPTION-COUPLED-NER3	3.91974e-87	-0.0534666	1	1	2.41848e-84	Cluster_10_vs_Cluster_3
KEGG-MEDICUS-VARIANT-MUTATION-CAUSED-ABERRANT-ABETA-TO-VGCC-CA2-APOPTOTIC-PATHWAY-N010043	3.90177e-86	-0.0848199	0.998	1	2.40739e-83	Cluster_10_vs_Cluster_3
KEGG-MEDICUS-VARIANT-MUTATION-CAUSED-ABERRANT-ABETA-TO-TRANSPORT-OF-CALCIUM3	1.39986e-84	-0.091398	0.996	1	8.63715e-82	Cluster_10_vs_Cluster_3
KEGG-MEDICUS-PATHOGEN-ARSENIC-TO-ELECTRON-TRANSFER-IN-COMPLEX-II3	1.13789e-81	-0.130987	0.968	0.992	7.02081e-79	Cluster_10_vs_Cluster_3
KEGG-MEDICUS-VARIANT-MUTATION-CAUSED-ABERRANT-SNCA-TO-VGCC-CA2-APOPTOTIC-PATHWAY3	1.45931e-79	-0.0892093	0.999	1	9.00394e-77	Cluster_10_vs_Cluster_3
KEGG-MEDICUS-VARIANT-SCRAPIE-CONFORMATION-PRPSC-TO-TRANSPORT-OF-CALCIUM3	3.71004e-75	-0.0783261	1	1	2.2891e-72	Cluster_10_vs_Cluster_3
KEGG-MEDICUS-REFERENCE-GLUCONEOGENESIS3	2.43542e-74	-0.122288	0.771	0.906	1.50265e-71	Cluster_10_vs_Cluster_3
KEGG-MEDICUS-ENV-FACTOR-PHIP-TO-DNA-ADDUCTS3	1.53223e-72	-0.0897462	0.693	0.844	9.45384e-70	Cluster_10_vs_Cluster_3
KEGG-MEDICUS-REFERENCE-TRANSLATION-INITIATION3	7.57518e-72	-0.025093	1	1	4.67388e-69	Cluster_10_vs_Cluster_3
KEGG-MEDICUS-VARIANT-MUTATION-INACTIVATED-SIGMAR1-TO-CA2-APOPTOTIC-PATHWAY3	2.9365e-69	-0.0794298	0.998	0.999	1.81182e-66	Cluster_10_vs_Cluster_3
KEGG-MEDICUS-VARIANT-MUTATION-CAUSED-ABERRANT-HTT-TO-TRANSPORT-OF-CALCIUM3	3.42359e-69	-0.0682876	1	1	2.11235e-66	Cluster_10_vs_Cluster_3
KEGG-MEDICUS-REFERENCE-VGCC-CA2-APOPTOTIC-PATHWAY3	1.08927e-67	-0.053918	1	1	6.72079e-65	Cluster_10_vs_Cluster_3
KEGG-MEDICUS-REFERENCE-MDA5-IRF7-3-SIGNALING-PATHWAY3	4.92038e-67	0.0933222	0.99	0.987	3.03588e-64	Cluster_10_vs_Cluster_3
KEGG-MEDICUS-REFERENCE-TYPE-II-INTERFERON-TO-JAK-STAT-SIGNALING-PATHWAY3	3.81492e-66	0.103795	0.999	0.998	2.35381e-63	Cluster_10_vs_Cluster_3
KEGG-MEDICUS-REFERENCE-IL6-FAMILY-TO-JAK-STAT-SIGNALING-PATHWAY3	2.18275e-61	0.05063	1	1	1.34676e-58	Cluster_10_vs_Cluster_3
KEGG-MEDICUS-REFERENCE-TRAPPI-RAB1-SIGNALING-PATHWAY3	1.15964e-59	-0.0829005	0.989	0.997	7.15496e-57	Cluster_10_vs_Cluster_3
KEGG-MEDICUS-REFERENCE-HORMONE-LIKE-CYTOKINE-TO-JAK-STAT-SIGNALING-PATHWAY3	1.44099e-59	0.0534517	0.997	0.988	8.8909e-57	Cluster_10_vs_Cluster_3
KEGG-MEDICUS-REFERENCE-TCR-PLCG-ITPR-SIGNALING-PATHWAY3	1.57023e-57	0.0463471	0.994	0.993	9.6883e-55	Cluster_10_vs_Cluster_3
KEGG-MEDICUS-PATHOGEN-SHIGELLA-OSPG-TO-TNF-NFKB-SIGNALING-PATHWAY3	2.27259e-56	-0.0836213	0.999	1	1.40219e-53	Cluster_10_vs_Cluster_3
KEGG-MEDICUS-REFERENCE-IL2-FAMILY-TO-JAK-STAT-SIGNALING-PATHWAY3	2.36069e-56	0.0498057	1	0.999	1.45655e-53	Cluster_10_vs_Cluster_3
KEGG-MEDICUS-VARIANT-MUTATION-CAUSED-ABERRANT-PSEN-TO-MGLUR5-CA2-APOPTOTIC-PATHWAY3	1.07261e-55	-0.0630051	1	1	6.61801e-53	Cluster_10_vs_Cluster_3
KEGG-MEDICUS-VARIANT-SCRAPIE-CONFORMATION-PRPSC-TO-MGLUR5-CA2-APOPTOTIC-PATHWAY3	7.49304e-51	-0.052761	1	1	4.6232e-48	Cluster_10_vs_Cluster_3
KEGG-MEDICUS-PATHOGEN-HIV-VPR-TAT-TO-TNF-JNK-SIGNALING-PATHWAY3	1.61911e-50	-0.0733122	0.993	0.995	9.98992e-48	Cluster_10_vs_Cluster_3
KEGG-MEDICUS-VARIANT-MUTATION-CAUSED-ABERRANT-PSEN1-TO-MGLUR5-CA2-APOPTOTIC-PATHWAY3	2.76856e-50	-0.0680893	0.998	1	1.7082e-47	Cluster_10_vs_Cluster_3
KEGG-MEDICUS-REFERENCE-MACHR-CA2-APOPTOTIC-PATHWAY3	1.22428e-49	-0.0502907	1	1	7.55379e-47	Cluster_10_vs_Cluster_3
KEGG-MEDICUS-REFERENCE-BASE-EXCISION-AND-STRAND-CLEAVAGE-BY-MONOFUNCTIONAL-GLYCOSYLASE3	9.97378e-49	-0.0726402	0.925	0.964	6.15382e-46	Cluster_10_vs_Cluster_3
KEGG-MEDICUS-REFERENCE-TLR7-9-IRF7-SIGNALING-PATHWAY3	2.21264e-47	0.0956301	0.963	0.939	1.3652e-44	Cluster_10_vs_Cluster_3
KEGG-MEDICUS-REFERENCE-COHESIN-LOADING3	1.07928e-46	0.0859817	0.986	0.977	6.65917e-44	Cluster_10_vs_Cluster_3
KEGG-MEDICUS-PATHOGEN-HTLV-1-P12-TO-ANTIGEN-PROCESSING-AND-PRESENTATION-BY-MHC-CLASS-I-MOLECULES3	1.49753e-46	0.0381651	1	1	9.23977e-44	Cluster_10_vs_Cluster_3
KEGG-MEDICUS-PATHOGEN-KSHV-MIR1-2-TO-ANTIGEN-PROCESSING-AND-PRESENTATION-BY-MHC-CLASS-I-MOLECULES3	3.1469e-46	0.044252	1	1	1.94164e-43	Cluster_10_vs_Cluster_3
KEGG-MEDICUS-VARIANT-MUTATION-CAUSED-ABBERANT-ATXN2-3-TO-MGLUR5-CA2-APOPTOTIC-PATHWAY3	1.23053e-45	-0.0526592	1	1	7.59239e-43	Cluster_10_vs_Cluster_3
KEGG-MEDICUS-VARIANT-MLL-AF4-FUSION-TO-TRANSCRIPTIONAL-ACTIVATION3	4.07239e-45	0.0384378	1	1	2.51266e-42	Cluster_10_vs_Cluster_3
KEGG-MEDICUS-REFERENCE-BCR-PLCG-ITPR-SIGNALING-PATHWAY3	5.97473e-42	0.0718118	0.997	0.985	3.68641e-39	Cluster_10_vs_Cluster_3
KEGG-MEDICUS-REFERENCE-ASSEMBLY-AND-TRAFFICKING-OF-TELOMERASE3	1.6189e-41	-0.0491421	0.999	1	9.98861e-39	Cluster_10_vs_Cluster_3
KEGG-MEDICUS-PATHOGEN-HPV-E6-TO-NOTCH-SIGNALING-PATHWAY-N003823	1.89532e-41	0.0543976	0.989	0.979	1.16941e-38	Cluster_10_vs_Cluster_3
KEGG-MEDICUS-VARIANT-ERBB2-OVEREXPRESSION-TO-EGF-JAK-STAT-SIGNALING-PATHWAY3	5.75559e-40	0.069526	0.991	0.978	3.5512e-37	Cluster_10_vs_Cluster_3
KEGG-MEDICUS-VARIANT-MUTATION-INACTIVATED-PRKN-TO-INTRINSIC-APOPTOTIC-PATHWAY3	1.0582e-39	-0.0787186	0.937	0.973	6.52911e-37	Cluster_10_vs_Cluster_3
KEGG-MEDICUS-REFERENCE-TLR7-8-9-IRF5-SIGNALING-PATHWAY3	2.21439e-39	0.0726513	0.974	0.957	1.36628e-36	Cluster_10_vs_Cluster_3
KEGG-MEDICUS-VARIANT-MUTATION-CAUSED-ABERRANT-ABETA-TO-MACHR-CA2-APOPTOTIC-PATHWAY3	2.4775e-39	-0.0437241	1	1	1.52862e-36	Cluster_10_vs_Cluster_3
KEGG-MEDICUS-ENV-FACTOR-NNK-NNN-TO-CHRNA7-E2F-SIGNALING-PATHWAY3	8.24407e-39	0.0488972	0.958	0.927	5.08659e-36	Cluster_10_vs_Cluster_3
KEGG-MEDICUS-REFERENCE-N-GLYCAN-PRECURSOR-BIOSYNTHESIS-GLC-6P-TO-MAN-P-DOL3	3.23309e-38	-0.0546687	0.918	0.953	1.99481e-35	Cluster_10_vs_Cluster_3
KEGG-MEDICUS-REFERENCE-GLUTATHIONE-BIOSYNTHESIS3	1.67788e-37	-0.0462081	0.996	1	1.03525e-34	Cluster_10_vs_Cluster_3
KEGG-MEDICUS-REFERENCE-ANTIGEN-PROCESSING-AND-PRESENTATION-BY-MHC-CLASS-I-MOLECULES3	2.75243e-37	0.0531111	1	1	1.69825e-34	Cluster_10_vs_Cluster_3
KEGG-MEDICUS-VARIANT-MUTATION-CAUSED-ABERRANT-SOD1-TO-INTRINSIC-APOPTOTIC-PATHWAY3	1.26772e-36	-0.068983	0.968	0.989	7.82182e-34	Cluster_10_vs_Cluster_3
KEGG-MEDICUS-VARIANT-MUTATION-INACTIVATED-PINK1-TO-INTRINSIC-APOPTOTIC-PATHWAY-N010503	3.7083e-35	-0.0659112	0.953	0.979	2.28802e-32	Cluster_10_vs_Cluster_3
KEGG-MEDICUS-REFERENCE-MGLUR5-CA2-APOPTOTIC-PATHWAY3	6.21828e-35	-0.0425464	1	1	3.83668e-32	Cluster_10_vs_Cluster_3
KEGG-MEDICUS-REFERENCE-COPI-VESICLE-FORMATION3	2.33488e-34	-0.0482066	1	1	1.44062e-31	Cluster_10_vs_Cluster_3
KEGG-MEDICUS-REFERENCE-RIG-I-IRF7-3-SIGNALING-PATHWAY3	1.59163e-33	0.063706	0.985	0.979	9.82035e-31	Cluster_10_vs_Cluster_3
KEGG-MEDICUS-ENV-FACTOR-NNK-NNN-TO-PI3K-SIGNALING-PATHWAY-N013503	1.34188e-31	-0.0476292	0.999	1	8.27939e-29	Cluster_10_vs_Cluster_3
KEGG-MEDICUS-REFERENCE-EGF-JAK-STAT-SIGNALING-PATHWAY3	1.48481e-31	0.0705275	0.993	0.982	9.16129e-29	Cluster_10_vs_Cluster_3
KEGG-MEDICUS-REFERENCE-TLR1-2-4-NFKB-SIGNALING-PATHWAY3	2.20042e-31	0.0413601	1	1	1.35766e-28	Cluster_10_vs_Cluster_3
KEGG-MEDICUS-VARIANT-MUTATION-CAUSED-ABERRANT-ABETA-TO-MGLUR5-CA2-APOPTOTIC-PATHWAY3	2.28176e-31	-0.0408022	1	1	1.40784e-28	Cluster_10_vs_Cluster_3
KEGG-MEDICUS-REFERENCE-TLR4-IRF3-7-SIGNALING-PATHWAY3	4.67079e-31	0.0633946	0.974	0.952	2.88188e-28	Cluster_10_vs_Cluster_3
KEGG-MEDICUS-VARIANT-MUTATION-CAUSED-ABERRANT-HTT-TO-MGLUR5-CA2-APOPTOTIC-PATHWAY3	7.18975e-31	-0.0388347	1	1	4.43608e-28	Cluster_10_vs_Cluster_3
KEGG-MEDICUS-REFERENCE-BETA-OXIDATION-ACYL-COA-SYNTHESIS3	1.08686e-30	0.0450553	0.978	0.963	6.70594e-28	Cluster_10_vs_Cluster_3
KEGG-MEDICUS-PATHOGEN-HPV-E6-TO-NOTCH-SIGNALING-PATHWAY-N003803	1.22594e-30	0.0448234	0.982	0.968	7.56404e-28	Cluster_10_vs_Cluster_3
KEGG-MEDICUS-VARIANT-MUTATION-INACTIVATED-TP53-TO-TRANSCRIPTION3	1.83885e-30	-0.0566757	0.972	0.99	1.13457e-27	Cluster_10_vs_Cluster_3
KEGG-MEDICUS-REFERENCE-GH-JAK-STAT-SIGNALING-PATHWAY3	7.28817e-30	0.0651908	0.886	0.823	4.4968e-27	Cluster_10_vs_Cluster_3
KEGG-MEDICUS-VARIANT-MUTATION-CAUSED-ABERRANT-SOD1-TO-RETROGRADE-AXONAL-TRANSPORT3	4.27664e-29	-0.0235485	0.996	0.999	2.63868e-26	Cluster_10_vs_Cluster_3
KEGG-MEDICUS-REFERENCE-TRANSCRIPTIONAL-ACTIVATION-BY-ACETYLATION-OF-H3K273	2.14584e-28	0.0341898	0.99	0.983	1.32398e-25	Cluster_10_vs_Cluster_3
KEGG-MEDICUS-VARIANT-BCL2-OVEREXPRESSION-TO-INTRINSIC-APOPTOTIC-PATHWAY3	2.90804e-28	-0.0620582	0.957	0.981	1.79426e-25	Cluster_10_vs_Cluster_3
KEGG-MEDICUS-PATHOGEN-HTLV-1-P12-TO-JAK-STAT-SIGNALING-PATHWAY3	4.1174e-28	0.0673416	0.959	0.93	2.54044e-25	Cluster_10_vs_Cluster_3
KEGG-MEDICUS-REFERENCE-IGG-FCGR-RAC-SIGNALING-PATHWAY3	7.46181e-28	0.0536646	1	1	4.60393e-25	Cluster_10_vs_Cluster_3
KEGG-MEDICUS-REFERENCE-GLOBAL-GENOME-NER3	2.09925e-27	-0.0326129	1	0.999	1.29524e-24	Cluster_10_vs_Cluster_3
KEGG-MEDICUS-REFERENCE-TGF-BETA-SIGNALING-PATHWAY3	2.86017e-27	0.0513339	0.967	0.945	1.76473e-24	Cluster_10_vs_Cluster_3
KEGG-MEDICUS-REFERENCE-TLR3-IRF3-SIGNALING-PATHWAY3	4.02504e-27	0.0593902	0.946	0.92	2.48345e-24	Cluster_10_vs_Cluster_3
KEGG-MEDICUS-VARIANT-MUTATION-INACTIVATED-PRKAR1A-TO-CRHR-PKA-ACTH-SIGNALING-PATHWAY3	1.45375e-26	0.0286651	1	1	8.96962e-24	Cluster_10_vs_Cluster_3
KEGG-MEDICUS-VARIANT-MUTATION-ACTIVATED-GNAS-TO-ACTH-CORTISOL-SIGNALING-PATHWAY3	1.78513e-26	0.0278406	0.999	0.999	1.10143e-23	Cluster_10_vs_Cluster_3
KEGG-MEDICUS-PATHOGEN-ESCHERICHIA-MAP-TO-CDC42-SIGNALING-PATHWAY3	1.03758e-25	-0.0292125	1	1	6.40188e-23	Cluster_10_vs_Cluster_3
KEGG-MEDICUS-REFERENCE-SPINDLE-ASSEMBLY-CHECKPOINT-SIGNALING3	1.21231e-25	-0.0267024	0.997	0.998	7.47996e-23	Cluster_10_vs_Cluster_3
KEGG-MEDICUS-REFERENCE-NOTCH-SIGNALING-PATHWAY3	1.41722e-25	0.0328289	0.968	0.951	8.74423e-23	Cluster_10_vs_Cluster_3
KEGG-MEDICUS-REFERENCE-ALTERNATIVE-PATHWAY-OF-COMPLEMENT-CASCADE-C3B-BREAKDOWN3	2.01018e-25	0.063711	0.955	0.921	1.24028e-22	Cluster_10_vs_Cluster_3
KEGG-MEDICUS-VARIANT-CYP11B1-CYP11B2-FUSION-TO-ACTH-CORTISOL-SIGNALING-PATHWAY3	2.26653e-25	0.0271383	0.999	1	1.39845e-22	Cluster_10_vs_Cluster_3
KEGG-MEDICUS-REFERENCE-TGFA-EGFR-PLCG-PKC-SIGNALING-PATHWAY3	2.43182e-25	0.0427904	0.942	0.903	1.50043e-22	Cluster_10_vs_Cluster_3
KEGG-MEDICUS-REFERENCE-ACTH-CORTISOL-SIGNALING-PATHWAY3	2.94285e-25	0.0260779	0.999	1	1.81574e-22	Cluster_10_vs_Cluster_3
KEGG-MEDICUS-PATHOGEN-EBV-BARF1-TO-INTRINSIC-APOPTOTIC-PATHWAY3	1.20927e-24	-0.0561983	0.957	0.98	7.46121e-22	Cluster_10_vs_Cluster_3
KEGG-MEDICUS-REFERENCE-CA2-CAM-VGCC-RYR-SIGNALING-PATHWAY3	1.25675e-24	-0.0260758	1	1	7.75417e-22	Cluster_10_vs_Cluster_3
KEGG-MEDICUS-REFERENCE-TSH-TG-SIGNALING-PATHWAY3	1.94434e-24	0.0245575	1	0.999	1.19966e-21	Cluster_10_vs_Cluster_3
KEGG-MEDICUS-REFERENCE-PDL-PD1-SHP-PI3K-SIGNALING-PATHWAY3	1.75066e-23	0.0424249	0.976	0.957	1.08016e-20	Cluster_10_vs_Cluster_3
KEGG-MEDICUS-REFERENCE-PRNP-PI3K-NOX2-SIGNALING-PATHWAY3	2.67467e-23	0.0280622	1	1	1.65027e-20	Cluster_10_vs_Cluster_3
KEGG-MEDICUS-PATHOGEN-HPV-E6-TO-NOTCH-SIGNALING-PATHWAY-N003813	3.23705e-23	0.0396174	0.985	0.974	1.99726e-20	Cluster_10_vs_Cluster_3
KEGG-MEDICUS-PATHOGEN-EBV-EBNA3C-TO-P53-MEDIATED-TRANSCRIPTION3	3.61349e-23	-0.0465802	0.982	0.992	2.22952e-20	Cluster_10_vs_Cluster_3
KEGG-MEDICUS-PATHOGEN-SALMONELLA-SOPB-TO-ANXA2-S100A10-REGULATED-ACTIN-CYTOSKELETON3	8.12655e-23	-0.0166457	1	1	5.01408e-20	Cluster_10_vs_Cluster_3
KEGG-MEDICUS-REFERENCE-GHRHR-PKA-GH-SIGNALING-PATHWAY3	1.47662e-22	0.0264611	0.999	0.999	9.11075e-20	Cluster_10_vs_Cluster_3
KEGG-MEDICUS-PATHOGEN-HCMV-UL33-TO-GNAS-AC-PKA-SIGNALING-PATHWAY3	1.50663e-22	0.0277381	0.999	0.999	9.2959e-20	Cluster_10_vs_Cluster_3
KEGG-MEDICUS-REFERENCE-HIF-1-SIGNALING-PATHWAY3	1.62256e-22	0.0351813	0.968	0.95	1.00112e-19	Cluster_10_vs_Cluster_3
KEGG-MEDICUS-REFERENCE-EGF-EGFR-RAS-RASSF1-SIGNALING-PATHWAY3	2.40776e-22	0.0442123	0.998	0.994	1.48559e-19	Cluster_10_vs_Cluster_3
KEGG-MEDICUS-PATHOGEN-SHIGELLA-FIMA-TO-CROSSTALK-BETWEEN-EXTRINSIC-AND-INTRINSIC-APOPTOTIC-PATHWAYS3	6.80257e-22	-0.0581538	0.944	0.972	4.19719e-19	Cluster_10_vs_Cluster_3
KEGG-MEDICUS-PATHOGEN-KSHV-LANA-TO-WNT-SIGNALING-PATHWAY3	7.36695e-22	0.0455856	0.901	0.852	4.54541e-19	Cluster_10_vs_Cluster_3
KEGG-MEDICUS-REFERENCE-DRD1-GNAS-AC-PKA-SIGNALING-PATHWAY3	1.04929e-21	0.0389299	0.999	0.996	6.47411e-19	Cluster_10_vs_Cluster_3
KEGG-MEDICUS-PATHOGEN-EBV-EBNA1-TO-P53-MEDIATED-TRANSCRIPTION3	1.17813e-21	-0.0455746	0.985	0.993	7.26908e-19	Cluster_10_vs_Cluster_3
KEGG-MEDICUS-REFERENCE-ARL8-REGULATED-MICROTUBULE-PLUS-END-DIRECTED-TRANSPORT3	1.40186e-21	-0.0236844	1	1	8.6495e-19	Cluster_10_vs_Cluster_3
KEGG-MEDICUS-REFERENCE-CITRATE-CYCLE-FIRST-CARBON-OXIDATION3	1.88898e-21	-0.0514808	0.967	0.982	1.1655e-18	Cluster_10_vs_Cluster_3
KEGG-MEDICUS-PATHOGEN-ESCHERICHIA-EAE-TIR-TCCP-TO-ACTIN-SIGNALING-PATHWAY3	3.01241e-21	-0.023599	1	1	1.85865e-18	Cluster_10_vs_Cluster_3
KEGG-MEDICUS-VARIANT-MUTATION-ACTIVATED-GNAS-TO-CRHR-PKA-ACTH-SIGNALING-PATHWAY3	4.10512e-21	0.0256445	0.999	1	2.53286e-18	Cluster_10_vs_Cluster_3
KEGG-MEDICUS-REFERENCE-TELOMERE-ELONGATION3	4.78217e-21	-0.0239863	0.998	0.999	2.9506e-18	Cluster_10_vs_Cluster_3
KEGG-MEDICUS-REFERENCE-CRHR-PKA-ACTH-SIGNALING-PATHWAY3	6.1701e-21	0.0242361	0.999	1	3.80695e-18	Cluster_10_vs_Cluster_3
KEGG-MEDICUS-PATHOGEN-HTLV-1-TAX-TO-SPINDLE-ASSEMBLY-CHECKPOINT-SIGNALING3	7.22276e-21	-0.0278629	0.99	0.993	4.45645e-18	Cluster_10_vs_Cluster_3
KEGG-MEDICUS-REFERENCE-CHOLESTEROL-BIOSYNTHESIS3	7.31528e-21	-0.0355478	0.96	0.979	4.51353e-18	Cluster_10_vs_Cluster_3
KEGG-MEDICUS-VARIANT-MUTATION-CAUSED-ABERRANT-TUBA4A-TO-RETROGRADE-AXONAL-TRANSPORT3	1.65668e-20	-0.0194676	0.996	0.999	1.02217e-17	Cluster_10_vs_Cluster_3
KEGG-MEDICUS-REFERENCE-CHRNA7-E2F-SIGNALING-PATHWAY3	2.16599e-20	0.0487751	0.887	0.835	1.33641e-17	Cluster_10_vs_Cluster_3
KEGG-MEDICUS-REFERENCE-TLR3-IRF7-SIGNALING-PATHWAY3	3.10307e-20	0.0530163	0.919	0.888	1.91459e-17	Cluster_10_vs_Cluster_3
KEGG-MEDICUS-VARIANT-MUTATION-ACTIVATED-EGFR-TO-PLCG-ERK-SIGNALING-PATHWAY3	7.42562e-20	0.0353602	0.996	0.994	4.58161e-17	Cluster_10_vs_Cluster_3
KEGG-MEDICUS-REFERENCE-CX3CR1-GNAI-AC-PKA-SIGNALING-PATHWAY3	1.02567e-19	0.0271652	0.999	0.999	6.32838e-17	Cluster_10_vs_Cluster_3
KEGG-MEDICUS-REFERENCE-MGLUR1-TRPC3-SIGNALING-PATHWAY3	1.27814e-19	0.0362722	0.994	0.989	7.88614e-17	Cluster_10_vs_Cluster_3
KEGG-MEDICUS-VARIANT-MUTATION-CAUSED-ABERRANT-PSEN1-TO-ANTEROGRADE-AXONAL-TRANSPORT3	1.51342e-19	0.0347449	0.958	0.926	9.33777e-17	Cluster_10_vs_Cluster_3
KEGG-MEDICUS-REFERENCE-ITGA-B-RHOGAP-RHOA-SIGNALING-PATHWAY3	1.75502e-19	0.0176528	1	1	1.08285e-16	Cluster_10_vs_Cluster_3
KEGG-MEDICUS-ENV-FACTOR-METALS-TO-JNK-SIGNALING-PATHWAY3	2.11282e-19	-0.0372999	0.998	0.998	1.30361e-16	Cluster_10_vs_Cluster_3
KEGG-MEDICUS-REFERENCE-EGF-EGFR-PLCG-ERK-SIGNALING-PATHWAY3	3.10136e-19	0.0323105	0.998	0.995	1.91354e-16	Cluster_10_vs_Cluster_3
KEGG-MEDICUS-VARIANT-EML4-ALK-FUSION-KINASE-TO-PLCG-ERK-SIGNALING-PATHWAY3	3.50056e-19	0.0325481	0.997	0.996	2.15985e-16	Cluster_10_vs_Cluster_3
KEGG-MEDICUS-REFERENCE-ANGII-AT1R-NOX2-SIGNALING-PATHWAY3	3.99142e-19	0.0331948	1	0.993	2.46271e-16	Cluster_10_vs_Cluster_3
KEGG-MEDICUS-REFERENCE-ISOLEUCINE-DEGRADATION3	6.56613e-19	-0.044388	0.974	0.99	4.0513e-16	Cluster_10_vs_Cluster_3
KEGG-MEDICUS-VARIANT-MUTATION-INACTIVATED-PRKAR1A-TO-ACTH-CORTISOL-SIGNALING-PATHWAY3	1.10821e-18	0.0317915	0.998	0.997	6.83767e-16	Cluster_10_vs_Cluster_3
KEGG-MEDICUS-PATHOGEN-YERSINIA-YOPP-J-TO-TLR2-4-MAPK-SIGNALING-PATHWAY3	1.76757e-18	-0.0550472	0.917	0.944	1.09059e-15	Cluster_10_vs_Cluster_3
KEGG-MEDICUS-REFERENCE-DISASSEMBLY-OF-MCC3	2.65057e-18	-0.0239985	0.991	0.996	1.6354e-15	Cluster_10_vs_Cluster_3
KEGG-MEDICUS-VARIANT-MUTATION-INACTIVATED-PDE11A-PDE8B-TO-ACTH-CORTISOL-SIGNALING-PATHWAY3	3.71918e-18	0.0277974	0.998	0.998	2.29473e-15	Cluster_10_vs_Cluster_3
[truncated: 4,789 more rows]

## Sheet: Table S6
Table S6: Single cell subpopulation RO/e score in sJIAinternal, sJIAexternal, sJIAtreat and healthy population
Monocyte Subtype	sJIAinternal	sJIAexternal	sJIAtreat	Control
CD14+IL1B+ monocyte	1.5148	0.1599	2.8388	2.086
CCR2+CD163+ monocyte	0.6864	1.5101	0.0151	0.2887
CYP1B1+CSF3R+ monocyte	0.527	1.6111	0.1746	0.4482
S100A12+CD63+ monocyte	1.9202	0.4388	0	0.002
FCGR3A+MS4A7+ monocyte	0.386	1.4679	1.1862	1.3978
HLA-DQA1+HLA-DQB1+ monocyte	0.5837	1.2315	0.8765	1.8136
CD14+CXCL10+ monocyte	1.1028	1.101	0.4418	0.8329

## Sheet: Table S7
Table S7: 60, 180, 270, and 360 day follow-up results of sJIA patients
Disease	60 (days)	180 (days)	270 (days)	360 (days)
sJIA1	0	0	0	0
sJIA2	0	0	0	0
sJIA3	0	0	1	0
sJIA4	1	0	0	0
sJIA5	1	1	1	0
sJIA6	0	0	0
sJIA7	0	0	0	0
sJIA8	1	1	1	1
sJIA9	0	0	0	0
sJIA10	death
sJIA11	0	0	0	0
sJIA12	0	0	0	0
sJIA13	1	0	0	0
sJIA14	0	0	0	0
sJIA15	1	0	0	0
sJIA16	1	0	0	0
sJIA17	0	0	0	0
sJIA18	1	1	0	0
sJIA19	0	0	0	0
1: non-remission. 0: remission
																.
